# Supplementary material for: Synergism of Proneurogenic miRNAs Provides a More Effective Strategy to Target Glioma Stem Cells
Source: Cancers (Basel). 2021 Jan 14;13(2):289. doi: 10.3390/cancers13020289 (PMC7831004; doi:10.3390/cancers13020289)
Supplement: Supplementary file 1 [file cancers-13-00289-s001.zip]

Archive with 8 entries (8 files):
- cancers-1057215-supplementary.pdf
- Table S1.xlsx
- Table S2.xlsx
- Table S3.xlsx
- Table S4.xlsx
- Table S5.xlsx
- Table S6.xlsx
- Table S7.xlsx
