# Supplementary material for: Synergism of Proneurogenic miRNAs Provides a More Effective Strategy to Target Glioma Stem Cells
Source: Cancers (Basel). 2021 Jan 14;13(2):289. doi: 10.3390/cancers13020289 (PMC7831004; doi:10.3390/cancers13020289)
Supplement: Supplementary file 1 [file cancers-13-00289-s001.zip › Table S2.xlsx]

## Sheet: 1919
DOWN-REGULATED										UP-REGULATED
Ensembl ID	Gene Symbol	baseMean	log2FoldChange	lfcSE	stat	pvalue	padj	Gene Type		Ensembl ID	Gene Symbol	baseMean	log2FoldChange	lfcSE	stat	pvalue	padj	Gene Type
ENSG00000125695.12	AC046185.1	8.32996	-6.62935	3.9125	1.6944	0.090189	0.182283	protein_coding		ENSG00000243414.5	TICAM2	11.1417	6.81496	3.9104	-1.74278	0.0813727	0.167382	protein_coding
ENSG00000258728.1	AL162231.3	7.70923	-6.51816	3.91296	1.66579	0.0957557	0.191537	protein_coding		ENSG00000285245.1	AL162417.1	5.87762	5.89229	3.86093	-1.52613	0.126977	0.241161	protein_coding
ENSG00000266997.2	AC090227.1	6.00814	-6.15786	3.91471	1.573	0.115718	0.224285	protein_coding		ENSG00000278299.5	TBC1D3C	4.17095	5.39709	3.76287	-1.4343	0.151486	0.278241	protein_coding
ENSG00000125954.12	CHURC1-FNTB	4.68868	-5.79959	3.91695	1.48064	0.138703	0.259252	protein_coding		ENSG00000203812.2	HIST2H2AA3	17.3937	4.1385	3.11866	-1.32701	0.184505	0.324674	protein_coding
ENSG00000248871.1	TNFSF12-TNFSF13	3.73589	-5.4737	3.91953	1.39652	0.162558	0.294182	protein_coding		ENSG00000164972.12	C9orf24	2.9617	3.84829	1.77707	-2.16553	0.0303473	0.0714254	protein_coding
ENSG00000239732.3	TLR9	3.1351	-5.21893	3.84558	1.35713	0.174741	0.311222	protein_coding		ENSG00000134917.9	ADAMTS8	2.93981	3.83523	1.73716	-2.20775	0.0272615	0.0650132	protein_coding
ENSG00000267157.1	AC011499.1	3.07846	-5.19314	3.92227	1.32402	0.185498	0.326195	protein_coding		ENSG00000156006.4	NAT2	2.79944	3.75882	1.76957	-2.12414	0.0336587	0.0782044	protein_coding
ENSG00000277669.1	AC009086.2	30.187	-4.08524	1.80015	2.26939	0.0232445	0.0565241	protein_coding		ENSG00000137877.9	SPTBN5	2.76199	3.74931	1.75613	-2.13498	0.0327623	0.0764023	protein_coding
ENSG00000109991.8	P2RX3	2.86913	-4.04885	1.75643	2.30516	0.0211576	0.0520459	protein_coding		ENSG00000174125.7	TLR1	2.7546	3.74575	1.76208	-2.12576	0.0335237	0.077955	protein_coding
ENSG00000119919.10	NKX2-3	2.85189	-4.04303	1.75256	2.30693	0.0210587	0.0518479	protein_coding		ENSG00000280165.1	PCDH20	4.04142	3.34232	1.48028	-2.25789	0.0239527	0.0580517	protein_coding
ENSG00000181781.9	ODF3L2	2.84708	-4.04079	1.75293	2.30516	0.0211576	0.0520459	protein_coding		ENSG00000120341.18	SEC16B	3.66095	3.22111	1.55367	-2.07322	0.0381515	0.0872727	protein_coding
ENSG00000111339.11	ART4	2.85509	-4.04078	1.7518	2.30665	0.0210746	0.0518757	protein_coding		ENSG00000205869.2	KRTAP5-1	3.68776	3.21929	1.51579	-2.12384	0.0336839	0.0782467	protein_coding
ENSG00000111799.20	COL12A1	3.81824	-3.54194	1.69284	2.09231	0.0364106	0.0837759	protein_coding		ENSG00000260729.1	AC009690.1	7.67346	3.21334	2.88884	-1.11233	0.265997	0.428365	protein_coding
ENSG00000177103.13	DSCAML1	3.55547	-3.41146	1.59053	2.14486	0.0319643	0.0747618	protein_coding		ENSG00000113396.12	SLC27A6	3.54883	3.13363	1.60396	-1.95368	0.0507396	0.11198	protein_coding
ENSG00000204710.2	SPDYC	3.25769	-3.30234	1.68731	1.95717	0.0503278	0.111191	protein_coding		ENSG00000182885.16	ADGRG3	3.42942	3.07555	1.65505	-1.85829	0.0631283	0.134953	protein_coding
ENSG00000080910.12	CFHR2	3.09053	-3.16309	1.86328	1.69759	0.0895847	0.181273	protein_coding		ENSG00000175003.13	SLC22A1	4.80332	3.00328	1.32328	-2.26956	0.023234	0.0565109	protein_coding
ENSG00000105610.5	KLF1	3.01794	-3.13199	1.65539	1.892	0.0584913	0.126457	protein_coding		ENSG00000135697.9	BCO1	3.29546	2.9968	1.62764	-1.84119	0.0655935	0.139452	protein_coding
ENSG00000147255.18	IGSF1	4.28195	-3.06768	1.36701	2.24408	0.0248271	0.0598357	protein_coding		ENSG00000143631.10	FLG	3.09683	2.97461	1.63454	-1.81984	0.068783	0.14519	protein_coding
ENSG00000068781.21	STON1-GTF2A1L	4.29019	-3.06272	1.60695	1.90592	0.0566604	0.123127	protein_coding		ENSG00000184492.6	FOXD4L1	4.8647	2.9697	1.35739	-2.18781	0.0286836	0.0679147	protein_coding
ENSG00000131668.13	BARX1	4.86682	-2.80377	1.31715	2.12866	0.0332824	0.0774821	protein_coding		ENSG00000183508.4	TENT5C	4.65486	2.94479	1.32286	-2.22608	0.0260085	0.0623489	protein_coding
ENSG00000272305.5	AC096887.1	3.49741	-2.74823	1.43472	1.91551	0.0554269	0.120924	protein_coding		ENSG00000253457.2	SMIM18	4.68892	2.9385	1.37015	-2.14465	0.0319808	0.0747848	protein_coding
ENSG00000242419.5	PCDHGC4	3.53559	-2.73991	1.43137	1.91418	0.0555969	0.121224	protein_coding		ENSG00000259024.6	TVP23C-CDRT4	33.0387	2.88652	1.99908	-1.44392	0.148761	0.274289	protein_coding
ENSG00000255641.1	AC068775.1	17.9567	-2.73534	3.45487	0.791736	0.428515	0.605113	protein_coding		ENSG00000163885.11	CFAP100	4.51259	2.87557	1.32838	-2.16471	0.0304098	0.0715575	protein_coding
ENSG00000272949.1	AC093668.2	32.0248	-2.67598	1.18656	2.25524	0.0241181	0.0583834	protein_coding		ENSG00000164694.16	FNDC1	2.97099	2.8554	1.65995	-1.72017	0.0854019	0.174015	protein_coding
ENSG00000137225.12	CAPN11	4.54032	-2.66422	1.33902	1.98968	0.0466259	0.104024	protein_coding		ENSG00000118849.9	RARRES1	2.97096	2.82753	1.64609	-1.71773	0.0858456	0.17476	protein_coding
ENSG00000248672.5	LY75-CD302	3.36034	-2.65585	1.48469	1.78882	0.0736441	0.153862	protein_coding		ENSG00000145491.11	ROPN1L	2.92876	2.82144	1.63653	-1.72404	0.0847006	0.172987	protein_coding
ENSG00000179813.6	FAM216B	3.37593	-2.65383	1.47034	1.80491	0.0710894	0.149344	protein_coding		ENSG00000181885.18	CLDN7	2.82136	2.76961	1.69656	-1.63249	0.102576	0.203085	protein_coding
ENSG00000266964.5	FXYD1	5.31931	-2.57514	1.17625	2.18927	0.028577	0.0677052	protein_coding		ENSG00000205744.9	DENND1C	5.42253	2.733	1.1942	-2.28857	0.0221042	0.0540435	protein_coding
ENSG00000149043.16	SYT8	5.19995	-2.55955	1.2131	2.10993	0.0348646	0.0806563	protein_coding		ENSG00000115252.18	PDE1A	2.64136	2.68878	1.67426	-1.60595	0.108285	0.212294	protein_coding
ENSG00000278677.1	HIST1H2AM	3.14071	-2.55114	1.61487	1.57978	0.114157	0.221815	protein_coding		ENSG00000157399.14	ARSE	2.63674	2.67181	1.64699	-1.62224	0.104752	0.20652	protein_coding
ENSG00000236279.6	CLEC2L	3.05137	-2.48899	1.70629	1.45871	0.144644	0.26815	protein_coding		ENSG00000138615.5	CILP	3.88968	2.63063	1.43469	-1.83359	0.0667148	0.141435	protein_coding
ENSG00000167157.10	PRRX2	3.02499	-2.48422	1.59922	1.55339	0.120329	0.231231	protein_coding		ENSG00000162631.18	NTNG1	3.73434	2.58104	1.38828	-1.85916	0.0630041	0.134775	protein_coding
ENSG00000197993.8	KEL	2.96328	-2.4618	1.51588	1.624	0.104375	0.205948	protein_coding		ENSG00000179846.9	NKPD1	6.07443	2.5565	1.13973	-2.24308	0.0248917	0.059966	protein_coding
ENSG00000285505.1	AC010616.2	19.7185	-2.3319	2.11868	1.10064	0.271054	0.434734	protein_coding		ENSG00000228049.7	POLR2J2	10.1685	2.53786	1.97448	-1.28533	0.198677	0.344734	protein_coding
ENSG00000182759.3	MAFA	2.66773	-2.28698	1.71838	1.3309	0.183223	0.323028	protein_coding		ENSG00000243709.1	LEFTY1	6.26183	2.53598	1.18361	-2.14258	0.0321467	0.0751415	protein_coding
ENSG00000260272.1	AC093525.2	4.41825	-2.2637	1.55599	1.45483	0.145716	0.26987	protein_coding		ENSG00000112812.15	PRSS16	4.84486	2.52183	1.19139	-2.11671	0.0342846	0.0794944	protein_coding
ENSG00000105369.9	CD79A	4.34192	-2.2296	1.39359	1.59989	0.109622	0.214392	protein_coding		ENSG00000153404.14	PLEKHG4B	4.83622	2.51927	1.19411	-2.10975	0.0348798	0.0806662	protein_coding
ENSG00000188816.3	HMX2	2.63905	-2.22273	1.67807	1.32458	0.185312	0.325919	protein_coding		ENSG00000134258.16	VTCN1	5.90771	2.51525	1.13617	-2.21379	0.0268435	0.0640909	protein_coding
ENSG00000205116.3	TMEM88B	5.87333	-2.19471	1.13467	1.93423	0.0530843	0.116366	protein_coding		ENSG00000130545.15	CRB3	5.88093	2.4846	1.09615	-2.26667	0.0234103	0.0568782	protein_coding
ENSG00000250506.7	CDK3	34.1898	-2.18604	1.33446	1.63814	0.101392	0.201111	protein_coding		ENSG00000164185.5	ZNF474	4.70036	2.45509	1.2518	-1.96124	0.0498506	0.110234	protein_coding
ENSG00000255663.1	AP002373.1	3.37291	-2.18359	1.68622	1.29496	0.195335	0.339899	protein_coding		ENSG00000162753.12	SLC9C2	3.44077	2.45059	1.43608	-1.70644	0.0879261	0.178398	protein_coding
ENSG00000259753.1	AC068234.1	12.5864	-2.16809	3.30535	0.655933	0.511867	0.681528	protein_coding		ENSG00000002933.8	TMEM176A	5.79417	2.44368	1.12166	-2.17863	0.029359	0.0692952	protein_coding
ENSG00000166856.2	GPR182	5.05489	-2.16671	1.16337	1.86243	0.0625423	0.134004	protein_coding		ENSG00000163645.14	ERICH6	3.46313	2.44051	1.41209	-1.7283	0.0839343	0.17174	protein_coding
ENSG00000251201.8	TMED7-TICAM2	106.151	-2.14129	1.53683	1.39332	0.163524	0.295501	protein_coding		ENSG00000198074.9	AKR1B10	5.57056	2.4244	1.16538	-2.08035	0.037493	0.0859325	protein_coding
ENSG00000180574.3	EIF2S3B	6.49972	-2.11345	1.13419	1.86339	0.062407	0.133739	protein_coding		ENSG00000167207.13	NOD2	6.95558	2.41459	1.07235	-2.25168	0.0243425	0.0588253	protein_coding
ENSG00000154027.18	AK5	4.00002	-2.08476	1.23963	1.68176	0.0926155	0.18615	protein_coding		ENSG00000109610.5	SOD3	4.4166	2.39556	1.39262	-1.72017	0.085401	0.174015	protein_coding
ENSG00000184923.12	NUTM2A	18.2825	-2.07228	2.22557	0.931121	0.351791	0.527792	protein_coding		ENSG00000183134.4	PTGDR2	5.63536	2.36398	1.16755	-2.02473	0.0428953	0.0967177	protein_coding
ENSG00000187773.8	FAM69C	8.68665	-2.06631	0.929756	2.22242	0.0262547	0.0628823	protein_coding		ENSG00000204577.11	LILRB3	5.49018	2.35221	1.12921	-2.08306	0.0372459	0.0854446	protein_coding
ENSG00000255393.2	OOSP4B	3.17546	-2.05337	1.46261	1.40391	0.160345	0.291207	protein_coding		ENSG00000109047.7	RCVRN	3.27963	2.34946	1.40374	-1.67371	0.094187	0.188886	protein_coding
ENSG00000181693.8	OR8H1	3.13299	-2.04012	1.47943	1.379	0.167896	0.301778	protein_coding		ENSG00000187955.11	COL14A1	6.47589	2.33074	1.0951	-2.12834	0.0333086	0.0775165	protein_coding
ENSG00000141748.12	ARL5C	3.82847	-2.00105	1.31748	1.51885	0.128801	0.243824	protein_coding		ENSG00000106483.11	SFRP4	3.2608	2.32935	1.48608	-1.56744	0.117011	0.226288	protein_coding
ENSG00000285188.1	AC008397.2	3.02308	-1.97652	1.74251	1.13429	0.256673	0.41688	protein_coding		ENSG00000186973.10	FAM183A	3.13428	2.32866	1.62322	-1.43459	0.151404	0.278137	protein_coding
ENSG00000145384.3	FABP2	2.99384	-1.95408	1.55288	1.25836	0.208263	0.357017	protein_coding		ENSG00000264324.1	AC006030.1	5.25839	2.32652	1.18462	-1.96394	0.0495369	0.109627	protein_coding
ENSG00000173762.7	CD7	4.47986	-1.94788	1.21059	1.60904	0.107608	0.211132	protein_coding		ENSG00000196408.11	NOXO1	11.1931	2.31922	1.94497	-1.19242	0.233098	0.387824	protein_coding
ENSG00000269095.1	AC010646.1	6.54164	-1.91012	3.02962	0.63048	0.528381	0.695407	protein_coding		ENSG00000109452.12	INPP4B	3.19089	2.28722	1.7691	-1.29287	0.196055	0.340843	protein_coding
ENSG00000262560.1	AC018512.1	5.72275	-1.88076	3.7707	0.498784	0.617932	0.766062	protein_coding		ENSG00000185155.11	MIXL1	6.22995	2.26568	1.08784	-2.08273	0.0372755	0.0854949	protein_coding
ENSG00000284952.1	AC104472.3	23.6676	-1.87269	1.39385	1.34353	0.179099	0.31755	protein_coding		ENSG00000154080.13	CHST9	4.98042	2.22426	1.19869	-1.85559	0.0635127	0.135657	protein_coding
ENSG00000123892.11	RAB38	2.76291	-1.84341	1.50679	1.22341	0.221176	0.373571	protein_coding		ENSG00000157445.14	CACNA2D3	3.8853	2.20378	1.4013	-1.57267	0.115795	0.224397	protein_coding
ENSG00000113389.15	NPR3	2.78282	-1.83733	1.52193	1.20723	0.227342	0.380726	protein_coding		ENSG00000166426.7	CRABP1	5.01157	2.19277	1.1741	-1.86762	0.061815	0.132711	protein_coding
ENSG00000163687.13	DNASE1L3	2.77801	-1.83448	1.50505	1.21889	0.222888	0.375559	protein_coding		ENSG00000002726.20	AOC1	5.01638	2.189	1.13025	-1.93673	0.0527779	0.115774	protein_coding
ENSG00000283071.1	LBHD2	3.4357	-1.83177	1.37605	1.33117	0.183132	0.322893	protein_coding		ENSG00000007062.11	PROM1	2.99671	2.17845	1.49484	-1.45732	0.145028	0.268662	protein_coding
ENSG00000254852.8	NPIPA2	6.95083	-1.82914	3.0898	0.591991	0.553857	0.716307	protein_coding		ENSG00000160224.16	AIRE	3.0126	2.17629	1.53733	-1.41563	0.156883	0.285843	protein_coding
ENSG00000167261.13	DPEP2	2.73225	-1.82716	1.56434	1.168	0.242805	0.400264	protein_coding		ENSG00000285528.1	AC097104.1	5.97607	2.16932	1.06178	-2.04308	0.0410441	0.0929442	protein_coding
ENSG00000143520.6	FLG2	2.72744	-1.82403	1.52394	1.19691	0.23134	0.385723	protein_coding		ENSG00000154133.14	ROBO4	2.84078	2.13401	1.68724	-1.2648	0.205944	0.354282	protein_coding
ENSG00000175513.9	TSGA10IP	2.74788	-1.81063	1.48188	1.22185	0.221765	0.374263	protein_coding		ENSG00000140478.15	GOLGA6D	2.95404	2.11409	1.78189	-1.18643	0.235452	0.390873	protein_coding
ENSG00000100121.12	GGTLC2	4.7267	-1.8024	1.44255	1.24945	0.211499	0.360693	protein_coding		ENSG00000276203.4	ANKRD20A3	47.5764	2.09719	0.973957	-2.15327	0.0312974	0.073362	protein_coding
ENSG00000176020.8	AMIGO3	4.6604	-1.80005	3.77937	0.476282	0.633873	0.778152	protein_coding		ENSG00000185483.11	ROR1	5.60435	2.09254	1.095	-1.911	0.056005	0.121949	protein_coding
ENSG00000117472.9	TSPAN1	6.12676	-1.79491	1.06912	1.67886	0.0931787	0.187098	protein_coding		ENSG00000198488.10	B3GNT6	2.78622	2.08909	1.5639	-1.33582	0.181607	0.320833	protein_coding
ENSG00000222014.5	RAB6C	2.75682	-1.7831	1.61883	1.10148	0.27069	0.434243	protein_coding		ENSG00000145451.12	GLRA3	4.73808	2.08565	1.18224	-1.76415	0.0777061	0.160959	protein_coding
ENSG00000163060.7	TEKT4	10.1244	-1.77194	0.774592	2.28757	0.0221623	0.0541797	protein_coding		ENSG00000188305.5	PEAK3	5.68357	2.07884	1.10157	-1.88716	0.0591394	0.127622	protein_coding
ENSG00000196664.4	TLR7	3.96514	-1.75361	1.24694	1.40633	0.159627	0.290092	protein_coding		ENSG00000163624.5	CDS1	4.7238	2.07455	1.22348	-1.69562	0.0899581	0.18189	protein_coding
ENSG00000183775.10	KCTD16	7.99954	-1.7442	0.940824	1.85391	0.0637521	0.136052	protein_coding		ENSG00000127743.5	IL17B	2.88146	2.06766	1.64735	-1.25515	0.209425	0.358353	protein_coding
ENSG00000196748.9	CLPSL2	7.2514	-1.72566	0.902268	1.91257	0.0558025	0.121614	protein_coding		ENSG00000138075.12	ABCG5	4.73672	2.06414	1.19916	-1.72132	0.085193	0.173746	protein_coding
ENSG00000169313.9	P2RY12	5.1582	-1.71349	1.20273	1.42466	0.154255	0.282268	protein_coding		ENSG00000066056.13	TIE1	3.76256	2.06351	1.52805	-1.35042	0.176881	0.314384	protein_coding
ENSG00000167774.2	AC010323.1	9.15841	-1.71152	2.05768	0.831774	0.405536	0.583179	protein_coding		ENSG00000177294.6	FBXO39	7.38322	2.04895	0.932033	-2.19836	0.0279234	0.0663594	protein_coding
ENSG00000214694.11	ARHGEF33	5.24884	-1.69306	1.17265	1.44379	0.148797	0.274311	protein_coding		ENSG00000164176.12	EDIL3	6.37358	2.04862	1.06919	-1.91605	0.0553584	0.12081	protein_coding
ENSG00000187726.8	DNAJB13	4.4188	-1.67939	1.22117	1.37524	0.169058	0.303576	protein_coding		ENSG00000188306.6	LRRIQ4	7.40495	2.04481	0.952334	-2.14715	0.031781	0.0743863	protein_coding
ENSG00000126460.10	PRRG2	6.4211	-1.67316	0.960449	1.74206	0.0814979	0.167609	protein_coding		ENSG00000175077.5	RTP1	2.67545	2.01334	1.62033	-1.24255	0.214033	0.364324	protein_coding
ENSG00000214711.9	CAPN14	7.5596	-1.66421	0.957764	1.7376	0.0822817	0.168912	protein_coding		ENSG00000185013.16	NT5C1B	6.24736	2.01101	1.01594	-1.97947	0.0477636	0.106235	protein_coding
ENSG00000108255.7	CRYBA1	3.7738	-1.65559	1.23145	1.34442	0.178812	0.31727	protein_coding		ENSG00000121297.6	TSHZ3	2.69335	1.98902	1.66163	-1.19703	0.231295	0.385723	protein_coding
ENSG00000136457.9	CHAD	6.82531	-1.62966	0.942367	1.72932	0.0837515	0.171413	protein_coding		ENSG00000173988.12	LRRC63	8.06047	1.98882	0.964785	-2.06141	0.0392641	0.0895263	protein_coding
ENSG00000180787.5	ZFP3	4.98036	-1.62842	1.06709	1.52604	0.127	0.241184	protein_coding		ENSG00000157017.15	GHRL	7.07074	1.97601	0.962758	-2.05245	0.0401257	0.0911584	protein_coding
ENSG00000285815.1	WRB-SH3BGR	5.0355	-1.62575	3.14634	0.516709	0.605359	0.756585	protein_coding		ENSG00000138395.14	CDK15	4.37676	1.96748	1.18883	-1.65496	0.0979319	0.195265	protein_coding
ENSG00000075290.7	WNT8B	3.08809	-1.62275	1.4453	1.12277	0.261534	0.422873	protein_coding		ENSG00000120440.14	TTLL2	6.12565	1.96423	1.00523	-1.95402	0.0506987	0.1119	protein_coding
ENSG00000134802.17	SLC43A3	7.43205	-1.61466	0.888976	1.81631	0.0693228	0.14611	protein_coding		ENSG00000134460.17	IL2RA	4.38032	1.96258	1.27936	-1.53403	0.125022	0.238323	protein_coding
ENSG00000126838.9	PZP	4.35893	-1.61031	1.18405	1.36	0.17383	0.309893	protein_coding		ENSG00000115361.7	ACADL	8.8127	1.96009	0.862125	-2.27355	0.022993	0.0560035	protein_coding
ENSG00000235387.3	SPAAR	10.4911	-1.60063	0.766109	2.0893	0.0366808	0.0843202	protein_coding		ENSG00000170837.2	GPR27	6.09116	1.9558	1.0288	-1.90106	0.0572941	0.124295	protein_coding
ENSG00000204677.10	FAM153C	3.7405	-1.59897	1.68528	0.948791	0.342727	0.517751	protein_coding		ENSG00000092200.12	RPGRIP1	8.03506	1.95172	0.994845	-1.96184	0.0497816	0.110114	protein_coding
ENSG00000168671.9	UGT3A2	6.13103	-1.59731	1.00005	1.59724	0.110213	0.215305	protein_coding		ENSG00000143341.11	HMCN1	3.43559	1.94877	1.38875	-1.40325	0.160543	0.291473	protein_coding
ENSG00000078725.12	BRINP1	3.01551	-1.59382	1.49953	1.06288	0.287835	0.455062	protein_coding		ENSG00000170745.11	KCNS3	2.68626	1.94427	1.65299	-1.17621	0.23951	0.396235	protein_coding
ENSG00000241484.9	ARHGAP8	4.26132	-1.59341	1.1594	1.37434	0.169336	0.303929	protein_coding		ENSG00000157765.12	SLC34A2	3.4559	1.93798	1.36442	-1.42037	0.155501	0.283991	protein_coding
ENSG00000148053.15	NTRK2	3.05645	-1.59042	1.5901	1.0002	0.317212	0.488759	protein_coding		ENSG00000120337.8	TNFSF18	3.44789	1.93443	1.37085	-1.41112	0.158211	0.287866	protein_coding
ENSG00000283201.1	AC092329.3	13.3087	-1.59037	0.816955	1.94671	0.0515697	0.113487	protein_coding		ENSG00000198626.15	RYR2	5.16615	1.93402	1.12681	-1.71637	0.0860937	0.175234	protein_coding
ENSG00000176204.13	LRRTM4	6.63796	-1.59018	1.03685	1.53367	0.125112	0.238403	protein_coding		ENSG00000197826.11	CFAP299	3.52095	1.93038	1.44254	-1.33818	0.180836	0.319723	protein_coding
ENSG00000171236.9	LRG1	4.81275	-1.58513	1.1823	1.34072	0.18001	0.318713	protein_coding		ENSG00000028277.21	POU2F2	5.17261	1.92943	1.11383	-1.73225	0.0832283	0.170528	protein_coding
ENSG00000088002.11	SULT2B1	10.9946	-1.58388	0.723381	2.18955	0.0285568	0.0676644	protein_coding		ENSG00000166664.13	CHRFAM7A	3.43124	1.92696	1.39505	-1.38129	0.16719	0.300774	protein_coding
ENSG00000171345.13	KRT19	7.22702	-1.57667	1.27645	1.23519	0.216759	0.367843	protein_coding		ENSG00000197467.14	COL13A1	8.46264	1.92551	0.964453	-1.99648	0.0458822	0.102537	protein_coding
ENSG00000276547.1	PCDHGB5	3.54871	-1.56894	1.48105	1.05934	0.289444	0.457126	protein_coding		ENSG00000213402.2	PTPRCAP	2.6616	1.92485	1.82169	-1.05663	0.290683	0.458622	protein_coding
ENSG00000278195.1	SSTR3	9.07701	-1.56623	0.798898	1.96049	0.0499385	0.110407	protein_coding		ENSG00000120645.11	IQSEC3	3.45791	1.92159	1.34219	-1.43168	0.152234	0.279274	protein_coding
ENSG00000228570.7	NUTM2E	9.85992	-1.55712	3.26597	0.476773	0.633524	0.777974	protein_coding		ENSG00000205592.14	MUC19	5.20023	1.91982	1.09477	-1.75363	0.0794934	0.164056	protein_coding
ENSG00000046604.12	DSG2	2.94841	-1.54536	1.51307	1.02134	0.307092	0.477121	protein_coding		ENSG00000111249.13	CUX2	9.33012	1.9169	0.885545	-2.16465	0.0304143	0.0715607	protein_coding
ENSG00000141506.13	PIK3R5	6.57525	-1.52294	1.03651	1.4693	0.141751	0.263786	protein_coding		ENSG00000143365.17	RORC	4.24146	1.91653	1.29561	-1.47924	0.139076	0.259796	protein_coding
ENSG00000170579.16	DLGAP1	5.31138	-1.52155	1.01934	1.49269	0.135519	0.254442	protein_coding		ENSG00000179057.13	IGSF22	5.03116	1.89639	1.11154	-1.70609	0.0879917	0.178515	protein_coding
ENSG00000215277.8	RNF212B	2.95837	-1.51553	1.61165	0.940354	0.347036	0.522471	protein_coding		ENSG00000244752.2	CRYBB2	9.29267	1.8957	0.818184	-2.31696	0.020506	0.0506535	protein_coding
ENSG00000178175.11	ZNF366	2.88384	-1.49466	1.40196	1.06612	0.28637	0.453159	protein_coding		ENSG00000274933.5	TBC1D3I	34.0943	1.88798	2.47105	-0.764039	0.444844	0.62135	protein_coding
ENSG00000181847.11	TIGIT	10.4335	-1.49316	0.755446	1.97653	0.0480949	0.106803	protein_coding		ENSG00000006606.8	CCL26	5.83815	1.87583	1.02522	-1.82969	0.0672967	0.142467	protein_coding
ENSG00000176293.19	ZNF135	9.18995	-1.48489	0.840086	1.76754	0.0771373	0.159942	protein_coding		ENSG00000109625.18	CPZ	5.86634	1.86754	1.03566	-1.80324	0.0713511	0.149809	protein_coding
ENSG00000068831.18	RASGRP2	4.6051	-1.45098	1.19322	1.21602	0.223979	0.376861	protein_coding		ENSG00000187048.12	CYP4A11	4.85564	1.86699	1.21749	-1.53347	0.125159	0.238455	protein_coding
ENSG00000172689.1	MS4A10	6.22715	-1.44249	0.995445	1.44909	0.147312	0.272399	protein_coding		ENSG00000117281.15	CD160	9.95148	1.86233	0.880988	-2.11392	0.0345225	0.0799553	protein_coding
ENSG00000118514.13	ALDH8A1	3.38707	-1.43494	1.51065	0.949882	0.342172	0.517121	protein_coding		ENSG00000205307.11	SAP25	30.1173	1.85096	1.27814	-1.44817	0.14757	0.27272	protein_coding
ENSG00000268750.6	AC010522.1	8.91719	-1.41474	1.13007	1.2519	0.210605	0.35955	protein_coding		ENSG00000166669.13	ATF7IP2	3.30307	1.84739	1.35749	-1.36089	0.173548	0.309517	protein_coding
ENSG00000267228.7	AC012254.2	80.8373	-1.40699	1.12983	1.24531	0.213016	0.362946	protein_coding		ENSG00000187268.11	FAM9C	6.64145	1.84618	1.00874	-1.83018	0.0672234	0.142339	protein_coding
ENSG00000269113.3	TRABD2B	15.3899	-1.40612	0.698868	2.012	0.0442198	0.0993555	protein_coding		ENSG00000177212.4	OR2T33	3.37471	1.83997	1.51231	-1.21666	0.223732	0.376644	protein_coding
ENSG00000129221.15	AIPL1	4.98424	-1.40566	1.08394	1.29681	0.194696	0.339029	protein_coding		ENSG00000198099.8	ADH4	6.61955	1.83578	1.01075	-1.81625	0.0693315	0.146115	protein_coding
ENSG00000214946.14	TBC1D26	13.3123	-1.40088	0.791818	1.7692	0.0768606	0.159516	protein_coding		ENSG00000178726.6	THBD	8.06855	1.83193	0.931561	-1.96652	0.0492386	0.109041	protein_coding
ENSG00000132704.15	FCRL2	8.77636	-1.3919	0.920494	1.51212	0.130503	0.246589	protein_coding		ENSG00000186818.12	LILRB4	4.13499	1.82914	1.24217	-1.47254	0.140875	0.262464	protein_coding
ENSG00000196860.7	TOMM20L	2.77002	-1.39087	1.65002	0.842941	0.399262	0.576589	protein_coding		ENSG00000178031.16	ADAMTSL1	8.77166	1.82754	0.89346	-2.04547	0.0408088	0.0924953	protein_coding
ENSG00000197046.11	SIGLEC15	6.65814	-1.38843	0.939952	1.47713	0.13964	0.260613	protein_coding		ENSG00000214102.7	WEE2	4.90452	1.82298	1.12234	-1.62427	0.104318	0.205881	protein_coding
ENSG00000105366.15	SIGLEC8	4.95741	-1.38836	1.09758	1.26492	0.205899	0.354232	protein_coding		ENSG00000272514.5	CFAP206	12.0435	1.82044	0.784057	-2.32182	0.0202425	0.0500741	protein_coding
ENSG00000180720.7	CHRM4	2.73822	-1.38771	1.41592	0.980076	0.327048	0.500282	protein_coding		ENSG00000183908.5	LRRC55	4.81192	1.81997	1.30139	-1.39848	0.16197	0.293424	protein_coding
ENSG00000285447.1	ZNF883	5.60448	-1.37352	1.3111	1.04761	0.294818	0.463461	protein_coding		ENSG00000285269.2	AL160269.1	7.88639	1.8169	1.21012	-1.50142	0.133248	0.250974	protein_coding
ENSG00000188523.8	CFAP77	4.91097	-1.36671	1.07389	1.27267	0.203134	0.350629	protein_coding		ENSG00000184258.7	CDR1	9.62715	1.81189	0.880254	-2.05837	0.0395542	0.0900784	protein_coding
ENSG00000187902.11	SHISA7	5.46955	-1.3626	1.09906	1.23979	0.215054	0.365647	protein_coding		ENSG00000171017.10	LRRC8E	6.46834	1.81164	1.00881	-1.79582	0.0725237	0.151903	protein_coding
ENSG00000251537.4	AC005324.3	11.9877	-1.36197	0.849899	1.60251	0.109043	0.213556	protein_coding		ENSG00000189058.8	APOD	6.49418	1.79915	1.09687	-1.64026	0.100952	0.200363	protein_coding
ENSG00000101342.9	TLDC2	9.86684	-1.35941	0.928474	1.46413	0.143159	0.266013	protein_coding		ENSG00000078114.18	NEBL	5.72243	1.79855	1.07545	-1.67236	0.0944535	0.189336	protein_coding
ENSG00000160471.12	COX6B2	10.8656	-1.35696	0.742062	1.82864	0.0674534	0.142745	protein_coding		ENSG00000188282.12	RUFY4	3.93788	1.7794	1.28055	-1.38956	0.164662	0.297033	protein_coding
ENSG00000172782.11	FADS6	7.09789	-1.3565	1.04554	1.29742	0.194487	0.338719	protein_coding		ENSG00000146285.13	SCML4	7.1549	1.77314	0.971488	-1.82518	0.0679741	0.143698	protein_coding
ENSG00000135929.8	CYP27A1	3.24551	-1.35543	1.29664	1.04535	0.295863	0.464587	protein_coding		ENSG00000005981.12	ASB4	9.45087	1.76777	0.879205	-2.01065	0.0443628	0.0996468	protein_coding
ENSG00000175820.3	CCDC168	7.54345	-1.34495	0.889637	1.5118	0.130586	0.246662	protein_coding		ENSG00000155749.12	ALS2CR12	5.55786	1.76741	1.04707	-1.68796	0.0914181	0.18422	protein_coding
ENSG00000123360.11	PDE1B	4.28386	-1.33637	1.13879	1.17349	0.240598	0.397476	protein_coding		ENSG00000267477.1	AC008481.3	12.8258	1.76393	0.800421	-2.20375	0.0275422	0.0655781	protein_coding
ENSG00000254656.2	RTL1	4.25762	-1.33072	1.14744	1.15972	0.246161	0.404324	protein_coding		ENSG00000116032.5	GRIN3B	5.55219	1.74942	1.0553	-1.65775	0.0973685	0.194314	protein_coding
ENSG00000285547.1	AL133500.1	115.551	-1.32849	1.14727	1.15796	0.24688	0.405106	protein_coding		ENSG00000164841.4	TMEM74	3.15778	1.74077	1.50578	-1.15606	0.247657	0.40607	protein_coding
ENSG00000213471.10	TTLL13P	7.47126	-1.32706	0.889914	1.49122	0.135904	0.255015	protein_coding		ENSG00000148584.14	A1CF	3.91667	1.74069	1.28013	-1.35978	0.1739	0.309969	protein_coding
ENSG00000167642.12	SPINT2	9.10361	-1.32218	0.992659	1.33195	0.182875	0.322592	protein_coding		ENSG00000167208.14	SNX20	3.12109	1.73355	1.46433	-1.18386	0.236469	0.392243	protein_coding
ENSG00000182600.9	SNORC	9.55412	-1.32102	0.804272	1.6425	0.100487	0.199651	protein_coding		ENSG00000261582.1	AL121753.1	4.62082	1.73022	1.20883	-1.43131	0.152341	0.279391	protein_coding
ENSG00000124003.12	MOGAT1	3.24054	-1.31518	1.4122	0.931298	0.351699	0.52769	protein_coding		ENSG00000164082.14	GRM2	5.33909	1.71863	1.0941	-1.57082	0.116225	0.225055	protein_coding
ENSG00000162676.11	GFI1	9.05561	-1.31136	0.80231	1.63448	0.102159	0.202401	protein_coding		ENSG00000101850.12	GPR143	11.6295	1.7102	0.782592	-2.1853	0.0288668	0.068291	protein_coding
ENSG00000125726.10	CD70	13.172	-1.31085	0.685514	1.91222	0.0558482	0.121688	protein_coding		ENSG00000183632.14	TP53TG3	3.73839	1.70593	1.48277	-1.1505	0.249937	0.408705	protein_coding
ENSG00000009765.14	IYD	7.3737	-1.30954	0.912624	1.43491	0.151312	0.278012	protein_coding		ENSG00000185522.8	LMNTD2	7.56009	1.69568	0.919095	-1.84494	0.0650459	0.138468	protein_coding
ENSG00000125740.13	FOSB	12.7816	-1.30845	0.70397	1.85867	0.0630735	0.134908	protein_coding		ENSG00000206203.4	TSSK2	3.79713	1.6953	1.61971	-1.04667	0.295252	0.463992	protein_coding
ENSG00000162951.10	LRRTM1	4.22321	-1.30361	1.15385	1.1298	0.258561	0.419302	protein_coding		ENSG00000118733.16	OLFM3	6.17875	1.69501	1.04328	-1.6247	0.104227	0.205755	protein_coding
ENSG00000198211.8	AC092143.1	104.671	-1.29053	0.785462	1.64302	0.10038	0.199496	protein_coding		ENSG00000121966.6	CXCR4	3.7828	1.68236	1.2771	-1.31733	0.187729	0.329167	protein_coding
ENSG00000196666.4	FAM180B	17.2501	-1.28032	0.602626	2.12456	0.0336231	0.0781459	protein_coding		ENSG00000198125.12	MB	3.00643	1.67897	1.43427	-1.17061	0.241754	0.398834	protein_coding
ENSG00000177106.15	EPS8L2	9.86858	-1.27721	0.885297	1.44269	0.149109	0.274705	protein_coding		ENSG00000111181.12	SLC6A12	6.02569	1.67806	0.995498	-1.68565	0.0918627	0.184868	protein_coding
ENSG00000272772.1	AC104109.3	510.346	-1.25787	0.732105	1.71816	0.0857675	0.174633	protein_coding		ENSG00000187664.8	HAPLN4	8.76731	1.67337	0.949548	-1.76228	0.0780228	0.161525	protein_coding
ENSG00000100565.15	LRRC74A	4.1157	-1.25389	1.16544	1.0759	0.281973	0.44806	protein_coding		ENSG00000145808.9	ADAMTS19	11.2012	1.66482	0.778658	-2.13806	0.0325118	0.0758687	protein_coding
ENSG00000255346.9	NOX5	3.10421	-1.25336	1.32714	0.944404	0.344963	0.520076	protein_coding		ENSG00000233087.7	RAB6D	4.39917	1.6598	1.45917	-1.1375	0.255331	0.415291	protein_coding
ENSG00000180316.12	PNPLA1	3.1594	-1.2521	1.59304	0.78598	0.431879	0.608563	protein_coding		ENSG00000172955.17	ADH6	11.8577	1.65646	0.718784	-2.30453	0.0211927	0.0521093	protein_coding
ENSG00000164930.11	FZD6	9.24773	-1.24831	0.786865	1.58643	0.112642	0.219421	protein_coding		ENSG00000120949.14	TNFRSF8	5.75702	1.65193	1.16596	-1.41681	0.15654	0.285357	protein_coding
ENSG00000172215.5	CXCR6	7.75843	-1.24563	0.913454	1.36364	0.17268	0.308257	protein_coding		ENSG00000005471.17	ABCB4	2.9881	1.64967	1.46306	-1.12755	0.259511	0.420328	protein_coding
ENSG00000077092.18	RARB	20.5767	-1.23965	0.563229	2.20097	0.0277381	0.0659749	protein_coding		ENSG00000173110.7	HSPA6	6.59212	1.64943	0.987394	-1.67049	0.0948228	0.189924	protein_coding
ENSG00000164037.16	SLC9B1	6.64955	-1.23834	0.99048	1.25024	0.211213	0.360277	protein_coding		ENSG00000123388.4	HOXC11	3.80419	1.64842	1.33928	-1.23082	0.21839	0.369976	protein_coding
ENSG00000273079.5	GRIN2B	3.55952	-1.23574	1.24426	0.99315	0.320637	0.492619	protein_coding		ENSG00000165972.12	CCDC38	8.90062	1.64106	0.868787	-1.8889	0.0589046	0.127191	protein_coding
ENSG00000249884.8	RNF103-CHMP3	202.82	-1.23476	0.635134	1.94409	0.0518848	0.114059	protein_coding		ENSG00000066468.22	FGFR2	2.98398	1.62616	1.5322	-1.06132	0.288543	0.45602	protein_coding
ENSG00000177464.4	GPR4	3.09818	-1.23219	1.35161	0.911647	0.361954	0.537882	protein_coding		ENSG00000198597.8	ZNF536	4.43184	1.61879	1.26341	-1.28129	0.200091	0.346802	protein_coding
ENSG00000272968.5	RBAK-RBAKDN	20.4383	-1.23163	0.577071	2.13428	0.0328196	0.0764998	protein_coding		ENSG00000188833.9	ENTPD8	2.83016	1.60911	1.49511	-1.07625	0.281816	0.447843	protein_coding
ENSG00000153157.12	SYCP2L	8.18819	-1.2291	0.84106	1.46137	0.143913	0.267081	protein_coding		ENSG00000161133.16	USP41	6.44453	1.60765	1.02535	-1.5679	0.116905	0.226118	protein_coding
ENSG00000170482.16	SLC23A1	3.06763	-1.22844	1.34192	0.915428	0.359967	0.535841	protein_coding		ENSG00000142959.4	BEST4	10.7923	1.60645	0.779915	-2.05977	0.0394204	0.0898374	protein_coding
ENSG00000213714.1	FAM209B	5.06426	-1.2266	1.05821	1.15913	0.246402	0.40457	protein_coding		ENSG00000152969.19	JAKMIP1	7.27167	1.60556	0.9044	-1.77528	0.0758517	0.157728	protein_coding
ENSG00000203942.4	C10orf62	3.05635	-1.22223	1.37582	0.888363	0.374346	0.550432	protein_coding		ENSG00000151617.16	EDNRA	5.04816	1.60536	1.08511	-1.47945	0.13902	0.259715	protein_coding
ENSG00000122012.13	SV2C	5.06439	-1.22166	1.09405	1.11664	0.264149	0.42612	protein_coding		ENSG00000187601.4	MAGEH1	5.07777	1.59829	1.13983	-1.40222	0.160848	0.29191	protein_coding
ENSG00000240021.9	TEX35	12.1491	-1.22149	0.755252	1.61733	0.105806	0.208288	protein_coding		ENSG00000118520.14	ARG1	5.07101	1.5963	1.11421	-1.43267	0.151951	0.278936	protein_coding
ENSG00000135333.13	EPHA7	10.5568	-1.20755	0.774384	1.55936	0.11891	0.229111	protein_coding		ENSG00000126259.19	KIRREL2	3.64813	1.59532	1.34818	-1.18331	0.236685	0.392563	protein_coding
ENSG00000188897.9	AC099489.1	17.1191	-1.20522	0.600356	2.00751	0.0446955	0.100314	protein_coding		ENSG00000278558.4	TMEM191B	5.07519	1.59132	1.27046	-1.25255	0.210369	0.359412	protein_coding
ENSG00000130720.12	FIBCD1	14.0899	-1.20281	0.626621	1.91952	0.054918	0.11993	protein_coding		ENSG00000081985.11	IL12RB2	2.86686	1.58972	1.55213	-1.02422	0.305731	0.475566	protein_coding
ENSG00000267618.5	RAD51L3-RFFL	12.9213	-1.19677	0.835829	1.43184	0.152191	0.279217	protein_coding		ENSG00000153993.13	SEMA3D	5.73569	1.583	1.02551	-1.54361	0.122682	0.23495	protein_coding
ENSG00000257767.2	AC002996.1	25.9783	-1.19428	1.69846	0.703158	0.481958	0.655282	protein_coding		ENSG00000099260.10	PALMD	6.53437	1.58256	1.00052	-1.58174	0.113708	0.221153	protein_coding
ENSG00000170959.14	DCDC1	8.0039	-1.18708	0.838777	1.41525	0.156995	0.286001	protein_coding		ENSG00000043462.11	LCP2	2.85743	1.58158	1.46236	-1.08152	0.279465	0.444955	protein_coding
ENSG00000107099.15	DOCK8	16.7985	-1.1635	0.576181	2.01932	0.0434536	0.0978392	protein_coding		ENSG00000167434.9	CA4	11.4337	1.57557	0.721005	-2.18524	0.0288711	0.068294	protein_coding
ENSG00000143110.11	C1orf162	12.3559	-1.16152	0.735632	1.57894	0.114349	0.222111	protein_coding		ENSG00000157168.18	NRG1	18.2024	1.57365	0.699021	-2.25122	0.0243714	0.0588826	protein_coding
ENSG00000171551.11	ECEL1	7.38709	-1.15214	0.887575	1.29808	0.194259	0.338426	protein_coding		ENSG00000196166.4	C8orf86	4.27707	1.5651	1.17324	-1.33399	0.182206	0.321688	protein_coding
ENSG00000112299.7	VNN1	3.97954	-1.1512	1.26574	0.909505	0.363084	0.538946	protein_coding		ENSG00000258555.6	SPECC1L-ADORA2A	78.7368	1.56163	1.58796	-0.983414	0.325404	0.498376	protein_coding
ENSG00000183644.13	C11orf88	3.40731	-1.14975	1.35179	0.850533	0.395029	0.572203	protein_coding		ENSG00000137463.4	MGARP	6.35899	1.55822	0.995868	-1.56469	0.117656	0.22722	protein_coding
ENSG00000179059.9	ZFP42	7.76123	-1.14846	0.888988	1.29187	0.196402	0.341366	protein_coding		ENSG00000187486.5	KCNJ11	16.5608	1.55534	0.72003	-2.16011	0.0307641	0.0722863	protein_coding
ENSG00000004776.12	HSPB6	9.32413	-1.14574	0.817771	1.40105	0.161199	0.292381	protein_coding		ENSG00000168594.15	ADAM29	2.82218	1.55275	1.48112	-1.04836	0.294472	0.463274	protein_coding
ENSG00000138061.11	CYP1B1	3.96462	-1.13838	1.43401	0.793847	0.427285	0.603735	protein_coding		ENSG00000118094.11	TREH	2.87628	1.55256	1.45619	-1.06618	0.286343	0.453148	protein_coding
ENSG00000106436.6	MYL10	3.90643	-1.13025	1.27424	0.886996	0.375081	0.551162	protein_coding		ENSG00000164749.11	HNF4G	4.30456	1.54818	1.21862	-1.27044	0.203929	0.351649	protein_coding
ENSG00000283463.1	HSFX4	3.90643	-1.13025	1.27424	0.886996	0.375081	0.551162	protein_coding		ENSG00000249158.6	PCDHA11	17.7835	1.54467	0.781229	-1.97724	0.048015	0.106668	protein_coding
ENSG00000114654.7	EFCC1	28.69	-1.12079	0.493333	2.27187	0.0230941	0.0562131	protein_coding		ENSG00000198865.9	CCDC152	4.87694	1.54028	1.12952	-1.36365	0.172677	0.308257	protein_coding
ENSG00000152766.5	ANKRD22	3.3848	-1.11993	1.24976	0.896117	0.37019	0.546036	protein_coding		ENSG00000164309.14	CMYA5	4.90179	1.53711	1.08421	-1.41772	0.156273	0.285101	protein_coding
ENSG00000255150.2	EID3	2.89514	-1.1057	1.4339	0.77111	0.440642	0.617537	protein_coding		ENSG00000114374.12	USP9Y	4.04776	1.53035	1.31334	-1.16524	0.243922	0.401585	protein_coding
ENSG00000115008.5	IL1A	2.87536	-1.1002	1.39614	0.788027	0.430681	0.607453	protein_coding		ENSG00000005844.17	ITGAL	14.3588	1.51545	0.680848	-2.22582	0.0260261	0.0623844	protein_coding
ENSG00000169862.18	CTNND2	3.36073	-1.09954	1.41369	0.777775	0.436701	0.613674	protein_coding		ENSG00000144031.11	ANKRD53	4.08909	1.50893	1.19595	-1.2617	0.207055	0.355677	protein_coding
ENSG00000101842.13	VSIG1	7.12633	-1.08159	0.878732	1.23086	0.218377	0.369976	protein_coding		ENSG00000186197.14	EDARADD	4.93076	1.50173	1.18847	-1.26358	0.20638	0.354869	protein_coding
ENSG00000153292.15	ADGRF1	17.0625	-1.0794	0.578228	1.86674	0.0619379	0.132937	protein_coding		ENSG00000198400.11	NTRK1	5.64064	1.50131	1.19525	-1.25607	0.209092	0.357973	protein_coding
ENSG00000090382.6	LYZ	3.73585	-1.07561	1.31079	0.820583	0.411884	0.589182	protein_coding		ENSG00000103089.8	FA2H	3.35484	1.49303	1.46676	-1.01791	0.308721	0.479123	protein_coding
ENSG00000182747.4	SLC35D3	7.13282	-1.07457	0.883439	1.21635	0.223851	0.376732	protein_coding		ENSG00000070190.12	DAPP1	3.45333	1.48831	1.47895	-1.00633	0.314258	0.485337	protein_coding
ENSG00000152192.7	POU4F1	7.59324	-1.0741	0.895061	1.20004	0.230126	0.384243	protein_coding		ENSG00000090512.11	FETUB	4.15568	1.48538	1.21096	-1.22662	0.219966	0.372066	protein_coding
ENSG00000204618.8	RNF39	25.1535	-1.07269	0.521809	2.0557	0.039811	0.0905623	protein_coding		ENSG00000262304.2	AC027796.3	20.2858	1.48358	1.43451	-1.03421	0.301039	0.470251	protein_coding
ENSG00000004468.12	CD38	3.79701	-1.07171	1.25749	0.852265	0.394067	0.571362	protein_coding		ENSG00000100053.9	CRYBB3	13.6121	1.48037	0.799178	-1.85237	0.0639729	0.136471	protein_coding
ENSG00000174827.13	PDZK1	17.0207	-1.0682	0.580314	1.84072	0.0656621	0.139585	protein_coding		ENSG00000149527.17	PLCH2	3.36024	1.4669	1.35932	-1.07915	0.280523	0.446198	protein_coding
ENSG00000118526.6	TCF21	4.25845	-1.06745	1.25913	0.847766	0.396568	0.573768	protein_coding		ENSG00000167914.11	GSDMA	4.81535	1.45955	1.20279	-1.21347	0.224951	0.378017	protein_coding
ENSG00000198681.6	MAGEA1	4.19961	-1.06078	1.1538	0.919379	0.357897	0.533716	protein_coding		ENSG00000156925.11	ZIC3	2.66467	1.45032	1.57308	-0.921961	0.356549	0.532515	protein_coding
ENSG00000269026.2	AC003006.1	11.7147	-1.05741	0.687859	1.53725	0.124231	0.237169	protein_coding		ENSG00000103534.16	TMC5	3.30633	1.44987	1.37222	-1.05659	0.290699	0.458622	protein_coding
ENSG00000267261.5	AC099811.2	62.1213	-1.05331	0.913062	1.1536	0.248665	0.407278	protein_coding		ENSG00000179044.15	EXOC3L1	14.6018	1.4493	0.676691	-2.14174	0.0322146	0.0752767	protein_coding
ENSG00000117009.11	KMO	6.98252	-1.05262	0.942325	1.11705	0.263974	0.425925	protein_coding		ENSG00000163157.14	TMOD4	6.73244	1.44917	1.05801	-1.36972	0.170775	0.305853	protein_coding
ENSG00000129048.6	ACKR4	11.7586	-1.05069	0.701239	1.49833	0.134047	0.252288	protein_coding		ENSG00000100628.11	ASB2	3.93682	1.44883	1.22591	-1.18183	0.237271	0.393313	protein_coding
ENSG00000183117.18	CSMD1	3.26664	-1.04785	1.34111	0.781335	0.434606	0.611455	protein_coding		ENSG00000285791.1	AC009879.3	2.70831	1.44365	1.58598	-0.910258	0.362687	0.538714	protein_coding
ENSG00000213023.10	SYT3	10.7381	-1.04276	0.760647	1.37088	0.170412	0.305324	protein_coding		ENSG00000132026.13	RTBDN	3.33159	1.44349	1.29409	-1.11545	0.264656	0.426664	protein_coding
ENSG00000180264.11	ADGRD2	14.8882	-1.0379	0.66024	1.572	0.11595	0.224561	protein_coding		ENSG00000117407.16	ARTN	3.97615	1.44342	1.22671	-1.17665	0.239334	0.396061	protein_coding
ENSG00000130489.14	SCO2	406.876	-1.02882	0.591901	1.73816	0.0821827	0.168786	protein_coding		ENSG00000122367.19	LDB3	12.176	1.44301	0.745612	-1.93534	0.0529488	0.116092	protein_coding
ENSG00000196196.2	HRCT1	13.3455	-1.02838	0.681475	1.50904	0.131288	0.247776	protein_coding		ENSG00000175206.10	NPPA	3.41974	1.44108	1.5902	-0.906222	0.364818	0.540772	protein_coding
ENSG00000122477.12	LRRC39	12.9539	-1.02722	0.738918	1.39017	0.164477	0.296842	protein_coding		ENSG00000164879.6	CA3	3.29196	1.44086	1.4119	-1.02052	0.307483	0.477644	protein_coding
ENSG00000267360.6	AC012309.1	35.1029	-1.0242	0.45029	2.27454	0.0229338	0.0558652	protein_coding		ENSG00000213901.10	SLC23A3	11.0185	1.43517	0.849289	-1.68985	0.0910566	0.183689	protein_coding
ENSG00000177324.13	BEND2	3.22194	-1.01867	1.28322	0.79384	0.427289	0.603735	protein_coding		ENSG00000100095.18	SEZ6L	10.638	1.43509	0.761366	-1.8849	0.0594439	0.128183	protein_coding
ENSG00000148377.5	IDI2	3.25579	-1.01812	1.61739	0.629482	0.529033	0.696144	protein_coding		ENSG00000183979.7	NPB	3.98066	1.4314	1.27382	-1.12371	0.261138	0.422339	protein_coding
ENSG00000051523.10	CYBA	19.7948	-1.01543	0.579964	1.75086	0.0799706	0.164905	protein_coding		ENSG00000064195.7	DLX3	4.57651	1.42954	1.17949	-1.212	0.225513	0.378526	protein_coding
ENSG00000267120.3	AD000671.2	10.515	-1.01491	0.873249	1.16222	0.245144	0.403036	protein_coding		ENSG00000284922.1	AP000812.5	15.6163	1.42939	0.759531	-1.88194	0.0598443	0.128874	protein_coding
ENSG00000167779.8	IGFBP6	16.06	-1.01435	0.590604	1.71747	0.0858926	0.17484	protein_coding		ENSG00000071205.11	ARHGAP10	5.21409	1.42744	1.07209	-1.33146	0.183038	0.322777	protein_coding
ENSG00000110723.11	EXPH5	10.1324	-1.01195	0.76249	1.32716	0.184456	0.324617	protein_coding		ENSG00000102001.12	CACNA1F	2.71339	1.42633	1.53263	-0.930645	0.352037	0.527915	protein_coding
ENSG00000205609.12	EIF3CL	81.2438	-1.01069	1.61378	0.626284	0.531129	0.698166	protein_coding		ENSG00000123836.14	PFKFB2	11.9297	1.42631	0.753784	-1.8922	0.0584638	0.126421	protein_coding
ENSG00000285762.1	AC253536.7	432.275	-1.01011	0.548166	1.84271	0.0653719	0.139034	protein_coding		ENSG00000104537.16	ANXA13	7.37878	1.42325	0.939052	-1.51562	0.129614	0.245095	protein_coding
ENSG00000147127.8	RAB41	5.08727	-1.00875	1.04456	0.96571	0.334189	0.508439	protein_coding		ENSG00000171180.2	OR2M4	7.32972	1.42186	0.933401	-1.52331	0.127682	0.242133	protein_coding
ENSG00000182379.9	NXPH4	23.9194	-1.00777	0.489476	2.05887	0.0395071	0.0899985	protein_coding		ENSG00000158517.13	NCF1	3.33841	1.42123	1.45905	-0.974077	0.330019	0.503617	protein_coding
ENSG00000285238.2	AC006064.6	664.941	-1.0069	0.590866	1.7041	0.0883622	0.179138	protein_coding		ENSG00000188163.7	FAM166A	7.97086	1.41945	0.864718	-1.64151	0.100691	0.199986	protein_coding
ENSG00000256671.6	LIMS4	20.1601	-1.00628	0.574906	1.75033	0.0800608	0.165061	protein_coding		ENSG00000122188.12	LAX1	12.0469	1.41934	0.78866	-1.79968	0.0719105	0.150829	protein_coding
ENSG00000174564.12	IL20RB	18.7364	-1.00626	0.547211	1.83889	0.0659317	0.139999	protein_coding		ENSG00000137968.16	SLC44A5	10.7248	1.41776	0.814269	-1.74114	0.0816583	0.167893	protein_coding
ENSG00000260861.6	AL049634.2	6.37815	-1.00191	1.07044	0.935985	0.349281	0.525042	protein_coding		ENSG00000120215.9	MLANA	8.59571	1.41747	0.832127	-1.70343	0.0884876	0.179327	protein_coding
ENSG00000112175.7	BMP5	4.09806	-1.00016	1.23577	0.809335	0.418322	0.595286	protein_coding		ENSG00000196747.4	HIST1H2AI	12.6481	1.412	0.713661	-1.97853	0.0478691	0.106428	protein_coding
ENSG00000166592.11	RRAD	15.1081	-0.99887	0.624126	1.60043	0.109503	0.214253	protein_coding		ENSG00000135517.7	MIP	6.50721	1.4052	0.962249	-1.46033	0.144199	0.267471	protein_coding
ENSG00000241241.1	KRTAP4-16	2.75866	-0.99697	1.55132	0.64266	0.520445	0.6894	protein_coding		ENSG00000179615.2	OR2AP1	13.846	1.40474	0.737043	-1.90592	0.0566611	0.123127	protein_coding
ENSG00000170627.10	GTSF1	3.21172	-0.995688	1.29125	0.771103	0.440646	0.617537	protein_coding		ENSG00000283149.1	AC068631.2	27.113	1.40013	1.38627	-1.01	0.312497	0.483182	protein_coding
ENSG00000079257.7	LXN	2.79076	-0.989393	1.66026	0.595927	0.551224	0.714681	protein_coding		ENSG00000152463.14	OLAH	3.82573	1.39986	1.35019	-1.03678	0.299837	0.469057	protein_coding
ENSG00000151687.14	ANKAR	25.0454	-0.986	0.483565	2.03902	0.0414479	0.0937455	protein_coding		ENSG00000147655.10	RSPO2	4.3744	1.39922	1.34209	-1.04256	0.29715	0.465956	protein_coding
ENSG00000115474.6	KCNJ13	2.75068	-0.982772	1.50231	0.654175	0.512999	0.682592	protein_coding		ENSG00000147257.13	GPC3	5.30936	1.39708	1.09065	-1.28096	0.200207	0.346908	protein_coding
ENSG00000262302.1	AC003688.1	22.2507	-0.980946	3.67386	0.267007	0.789464	0.882472	protein_coding		ENSG00000198822.10	GRM3	5.9233	1.39501	1.01495	-1.37446	0.169298	0.303907	protein_coding
ENSG00000105289.14	TJP3	4.02241	-0.976827	1.25018	0.781349	0.434597	0.611455	protein_coding		ENSG00000183023.18	SLC8A1	7.17828	1.39497	0.927194	-1.50451	0.13245	0.249765	protein_coding
ENSG00000242866.10	STRC	8.09746	-0.97328	0.902679	1.07821	0.280939	0.446796	protein_coding		ENSG00000118523.5	CTGF	13.0333	1.39101	0.694332	-2.00338	0.0451369	0.101113	protein_coding
ENSG00000009694.13	TENM1	4.00405	-0.969462	1.20837	0.802291	0.422385	0.599511	protein_coding		ENSG00000137747.15	TMPRSS13	7.24797	1.3908	0.957409	-1.45267	0.146314	0.270822	protein_coding
ENSG00000135423.12	GLS2	2.6443	-0.96538	1.56362	0.617401	0.53697	0.703091	protein_coding		ENSG00000129214.14	SHBG	15.4598	1.38394	0.629145	-2.19971	0.0278273	0.066166	protein_coding
ENSG00000180914.10	OXTR	13.076	-0.965164	0.654373	1.47495	0.140227	0.261513	protein_coding		ENSG00000262209.2	PCDHGB3	10.33	1.3804	0.752057	-1.83551	0.0664309	0.140926	protein_coding
ENSG00000162722.8	TRIM58	8.57425	-0.962747	0.855689	1.12511	0.260541	0.421673	protein_coding		ENSG00000236699.8	ARHGEF38	6.55876	1.37956	0.963371	-1.43201	0.152141	0.279149	protein_coding
ENSG00000185942.11	NKAIN3	6.29295	-0.961908	0.927154	1.03748	0.29951	0.468839	protein_coding		ENSG00000079841.18	RIMS1	3.12739	1.37838	1.43313	-0.961794	0.336153	0.510659	protein_coding
ENSG00000205177.6	C11orf91	5.36383	-0.960317	1.02277	0.938942	0.34776	0.523351	protein_coding		ENSG00000164303.10	ENPP6	7.77039	1.37405	0.91502	-1.50166	0.133184	0.250896	protein_coding
ENSG00000184497.12	TMEM255B	5.37612	-0.960267	1.1122	0.863393	0.387922	0.564928	protein_coding		ENSG00000123500.9	COL10A1	3.13016	1.37008	1.44673	-0.947018	0.34363	0.518522	protein_coding
ENSG00000184916.8	JAG2	28.9668	-0.959187	0.500454	1.91663	0.0552846	0.12066	protein_coding		ENSG00000198691.12	ABCA4	7.66002	1.36971	0.901938	-1.51863	0.128856	0.243887	protein_coding
ENSG00000163032.11	VSNL1	7.53024	-0.955112	0.914356	1.04457	0.29622	0.464951	protein_coding		ENSG00000106070.18	GRB10	13.4249	1.36778	0.707427	-1.93345	0.0531808	0.116555	protein_coding
ENSG00000105141.5	CASP14	6.27535	-0.953527	0.959469	0.993806	0.320317	0.492228	protein_coding		ENSG00000089472.16	HEPH	5.0747	1.36397	1.12792	-1.20928	0.226557	0.37975	protein_coding
ENSG00000182492.15	BGN	32.653	-0.953141	0.440222	2.16513	0.0303774	0.0714886	protein_coding		ENSG00000155816.19	FMN2	12.875	1.3621	0.681266	-1.99937	0.0455686	0.101928	protein_coding
ENSG00000171126.7	KCNG3	31.2705	-0.953045	0.431134	2.21056	0.0270666	0.06461	protein_coding		ENSG00000087495.16	PHACTR3	3.83182	1.35687	1.31771	-1.02972	0.303142	0.47263	protein_coding
ENSG00000183888.4	SRARP	6.69447	-0.95078	0.926608	1.02609	0.304851	0.474557	protein_coding		ENSG00000271605.5	MILR1	15.311	1.35574	0.635481	-2.13342	0.0328907	0.0766336	protein_coding
ENSG00000165507.8	DEPP1	32.9656	-0.950148	0.428627	2.21672	0.0266419	0.0636638	protein_coding		ENSG00000197889.9	MEIG1	5.09903	1.35336	1.05697	-1.28042	0.200399	0.347186	protein_coding
ENSG00000269476.1	AC010326.2	18.7752	-0.949512	0.548545	1.73097	0.0834579	0.170905	protein_coding		ENSG00000203734.11	ECT2L	6.35038	1.34823	0.949714	-1.41962	0.155719	0.284276	protein_coding
ENSG00000256825.4	AC026786.1	69.218	-0.948591	0.414306	2.28959	0.022045	0.0539221	protein_coding		ENSG00000120907.17	ADRA1A	4.45067	1.34716	1.24104	-1.08551	0.277694	0.442826	protein_coding
ENSG00000188176.11	SMTNL2	2.6711	-0.947427	1.40754	0.673107	0.500879	0.671551	protein_coding		ENSG00000021488.12	SLC7A9	5.12046	1.34381	1.06059	-1.26704	0.205139	0.353249	protein_coding
ENSG00000158089.14	GALNT14	3.56281	-0.944145	1.25559	0.751954	0.452079	0.628062	protein_coding		ENSG00000132837.14	DMGDH	3.16655	1.34376	1.33731	-1.00483	0.314981	0.48601	protein_coding
ENSG00000274600.1	RIMBP3B	36.5484	-0.936106	2.09613	0.446587	0.655173	0.793212	protein_coding		ENSG00000283597.2	FAM169B	4.41791	1.33878	1.20812	-1.10815	0.267796	0.430829	protein_coding
ENSG00000069696.6	DRD4	12.3877	-0.932677	0.684897	1.36178	0.173268	0.309112	protein_coding		ENSG00000197540.7	GZMM	3.20094	1.33538	1.32921	-1.00464	0.315071	0.48601	protein_coding
ENSG00000128045.6	RASL11B	24.7601	-0.931236	0.473601	1.96629	0.049265	0.109081	protein_coding		ENSG00000141682.11	PMAIP1	5.73664	1.33487	1.08969	-1.225	0.220575	0.372825	protein_coding
ENSG00000108602.17	ALDH3A1	32.2406	-0.929967	0.434689	2.13939	0.0324043	0.0756572	protein_coding		ENSG00000237353.6	PATE4	3.83149	1.33311	1.215	-1.09721	0.27255	0.43651	protein_coding
ENSG00000281348.1	AC120114.4	13.6374	-0.929949	0.659182	1.41076	0.158315	0.288009	protein_coding		ENSG00000254598.2	CSNK2A3	7.44551	1.33226	0.967186	-1.37747	0.168368	0.302555	protein_coding
ENSG00000188869.12	TMC3	5.32185	-0.928519	1.06962	0.868082	0.38535	0.5625	protein_coding		ENSG00000211445.11	GPX3	5.71464	1.33046	1.02638	-1.29627	0.194883	0.339277	protein_coding
ENSG00000107518.17	ATRNL1	3.52672	-0.927536	1.23262	0.75249	0.451757	0.627747	protein_coding		ENSG00000258466.5	AL049779.1	13.204	1.32812	0.860987	-1.54255	0.122939	0.235281	protein_coding
ENSG00000184260.5	HIST2H2AC	36.7384	-0.926437	0.402493	2.30175	0.0213493	0.0524256	protein_coding		ENSG00000273173.5	SNURF	18.9762	1.32774	0.614717	-2.15992	0.0307787	0.0723122	protein_coding
ENSG00000146215.13	CRIP3	3.06627	-0.926067	1.43713	0.644388	0.519324	0.688483	protein_coding		ENSG00000285082.1	AL160272.2	3.83795	1.32759	1.23826	-1.07215	0.283654	0.450001	protein_coding
ENSG00000185664.14	PMEL	26.4548	-0.925732	0.466767	1.98329	0.0473353	0.105439	protein_coding		ENSG00000145721.11	LIX1	3.80037	1.3269	1.25648	-1.05604	0.290948	0.458918	protein_coding
ENSG00000104892.16	KLC3	6.62509	-0.923328	0.914084	1.01011	0.312442	0.483155	protein_coding		ENSG00000157335.20	CLEC18C	7.97323	1.32532	1.10204	-1.20261	0.229129	0.383008	protein_coding
ENSG00000163633.11	C4orf36	13.1702	-0.923308	0.68834	1.34136	0.179805	0.3184	protein_coding		ENSG00000164530.14	PI16	4.45884	1.32306	1.22387	-1.08105	0.279674	0.445131	protein_coding
ENSG00000171817.16	ZNF540	21.6227	-0.921855	0.52923	1.74188	0.0815298	0.167659	protein_coding		ENSG00000169255.14	B3GALNT1	5.72931	1.31811	1.09315	-1.20579	0.227899	0.381459	protein_coding
ENSG00000121905.9	HPCA	7.46944	-0.917335	0.884317	1.03734	0.299579	0.468881	protein_coding		ENSG00000164125.15	FAM198B	3.18336	1.31443	1.44196	-0.911558	0.362002	0.537908	protein_coding
ENSG00000137573.13	SULF1	17.5456	-0.914939	0.569069	1.60778	0.107883	0.211562	protein_coding		ENSG00000152207.7	CYSLTR2	9.37435	1.30795	0.825018	-1.58536	0.112884	0.219873	protein_coding
ENSG00000165025.14	SYK	5.27827	-0.913646	1.03078	0.886362	0.375423	0.551475	protein_coding		ENSG00000124466.8	LYPD3	7.4932	1.30734	0.888203	-1.47189	0.141049	0.26272	protein_coding
ENSG00000254788.7	CKLF-CMTM1	20.5733	-0.912171	0.546003	1.67063	0.0947941	0.189903	protein_coding		ENSG00000273045.6	C2orf15	13.8345	1.30712	0.752231	-1.73766	0.0822712	0.168906	protein_coding
ENSG00000251569.1	AC093899.2	3.96451	-0.909617	1.64935	0.551501	0.58129	0.737791	protein_coding		ENSG00000171786.5	NHLH1	4.30975	1.30508	1.18088	-1.10517	0.269084	0.432438	protein_coding
ENSG00000086159.12	AQP6	16.7065	-0.909083	0.591059	1.53806	0.124034	0.236934	protein_coding		ENSG00000050030.14	NEXMIF	11.8111	1.30298	0.706065	-1.84541	0.0649777	0.138339	protein_coding
ENSG00000112183.14	RBM24	4.39088	-0.906602	1.09042	0.831422	0.405735	0.58339	protein_coding		ENSG00000180044.5	C3orf80	8.54799	1.29861	0.855624	-1.51773	0.129081	0.244271	protein_coding
ENSG00000180878.2	C11orf42	3.08433	-0.905208	1.34237	0.674335	0.500098	0.670864	protein_coding		ENSG00000123977.9	DAW1	5.60016	1.29792	1.02835	-1.26214	0.206898	0.355489	protein_coding
ENSG00000168298.6	HIST1H1E	4.32963	-0.904155	1.24156	0.728239	0.466467	0.641458	protein_coding		ENSG00000137731.13	FXYD2	5.56713	1.29659	1.02469	-1.26535	0.205746	0.354048	protein_coding
ENSG00000080572.12	PIH1D3	3.07622	-0.901447	1.47172	0.612511	0.5402	0.705882	protein_coding		ENSG00000116147.16	TNR	8.63924	1.29273	0.833537	-1.55089	0.120927	0.232162	protein_coding
ENSG00000116678.19	LEPR	24.497	-0.89751	0.481929	1.86233	0.0625566	0.134022	protein_coding		ENSG00000077080.9	ACTL6B	5.57177	1.29225	1.12666	-1.14697	0.251394	0.410462	protein_coding
ENSG00000062038.13	CDH3	6.98882	-0.895277	0.941136	0.951273	0.341466	0.516436	protein_coding		ENSG00000273167.1	AL359736.1	16.619	1.29141	0.797628	-1.61906	0.105433	0.207699	protein_coding
ENSG00000138772.12	ANXA3	4.81254	-0.893858	1.23789	0.722083	0.470243	0.64517	protein_coding		ENSG00000060140.8	STYK1	4.90443	1.28999	1.09504	-1.17802	0.238788	0.39539	protein_coding
ENSG00000273540.3	AGBL1	3.43815	-0.891835	1.43405	0.6219	0.534008	0.700395	protein_coding		ENSG00000198673.10	FAM19A2	8.63541	1.28914	0.823705	-1.56505	0.117571	0.227102	protein_coding
ENSG00000168124.2	OR1F1	5.64281	-0.888695	1.05166	0.845042	0.398087	0.575299	protein_coding		ENSG00000166394.14	CYB5R2	9.18427	1.28823	0.798529	-1.61326	0.106688	0.209639	protein_coding
ENSG00000177984.6	LCN15	7.42	-0.887038	0.890585	0.996018	0.319242	0.490908	protein_coding		ENSG00000161939.19	RNASEK-C17orf49	88.2249	1.28799	1.32196	-0.974304	0.329906	0.503567	protein_coding
ENSG00000127249.14	ATP13A4	3.08312	-0.886997	1.41107	0.628601	0.52961	0.696618	protein_coding		ENSG00000269242.1	AC010422.3	2.92643	1.28701	3.80348	-0.338377	0.735079	0.849115	protein_coding
ENSG00000171227.6	TMEM37	4.79663	-0.88477	1.11756	0.791697	0.428538	0.605113	protein_coding		ENSG00000102387.15	TAF7L	3.04696	1.28041	1.45681	-0.878914	0.379448	0.555972	protein_coding
ENSG00000176884.14	GRIN1	6.47399	-0.883221	0.992695	0.88972	0.373616	0.549767	protein_coding		ENSG00000129988.5	LBP	3.62618	1.27844	1.3226	-0.966616	0.333736	0.507955	protein_coding
ENSG00000088386.16	SLC15A1	8.6118	-0.8792	0.841155	1.04523	0.295917	0.464637	protein_coding		ENSG00000175189.3	INHBC	6.17166	1.2773	1.04716	-1.21978	0.222549	0.375236	protein_coding
ENSG00000206538.8	VGLL3	6.95819	-0.878618	0.882529	0.995569	0.31946	0.491179	protein_coding		ENSG00000122432.17	SPATA1	9.24334	1.27499	0.787763	-1.6185	0.105556	0.207868	protein_coding
ENSG00000164035.9	EMCN	6.47107	-0.878327	0.9836	0.892972	0.371872	0.547913	protein_coding		ENSG00000122584.12	NXPH1	10.3011	1.27499	0.770662	-1.6544	0.0980455	0.195387	protein_coding
ENSG00000164161.9	HHIP	6.43392	-0.877388	0.97254	0.902162	0.366971	0.543032	protein_coding		ENSG00000175779.2	C15orf53	9.98638	1.27255	0.816322	-1.55888	0.119024	0.229221	protein_coding
ENSG00000160870.13	CYP3A7	10.2468	-0.876802	0.87449	1.00264	0.316033	0.487242	protein_coding		ENSG00000143217.8	NECTIN4	4.96732	1.27116	1.08639	-1.17008	0.24197	0.39916	protein_coding
ENSG00000163075.12	CFAP221	22.5112	-0.875997	0.514865	1.70141	0.0888655	0.179996	protein_coding		ENSG00000020633.18	RUNX3	9.24063	1.26863	0.83299	-1.52298	0.127764	0.242247	protein_coding
ENSG00000145365.10	TIFA	13.7578	-0.875398	0.67271	1.3013	0.193155	0.337085	protein_coding		ENSG00000137393.9	RNF144B	17.4425	1.26615	0.605916	-2.08964	0.0366502	0.0842583	protein_coding
ENSG00000139985.6	ADAM21	5.19537	-0.872514	1.03559	0.842526	0.399493	0.576861	protein_coding		ENSG00000180974.4	OR52E4	12.8198	1.25885	0.696572	-1.80721	0.0707297	0.14869	protein_coding
ENSG00000154274.14	C4orf19	32.3218	-0.86916	0.439557	1.97736	0.0480014	0.106648	protein_coding		ENSG00000100625.8	SIX4	3.71298	1.25692	1.27394	-0.986641	0.323819	0.49632	protein_coding
ENSG00000213988.10	ZNF90	5.54372	-0.86863	1.05526	0.823142	0.410427	0.587882	protein_coding		ENSG00000182308.6	DCAF4L1	19.4957	1.25513	0.555163	-2.26083	0.0237696	0.0576764	protein_coding
ENSG00000013588.8	GPRC5A	17.6513	-0.867513	0.599898	1.4461	0.148149	0.273474	protein_coding		ENSG00000148795.6	CYP17A1	3.04457	1.25276	1.38976	-0.901423	0.367364	0.54342	protein_coding
ENSG00000177932.6	ZNF354C	14.1523	-0.86748	0.636336	1.36324	0.172806	0.30841	protein_coding		ENSG00000122733.12	PHF24	4.32783	1.25221	1.21614	-1.02966	0.30317	0.47263	protein_coding
ENSG00000166828.2	SCNN1G	8.61022	-0.867328	0.863519	1.00441	0.31518	0.486128	protein_coding		ENSG00000103067.13	ESRP2	10.7833	1.24975	0.758264	-1.64817	0.099318	0.197608	protein_coding
ENSG00000177483.11	RBM44	14.684	-0.867199	0.62376	1.39028	0.164445	0.296833	protein_coding		ENSG00000165702.14	GFI1B	5.40645	1.24827	1.01639	-1.22815	0.219391	0.37128	protein_coding
ENSG00000179915.22	NRXN1	8.97116	-0.867043	0.827394	1.04792	0.294675	0.463367	protein_coding		ENSG00000183397.5	C19orf71	20.0372	1.24813	0.558955	-2.23297	0.0255511	0.0613571	protein_coding
ENSG00000258830.1	AC137834.1	31.8761	-0.865954	0.592144	1.4624	0.143631	0.266688	protein_coding		ENSG00000140284.10	SLC27A2	8.86305	1.24574	0.881039	-1.41395	0.157378	0.286652	protein_coding
ENSG00000187537.13	POTEG	3.88678	-0.863401	1.1875	0.727072	0.467182	0.642065	protein_coding		ENSG00000121207.11	LRAT	12.7973	1.24268	0.682392	-1.82106	0.0685973	0.144866	protein_coding
ENSG00000275489.1	C17orf98	24.5675	-0.86098	0.484491	1.77708	0.0755549	0.157256	protein_coding		ENSG00000152939.15	MARVELD2	13.2213	1.24071	0.654764	-1.8949	0.0581054	0.125792	protein_coding
ENSG00000280670.2	CCDC163	25.7892	-0.856525	0.483996	1.76969	0.076778	0.159359	protein_coding		ENSG00000154040.20	CABYR	10.2771	1.23976	0.830445	-1.49289	0.135466	0.254364	protein_coding
ENSG00000158315.10	RHBDL2	38.9327	-0.851947	0.380837	2.23704	0.0252839	0.0607672	protein_coding		ENSG00000213413.2	PVRIG	3.0509	1.23808	1.43189	-0.864649	0.387231	0.564306	protein_coding
ENSG00000125878.6	TCF15	20.5241	-0.851523	0.523044	1.62801	0.103522	0.204615	protein_coding		ENSG00000111305.18	GSG1	18.6329	1.23643	0.566521	-2.18249	0.0290732	0.0687289	protein_coding
ENSG00000173338.12	KCNK7	8.63446	-0.850844	0.869796	0.978211	0.32797	0.501424	protein_coding		ENSG00000249240.2	AC069368.1	17.5385	1.23338	0.660346	-1.86778	0.0617931	0.132677	protein_coding
ENSG00000090932.10	DLL3	4.19281	-0.84715	1.32404	0.639822	0.522288	0.690744	protein_coding		ENSG00000131015.4	ULBP2	3.027	1.23292	1.40347	-0.878477	0.379685	0.556246	protein_coding
ENSG00000155495.8	MAGEC1	9.85917	-0.846093	0.775376	1.0912	0.275183	0.439758	protein_coding		ENSG00000081052.12	COL4A4	7.87984	1.23252	0.889095	-1.38626	0.165666	0.298558	protein_coding
ENSG00000124212.5	PTGIS	28.399	-0.840983	0.533874	1.57525	0.1152	0.223456	protein_coding		ENSG00000119508.17	NR4A3	11.9081	1.23088	0.730319	-1.6854	0.0919121	0.184951	protein_coding
ENSG00000214940.8	NPIPA8	6.61945	-0.838682	3.75458	0.223376	0.823243	0.902581	protein_coding		ENSG00000134533.6	RERG	21.0798	1.22258	0.562051	-2.17521	0.0296143	0.0698464	protein_coding
ENSG00000198225.5	FKBP1C	6.77295	-0.837474	0.908759	0.921558	0.356759	0.532551	protein_coding		ENSG00000164743.4	C8orf48	4.80632	1.22227	1.14036	-1.07182	0.283801	0.45017	protein_coding
ENSG00000167680.15	SEMA6B	22.5628	-0.836255	0.512112	1.63295	0.102479	0.20291	protein_coding		ENSG00000139364.10	TMEM132B	4.80922	1.22226	1.08214	-1.12949	0.258692	0.419446	protein_coding
ENSG00000169403.11	PTAFR	6.36981	-0.835892	0.929653	0.899144	0.368576	0.54444	protein_coding		ENSG00000150540.13	HNMT	5.40403	1.22186	1.08153	-1.12975	0.25858	0.419302	protein_coding
ENSG00000168621.14	GDNF	4.2356	-0.831741	1.12303	0.740624	0.458921	0.634122	protein_coding		ENSG00000104888.9	SLC17A7	22.1418	1.21959	0.543494	-2.24398	0.0248338	0.0598454	protein_coding
ENSG00000066336.11	SPI1	3.39607	-0.831581	1.25546	0.662369	0.507735	0.678063	protein_coding		ENSG00000159588.14	CCDC17	15.9347	1.21955	0.637199	-1.91393	0.0556292	0.121283	protein_coding
ENSG00000102385.12	DRP2	16.6168	-0.830841	0.628398	1.32216	0.186116	0.327026	protein_coding		ENSG00000169495.4	HTRA4	14.3631	1.21889	0.668028	-1.82461	0.0680599	0.143852	protein_coding
ENSG00000256977.12	LIMS3	13.5991	-0.830416	0.723202	1.14825	0.250866	0.409837	protein_coding		ENSG00000099849.14	RASSF7	19.0791	1.21236	0.560617	-2.16254	0.0305765	0.0719046	protein_coding
ENSG00000284194.1	SCO2	192.874	-0.828494	1.87996	0.440699	0.659431	0.79678	protein_coding		ENSG00000171346.15	KRT15	3.51007	1.21148	1.39849	-0.866277	0.386338	0.563407	protein_coding
ENSG00000175544.13	CABP4	49.3837	-0.827631	0.384642	2.15169	0.0314216	0.0736303	protein_coding		ENSG00000142675.17	CNKSR1	14.4286	1.21028	0.651234	-1.85844	0.0631063	0.134934	protein_coding
ENSG00000212993.5	POU5F1B	6.75053	-0.825187	0.95348	0.865447	0.386793	0.563894	protein_coding		ENSG00000276966.2	HIST1H4E	5.97441	1.2102	1.05727	-1.14464	0.252357	0.411675	protein_coding
ENSG00000254737.2	OR10G4	3.38542	-0.825152	1.24719	0.66161	0.508221	0.678442	protein_coding		ENSG00000239474.6	KLHL41	14.1782	1.20835	0.661157	-1.82762	0.0676064	0.143029	protein_coding
ENSG00000253958.1	CLDN23	3.39927	-0.822495	1.24674	0.659717	0.509435	0.679302	protein_coding		ENSG00000155530.3	LRGUK	21.2028	1.20739	0.528456	-2.28475	0.0223272	0.0545294	protein_coding
ENSG00000118557.15	PMFBP1	4.2114	-0.82184	1.13147	0.726344	0.467628	0.642521	protein_coding		ENSG00000174992.7	ZG16	3.53776	1.20643	1.32445	-0.910896	0.36235	0.538355	protein_coding
ENSG00000188000.4	OR7D2	19.0905	-0.821171	0.578511	1.41946	0.155766	0.284338	protein_coding		ENSG00000156886.11	ITGAD	4.14461	1.20634	1.23639	-0.975693	0.329216	0.502812	protein_coding
ENSG00000139508.14	SLC46A3	12.3038	-0.820671	0.720643	1.1388	0.254785	0.414674	protein_coding		ENSG00000076770.14	MBNL3	10.6357	1.20477	0.751164	-1.60388	0.108741	0.213077	protein_coding
ENSG00000109743.10	BST1	11.3017	-0.817565	0.75404	1.08425	0.278256	0.443369	protein_coding		ENSG00000177182.10	CLVS1	4.15235	1.19806	1.1998	-0.998546	0.318015	0.489526	protein_coding
ENSG00000185269.11	NOTUM	3.31659	-0.812531	1.39306	0.583272	0.55971	0.721153	protein_coding		ENSG00000120210.7	INSL6	3.56912	1.19268	1.58119	-0.754291	0.450675	0.627003	protein_coding
ENSG00000272822.1	AC073610.3	5.02852	-0.811193	1.05363	0.769904	0.441357	0.618092	protein_coding		ENSG00000243649.8	CFB	9.79053	1.18992	0.85159	-1.39729	0.162327	0.293953	protein_coding
ENSG00000162344.3	FGF19	8.39281	-0.81087	0.802308	1.01067	0.312174	0.482848	protein_coding		ENSG00000105374.9	NKG7	7.04229	1.18701	0.898581	-1.32098	0.186507	0.327457	protein_coding
ENSG00000100298.15	APOBEC3H	15.1022	-0.810498	0.619095	1.30917	0.190478	0.33313	protein_coding		ENSG00000184956.15	MUC6	3.51053	1.18604	1.25175	-0.947508	0.34338	0.518285	protein_coding
ENSG00000108551.4	RASD1	12.1572	-0.810051	0.692935	1.16901	0.242398	0.399778	protein_coding		ENSG00000138136.6	LBX1	3.5494	1.18261	1.50031	-0.788245	0.430554	0.607311	protein_coding
ENSG00000157999.5	ANKRD61	26.8083	-0.805952	0.456094	1.76708	0.0772155	0.16006	protein_coding		ENSG00000128606.12	LRRC17	17.3755	1.18018	0.605574	-1.94887	0.0513112	0.113053	protein_coding
ENSG00000101049.15	SGK2	8.02848	-0.805796	0.944804	0.852871	0.393731	0.571053	protein_coding		ENSG00000042062.11	RIPOR3	7.05139	1.17744	0.910206	-1.2936	0.195803	0.340483	protein_coding
ENSG00000163380.15	LMOD3	7.95975	-0.804519	0.865152	0.929917	0.352414	0.528375	protein_coding		ENSG00000114812.12	VIPR1	4.66464	1.17613	1.16162	-1.01249	0.311305	0.48187	protein_coding
ENSG00000158220.13	ESYT3	3.3128	-0.804319	1.41424	0.568729	0.56954	0.728808	protein_coding		ENSG00000060709.15	RIMBP2	20.5561	1.17565	0.576635	-2.03882	0.0414681	0.0937723	protein_coding
ENSG00000169347.16	GP2	9.55172	-0.803324	0.779469	1.0306	0.302727	0.472101	protein_coding		ENSG00000276087.2	AC008073.3	8.73407	1.17548	0.845407	-1.39043	0.164398	0.296772	protein_coding
ENSG00000085265.10	FCN1	5.50204	-0.797965	1.34801	0.591958	0.553879	0.716307	protein_coding		ENSG00000171189.17	GRIK1	7.01119	1.17527	0.919166	-1.27863	0.201027	0.347953	protein_coding
ENSG00000185352.8	HS6ST3	10.7904	-0.795229	0.724291	1.09794	0.272231	0.436092	protein_coding		ENSG00000154065.16	ANKRD29	4.55934	1.1731	1.23728	-0.948131	0.343063	0.518014	protein_coding
ENSG00000138670.17	RASGEF1B	23.2769	-0.792071	0.490279	1.61555	0.106192	0.208882	protein_coding		ENSG00000139292.12	LGR5	8.8039	1.16752	0.813884	-1.4345	0.15143	0.278161	protein_coding
ENSG00000122870.11	BICC1	51.9213	-0.790914	0.346413	2.28315	0.0224215	0.0547477	protein_coding		ENSG00000132677.12	RHBG	12.2687	1.16704	0.749652	-1.55678	0.119523	0.230016	protein_coding
ENSG00000284773.1	AC114490.3	40.856	-0.790261	0.394803	2.00166	0.0453213	0.101465	protein_coding		ENSG00000163806.15	SPDYA	4.59207	1.16689	1.11862	-1.04315	0.29688	0.465739	protein_coding
ENSG00000145287.10	PLAC8	5.42378	-0.789697	1.08133	0.730299	0.465208	0.640134	protein_coding		ENSG00000168658.18	VWA3B	15.9084	1.1659	0.641744	-1.81677	0.0692525	0.146003	protein_coding
ENSG00000147570.9	DNAJC5B	7.04012	-0.788924	0.870653	0.906129	0.364868	0.540787	protein_coding		ENSG00000203783.4	PRR9	3.53041	1.16422	1.25063	-0.930906	0.351902	0.527854	protein_coding
ENSG00000176732.6	PFN4	21.1403	-0.785927	0.525302	1.49614	0.134616	0.25317	protein_coding		ENSG00000171812.12	COL8A2	4.61505	1.16389	1.11363	-1.04513	0.295961	0.464674	protein_coding
ENSG00000162814.10	SPATA17	47.813	-0.785675	0.348363	2.25533	0.0241123	0.058382	protein_coding		ENSG00000188522.14	FAM83G	6.99121	1.16291	0.984562	-1.18114	0.237546	0.393702	protein_coding
ENSG00000188959.9	C9orf152	3.30967	-0.784932	1.31567	0.596602	0.550773	0.714317	protein_coding		ENSG00000111335.12	OAS2	17.5421	1.16236	0.603146	-1.92716	0.0539603	0.118125	protein_coding
ENSG00000052344.15	PRSS8	3.71957	-0.783558	1.31505	0.59584	0.551282	0.714716	protein_coding		ENSG00000170122.5	FOXD4	7.93846	1.15595	0.935549	-1.23559	0.216611	0.367738	protein_coding
ENSG00000284826.1	AC006518.7	4.19342	-0.782686	1.27739	0.612723	0.540059	0.705739	protein_coding		ENSG00000105427.9	CNFN	8.08478	1.15409	0.942387	-1.22464	0.22071	0.372952	protein_coding
ENSG00000079435.9	LIPE	19.8757	-0.782485	0.542365	1.44273	0.149097	0.274705	protein_coding		ENSG00000153303.17	FRMD1	8.192	1.15284	0.868025	-1.32812	0.184138	0.324158	protein_coding
ENSG00000251349.3	MSANTD3-TMEFF1	386.747	-0.782371	0.410237	1.90712	0.0565053	0.122848	protein_coding		ENSG00000140675.12	SLC5A2	12.1996	1.15078	0.72086	-1.5964	0.110399	0.215613	protein_coding
ENSG00000142700.11	DMRTA2	3.31274	-0.782159	1.33189	0.587253	0.557034	0.718981	protein_coding		ENSG00000001626.15	CFTR	13.3366	1.14995	0.726836	-1.58213	0.113619	0.221036	protein_coding
ENSG00000160318.6	CLDND2	28.102	-0.777337	0.473571	1.64144	0.100707	0.19999	protein_coding		ENSG00000175868.13	CALCB	2.89125	1.14564	1.3856	-0.82682	0.408339	0.585898	protein_coding
ENSG00000183629.13	GOLGA8G	3.70104	-0.777225	1.31407	0.591463	0.55421	0.716478	protein_coding		ENSG00000162745.10	OLFML2B	8.58536	1.14299	0.815955	-1.4008	0.161274	0.292478	protein_coding
ENSG00000172935.8	MRGPRF	4.51628	-0.774268	1.08782	0.711761	0.476613	0.650573	protein_coding		ENSG00000001617.11	SEMA3F	19.055	1.14261	0.583457	-1.95834	0.0501903	0.11092	protein_coding
ENSG00000081041.8	CXCL2	2.90743	-0.773885	1.5766	0.490857	0.623528	0.77009	protein_coding		ENSG00000126231.13	PROZ	4.634	1.14046	1.10419	-1.03285	0.301675	0.470781	protein_coding
ENSG00000187510.9	PLEKHG7	4.86453	-0.772739	1.27546	0.605853	0.544613	0.70971	protein_coding		ENSG00000125869.9	LAMP5	5.7008	1.13972	1.092	-1.0437	0.296624	0.465456	protein_coding
ENSG00000164626.8	KCNK5	62.7072	-0.76829	0.33872	2.26821	0.0233163	0.0566864	protein_coding		ENSG00000147689.16	FAM83A	2.88489	1.13953	1.43388	-0.794717	0.426778	0.603386	protein_coding
ENSG00000173535.14	TNFRSF10C	16.1413	-0.76823	0.611296	1.25672	0.208854	0.357701	protein_coding		ENSG00000108771.12	DHX58	13.7614	1.13927	0.686334	-1.65993	0.0969287	0.193625	protein_coding
ENSG00000272647.3	AC005020.2	8.1292	-0.767959	1.06849	0.718735	0.472304	0.646741	protein_coding		ENSG00000081803.15	CADPS2	8.47085	1.13755	0.885571	-1.28454	0.198953	0.34516	protein_coding
ENSG00000147059.8	SPIN2A	38.1856	-0.766201	0.492892	1.5545	0.120065	0.230834	protein_coding		ENSG00000154734.14	ADAMTS1	17.891	1.13732	0.583702	-1.94846	0.0513602	0.113107	protein_coding
ENSG00000188779.10	SKOR1	18.1437	-0.766055	0.551573	1.38885	0.164877	0.297397	protein_coding		ENSG00000135643.4	KCNMB4	10.9372	1.13708	0.764513	-1.48732	0.13693	0.256642	protein_coding
ENSG00000090659.17	CD209	6.58698	-0.760367	0.907333	0.838024	0.402017	0.579563	protein_coding		ENSG00000132872.11	SYT4	3.98976	1.13482	1.24754	-0.909645	0.36301	0.538907	protein_coding
ENSG00000283297.1	TEX52	2.89211	-0.753883	1.49403	0.504595	0.613843	0.76323	protein_coding		ENSG00000109072.13	VTN	16.1489	1.13377	0.650196	-1.74373	0.0812056	0.167084	protein_coding
ENSG00000124493.13	GRM4	2.85812	-0.75346	1.40065	0.537936	0.590621	0.745268	protein_coding		ENSG00000168348.3	INSM2	11.9441	1.13309	0.719402	-1.57504	0.115247	0.223527	protein_coding
ENSG00000204381.11	LAYN	2.86662	-0.753277	1.55385	0.484781	0.627832	0.773687	protein_coding		ENSG00000005469.11	CROT	18.0032	1.13299	0.608504	-1.86193	0.0626124	0.134089	protein_coding
ENSG00000197191.4	CYSRT1	52.7827	-0.753259	0.325591	2.31352	0.0206943	0.0510739	protein_coding		ENSG00000170419.10	VSTM2A	2.85439	1.13168	1.42359	-0.794947	0.426644	0.603235	protein_coding
ENSG00000163453.11	IGFBP7	9.01659	-0.751467	0.885446	0.848688	0.396055	0.573246	protein_coding		ENSG00000126218.11	F10	4.02369	1.13009	1.22332	-0.923783	0.355599	0.53152	protein_coding
ENSG00000108839.11	ALOX12	21.6958	-0.749738	0.50749	1.47734	0.139583	0.260528	protein_coding		ENSG00000163012.3	ZSWIM2	12.7248	1.12756	0.697826	-1.61582	0.106133	0.208802	protein_coding
ENSG00000146469.12	VIP	6.08137	-0.749351	0.991849	0.75551	0.449943	0.626349	protein_coding		ENSG00000136881.11	BAAT	5.76858	1.12604	0.999862	-1.1262	0.260081	0.421021	protein_coding
ENSG00000167711.13	SERPINF2	9.80932	-0.746649	0.770022	0.969646	0.332223	0.506347	protein_coding		ENSG00000167011.8	NAT16	13.1222	1.12495	0.670434	-1.67795	0.0933578	0.187357	protein_coding
ENSG00000197956.9	S100A6	40.5746	-0.746493	0.534878	1.39563	0.162825	0.2945	protein_coding		ENSG00000174292.12	TNK1	22.7337	1.12246	0.523672	-2.14345	0.0320769	0.0749861	protein_coding
ENSG00000149634.4	SPATA25	29.7114	-0.743784	0.430858	1.72629	0.084296	0.172292	protein_coding		ENSG00000203814.6	HIST2H2BF	14.6859	1.12131	0.635438	-1.76463	0.0776267	0.160824	protein_coding
ENSG00000140090.17	SLC24A4	12.7014	-0.742414	0.67661	1.09725	0.27253	0.43651	protein_coding		ENSG00000237330.2	RNF223	4.01969	1.12087	1.22769	-0.912992	0.361247	0.537141	protein_coding
ENSG00000217442.3	SYCE3	10.9868	-0.742296	0.723956	1.02533	0.305206	0.475011	protein_coding		ENSG00000102349.17	KLF8	10.1915	1.11827	0.746886	-1.49724	0.134331	0.252718	protein_coding
ENSG00000115194.10	SLC30A3	10.9792	-0.742069	0.744951	0.996131	0.319187	0.490893	protein_coding		ENSG00000179626.4	OR6C4	4.04802	1.11809	1.22766	-0.910754	0.362425	0.53843	protein_coding
ENSG00000274276.4	CBSL	1245.51	-0.74182	0.322388	2.30101	0.0213908	0.0525047	protein_coding		ENSG00000138821.12	SLC39A8	9.78927	1.11621	0.8206	-1.36023	0.173756	0.309785	protein_coding
ENSG00000074276.10	CDHR2	13.8806	-0.740298	0.658397	1.12439	0.260846	0.422003	protein_coding		ENSG00000126266.3	FFAR1	2.88864	1.11493	1.44206	-0.773154	0.439431	0.616547	protein_coding
ENSG00000233608.3	TWIST2	30.0915	-0.740179	0.468794	1.5789	0.114359	0.222111	protein_coding		ENSG00000285130.1	AL358113.1	14.628	1.11482	3.73277	-0.298657	0.765202	0.867928	protein_coding
ENSG00000141485.16	SLC13A5	21.2015	-0.738837	0.519278	1.42281	0.15479	0.28297	protein_coding		ENSG00000153086.13	ACMSD	4.05323	1.1128	1.22843	-0.905866	0.365007	0.540921	protein_coding
ENSG00000089101.17	CFAP61	5.71568	-0.737078	0.97884	0.753011	0.451443	0.627528	protein_coding		ENSG00000121380.12	BCL2L14	3.36258	1.11074	1.28635	-0.863477	0.387875	0.564897	protein_coding
ENSG00000129467.13	ADCY4	4.88013	-0.736246	1.04382	0.70534	0.480598	0.65395	protein_coding		ENSG00000111490.13	TBC1D30	9.19148	1.10759	0.817034	-1.35562	0.175219	0.311899	protein_coding
ENSG00000152315.4	KCNK13	13.7889	-0.735967	0.626538	1.17466	0.240132	0.396973	protein_coding		ENSG00000021461.16	CYP3A43	7.36763	1.10592	0.882892	-1.25261	0.210347	0.359412	protein_coding
ENSG00000187140.5	FOXD3	41.6441	-0.735551	0.411053	1.78943	0.0735456	0.153685	protein_coding		ENSG00000165084.15	C8orf34	6.2198	1.1044	0.961913	-1.14813	0.250917	0.409861	protein_coding
ENSG00000203685.9	STUM	4.88699	-0.735529	1.07225	0.68597	0.492732	0.664372	protein_coding		ENSG00000136929.12	HEMGN	6.72944	1.10349	0.932085	-1.18389	0.236457	0.392243	protein_coding
ENSG00000172738.11	TMEM217	19.838	-0.735137	0.530383	1.38605	0.165732	0.298628	protein_coding		ENSG00000079263.18	SP140	5.14778	1.10147	1.05722	-1.04185	0.29748	0.466278	protein_coding
ENSG00000106853.19	PTGR1	14.9254	-0.734493	0.671047	1.09455	0.273714	0.437986	protein_coding		ENSG00000233198.3	RNF224	14.0565	1.09855	0.668962	-1.64217	0.100554	0.19975	protein_coding
ENSG00000157322.17	CLEC18A	20.7225	-0.732175	0.550422	1.33021	0.18345	0.323353	protein_coding		ENSG00000198846.5	TOX	6.18725	1.0984	1.05352	-1.0426	0.297134	0.465956	protein_coding
ENSG00000174448.8	STARD6	5.68881	-0.732107	0.973408	0.752107	0.451987	0.627973	protein_coding		ENSG00000121577.13	POPDC2	7.31475	1.09646	0.905843	-1.21043	0.226115	0.379264	protein_coding
ENSG00000136872.18	ALDOB	4.87737	-0.731955	1.03509	0.70714	0.47948	0.653041	protein_coding		ENSG00000132517.15	SLC52A1	10.0748	1.09559	0.765465	-1.43127	0.152353	0.279391	protein_coding
ENSG00000168314.17	MOBP	13.768	-0.731721	0.649735	1.12618	0.260088	0.421021	protein_coding		ENSG00000108018.15	SORCS1	9.53921	1.09246	0.816838	-1.33742	0.181085	0.320036	protein_coding
ENSG00000184012.11	TMPRSS2	2.81352	-0.731676	1.49223	0.490325	0.623904	0.770409	protein_coding		ENSG00000141574.7	SECTM1	5.57827	1.09183	1.0011	-1.09064	0.275432	0.440092	protein_coding
ENSG00000125508.3	SRMS	2.85868	-0.726753	1.44151	0.504163	0.614147	0.763475	protein_coding		ENSG00000250366.2	TUNAR	2.9074	1.09089	1.58866	-0.686672	0.492289	0.664192	protein_coding
ENSG00000249967.1	AL355315.1	54.5473	-0.725333	0.90356	0.80275	0.422119	0.599219	protein_coding		ENSG00000073146.15	MOV10L1	6.70992	1.09055	0.908296	-1.20066	0.229885	0.383945	protein_coding
ENSG00000181284.2	TMEM102	32.7232	-0.724584	0.407783	1.77688	0.0755874	0.157265	protein_coding		ENSG00000224109.3	CENPVL3	9.5711	1.08974	0.79239	-1.37525	0.169053	0.303576	protein_coding
ENSG00000101162.3	TUBB1	18.2066	-0.721834	0.545717	1.32273	0.185927	0.326772	protein_coding		ENSG00000267314.1	AC104532.1	20.1142	1.08904	1.57291	-0.692376	0.488701	0.660977	protein_coding
ENSG00000178297.13	TMPRSS9	45.6067	-0.719594	0.350819	2.05118	0.0402494	0.0913931	protein_coding		ENSG00000134256.12	CD101	11.6695	1.08803	0.708175	-1.53639	0.124444	0.237433	protein_coding
ENSG00000259040.5	BLOC1S5-TXNDC5	177.019	-0.719513	0.688485	1.04507	0.295992	0.46469	protein_coding		ENSG00000167676.4	PLIN4	18.446	1.08798	0.599368	-1.81521	0.0694923	0.146399	protein_coding
ENSG00000119915.4	ELOVL3	3.96119	-0.717671	1.28538	0.558335	0.576616	0.734269	protein_coding		ENSG00000170209.4	ANKK1	3.38522	1.08056	1.34609	-0.802739	0.422126	0.599219	protein_coding
ENSG00000242252.1	BGLAP	9.61191	-0.715146	0.956331	0.747802	0.45458	0.630446	protein_coding		ENSG00000165023.6	DIRAS2	7.68248	1.07981	0.926228	-1.16582	0.243688	0.401229	protein_coding
ENSG00000119973.5	PRLHR	4.4056	-0.71434	1.19478	0.597884	0.549917	0.71399	protein_coding		ENSG00000179133.13	C10orf67	8.97496	1.0784	0.789722	-1.36555	0.172081	0.307506	protein_coding
ENSG00000183281.14	PLGLB1	29.013	-0.713166	0.470517	1.51571	0.129593	0.245075	protein_coding		ENSG00000080503.23	SMARCA2	24.2463	1.07681	0.534301	-2.01536	0.0438666	0.0986506	protein_coding
ENSG00000173269.13	MMRN2	14.5421	-0.71228	0.651404	1.09345	0.274195	0.438502	protein_coding		ENSG00000073861.2	TBX21	5.58911	1.07639	1.02729	-1.0478	0.294733	0.463425	protein_coding
ENSG00000284732.1	AP002512.3	9.30249	-0.711804	0.777462	0.915548	0.359904	0.535782	protein_coding		ENSG00000109684.14	CLNK	3.37124	1.07586	1.27421	-0.844339	0.39848	0.575756	protein_coding
ENSG00000178199.13	ZC3H12D	28.1195	-0.710269	0.472067	1.50459	0.132429	0.249745	protein_coding		ENSG00000091972.18	CD200	20.6489	1.07573	0.54502	-1.97373	0.048412	0.107401	protein_coding
ENSG00000086506.2	HBQ1	45.01	-0.709947	0.373098	1.90284	0.057061	0.123888	protein_coding		ENSG00000180251.4	SLC9A4	7.88171	1.07154	0.867762	-1.23484	0.216891	0.367936	protein_coding
ENSG00000198346.10	ZNF813	18.4373	-0.70683	0.540066	1.30878	0.190607	0.333311	protein_coding		ENSG00000165309.13	ARMC3	4.4687	1.07045	1.18774	-0.901256	0.367452	0.543494	protein_coding
ENSG00000104689.9	TNFRSF10A	4.42809	-0.706341	1.15635	0.610837	0.541308	0.706795	protein_coding		ENSG00000159708.17	LRRC36	11.7347	1.06542	0.721448	-1.47678	0.139736	0.26077	protein_coding
ENSG00000188107.14	EYS	29.4627	-0.699536	0.475362	1.47159	0.141133	0.262832	protein_coding		ENSG00000204179.10	PTPN20	4.93307	1.06355	1.11566	-0.953293	0.340442	0.515371	protein_coding
ENSG00000010310.8	GIPR	25.5559	-0.697755	0.477288	1.46191	0.143765	0.266849	protein_coding		ENSG00000166111.9	SVOP	16.3519	1.06283	0.665409	-1.59726	0.110207	0.215305	protein_coding
ENSG00000105974.11	CAV1	16.7291	-0.697659	0.769195	0.907	0.364407	0.540364	protein_coding		ENSG00000146904.8	EPHA1	4.94465	1.06246	1.04984	-1.01202	0.31153	0.482151	protein_coding
ENSG00000135077.8	HAVCR2	10.7138	-0.697173	0.73573	0.947594	0.343336	0.518285	protein_coding		ENSG00000174038.12	C9orf131	3.35696	1.05943	1.4459	-0.732715	0.463732	0.638925	protein_coding
ENSG00000105383.14	CD33	9.61548	-0.692563	0.762819	0.9079	0.363931	0.539841	protein_coding		ENSG00000171246.5	NPTX1	19.433	1.0579	0.543266	-1.94729	0.0514998	0.113357	protein_coding
ENSG00000164049.14	FBXW12	14.6771	-0.692527	0.675922	1.02457	0.305568	0.475377	protein_coding		ENSG00000102466.15	FGF14	4.98856	1.05575	1.0517	-1.00384	0.315454	0.486484	protein_coding
ENSG00000137860.11	SLC28A2	21.9651	-0.691893	0.517128	1.33795	0.180912	0.31978	protein_coding		ENSG00000132000.12	PODNL1	18.9588	1.05514	0.567932	-1.85786	0.0631888	0.135067	protein_coding
ENSG00000167419.10	LPO	29.4703	-0.691327	0.439646	1.57246	0.115844	0.224452	protein_coding		ENSG00000144278.14	GALNT13	3.83768	1.05279	1.32087	-0.797044	0.425426	0.602079	protein_coding
ENSG00000133488.14	SEC14L4	9.56171	-0.690274	0.772983	0.893	0.371857	0.547913	protein_coding		ENSG00000167183.2	PRR15L	2.72985	1.0527	1.49801	-0.702734	0.482221	0.655484	protein_coding
ENSG00000108950.11	FAM20A	6.76764	-0.68901	0.931387	0.739768	0.459441	0.634722	protein_coding		ENSG00000141527.17	CARD14	23.1305	1.0525	0.510267	-2.06265	0.0391463	0.0893031	protein_coding
ENSG00000093072.16	ADA2	39.3987	-0.68827	0.400096	1.72026	0.0853849	0.174012	protein_coding		ENSG00000065621.14	GSTO2	28.9071	1.05236	0.491845	-2.13961	0.0323866	0.0756382	protein_coding
ENSG00000196600.12	SLC22A25	3.57725	-0.687951	1.30597	0.526775	0.59835	0.751546	protein_coding		ENSG00000249853.7	HS3ST5	3.82236	1.05158	1.26849	-0.829	0.407104	0.584686	protein_coding
ENSG00000186407.6	CD300E	8.36117	-0.685835	0.809234	0.847511	0.39671	0.573788	protein_coding		ENSG00000144792.9	ZNF660	16.3705	1.04959	0.625023	-1.67928	0.0930973	0.186951	protein_coding
ENSG00000165863.16	C10orf82	7.9308	-0.684979	0.890031	0.769613	0.44153	0.61819	protein_coding		ENSG00000164100.8	NDST3	2.70674	1.04931	1.55716	-0.673861	0.5004	0.671108	protein_coding
ENSG00000133985.2	TTC9	8.70616	-0.684109	0.807798	0.846881	0.397061	0.574222	protein_coding		ENSG00000176383.8	B3GNT4	27.6444	1.0464	0.474416	-2.20565	0.0274082	0.0653145	protein_coding
ENSG00000247595.4	SPTY2D1OS	15.1582	-0.682309	0.610031	1.11848	0.263361	0.425176	protein_coding		ENSG00000204657.4	OR2H2	11.1664	1.04554	0.83406	-1.25355	0.210004	0.359152	protein_coding
ENSG00000114251.14	WNT5A	42.7857	-0.681149	0.372404	1.82906	0.0673907	0.142653	protein_coding		ENSG00000196735.11	HLA-DQA1	3.83074	1.04316	1.24506	-0.837835	0.402123	0.579605	protein_coding
ENSG00000134757.4	DSG3	4.34308	-0.680311	1.13449	0.599662	0.548731	0.713011	protein_coding		ENSG00000127954.12	STEAP4	14.9909	1.04254	0.645967	-1.61392	0.106545	0.209486	protein_coding
ENSG00000128655.17	PDE11A	28.2293	-0.677606	0.473139	1.43215	0.152101	0.279098	protein_coding		ENSG00000128573.24	FOXP2	3.86156	1.04213	1.18985	-0.875855	0.381109	0.557751	protein_coding
ENSG00000172243.17	CLEC7A	6.80859	-0.676951	0.982946	0.688696	0.491014	0.662997	protein_coding		ENSG00000128482.15	RNF112	26.9091	1.03721	0.468342	-2.21465	0.0267838	0.0639689	protein_coding
ENSG00000130270.16	ATP8B3	49.7347	-0.676833	0.364781	1.85545	0.0635321	0.135672	protein_coding		ENSG00000174576.9	NPAS4	7.70686	1.03707	0.90131	-1.15063	0.249886	0.408651	protein_coding
ENSG00000120055.7	C10orf95	29.2825	-0.674136	0.448856	1.5019	0.133123	0.250823	protein_coding		ENSG00000158104.11	HPD	10.4716	1.03694	0.762283	-1.36031	0.173733	0.309769	protein_coding
ENSG00000110446.10	SLC15A3	4.36619	-0.672869	1.09466	0.614683	0.538764	0.704538	protein_coding		ENSG00000172014.12	ANKRD20A4	12.0116	1.03452	1.81068	-0.571347	0.567765	0.727446	protein_coding
ENSG00000203995.9	ZYG11A	6.76992	-0.671743	0.968663	0.693474	0.488012	0.660322	protein_coding		ENSG00000134940.13	ACRV1	9.34017	1.03229	0.777394	-1.32789	0.184215	0.324218	protein_coding
ENSG00000236383.8	CCDC200	4.35972	-0.670271	1.09471	0.612284	0.54035	0.705954	protein_coding		ENSG00000189152.10	GRAPL	2.70693	1.02899	1.40626	-0.731722	0.464338	0.639379	protein_coding
ENSG00000187634.11	SAMD11	11.4186	-0.668934	0.746079	0.896599	0.369933	0.545835	protein_coding		ENSG00000182183.14	SHISAL2A	22.9075	1.02846	0.531966	-1.93331	0.0531979	0.11657	protein_coding
ENSG00000108381.10	ASPA	26.0496	-0.66857	0.468634	1.42663	0.153685	0.281316	protein_coding		ENSG00000111732.10	AICDA	3.87577	1.0276	1.31512	-0.781375	0.434582	0.611455	protein_coding
ENSG00000110076.18	NRXN2	47.301	-0.668109	0.35235	1.89615	0.0579399	0.125471	protein_coding		ENSG00000184378.2	ACTRT3	22.3292	1.02546	0.517099	-1.98311	0.0473555	0.105453	protein_coding
ENSG00000255639.3	AC005833.1	55.091	-0.667486	0.513452	1.3	0.193602	0.337619	protein_coding		ENSG00000182791.4	CCDC87	17.543	1.02451	0.582331	-1.75933	0.078521	0.162407	protein_coding
ENSG00000135269.17	TES	9.07473	-0.666822	0.828633	0.804725	0.420978	0.59793	protein_coding		ENSG00000152254.10	G6PC2	3.2023	1.02447	1.34798	-0.760001	0.447254	0.623507	protein_coding
ENSG00000259305.6	ZHX1-C8orf76	50.0122	-0.665595	0.351109	1.89569	0.0580007	0.125589	protein_coding		ENSG00000023445.13	BIRC3	5.94196	1.0238	1.008	-1.01568	0.309783	0.480373	protein_coding
ENSG00000115271.10	GCA	4.30351	-0.665449	1.28092	0.519509	0.603406	0.755256	protein_coding		ENSG00000188467.10	SLC24A5	3.88285	1.02367	1.26673	-0.808119	0.419022	0.595864	protein_coding
ENSG00000221883.3	ARIH2OS	35.0727	-0.661085	0.399492	1.65481	0.0979622	0.195291	protein_coding		ENSG00000178404.9	CEP295NL	7.06975	1.02061	0.879899	-1.15992	0.246083	0.404237	protein_coding
ENSG00000070759.16	TESK2	26.7631	-0.65767	0.459501	1.43127	0.152352	0.279391	protein_coding		ENSG00000119888.10	EPCAM	12.0166	1.01935	0.717843	-1.42002	0.155602	0.284121	protein_coding
ENSG00000124602.9	UNC5CL	26.2955	-0.657363	0.454527	1.44626	0.148105	0.273438	protein_coding		ENSG00000162706.12	CADM3	2.71945	1.01796	1.46596	-0.6944	0.487432	0.659894	protein_coding
ENSG00000128383.12	APOBEC3A	4.41904	-0.65564	1.38515	0.473336	0.635973	0.779728	protein_coding		ENSG00000189269.12	DRICH1	2.73165	1.01655	1.59996	-0.635357	0.525196	0.693203	protein_coding
ENSG00000078900.14	TP73	3.53647	-0.654478	1.27573	0.513022	0.607936	0.75852	protein_coding		ENSG00000156959.8	LHFPL4	5.9324	1.01566	0.967781	-1.04947	0.293963	0.46261	protein_coding
ENSG00000171357.5	LURAP1	10.5671	-0.65058	0.725935	0.896196	0.370148	0.546009	protein_coding		ENSG00000126733.20	DACH2	2.73749	1.00996	1.49538	-0.675385	0.499431	0.670354	protein_coding
ENSG00000141469.17	SLC14A1	11.8208	-0.650138	0.729174	0.891608	0.372603	0.548587	protein_coding		ENSG00000197629.5	MPEG1	2.74827	1.00652	1.46134	-0.688762	0.490973	0.662997	protein_coding
ENSG00000064489.22	BORCS8-MEF2B	58.9832	-0.649699	0.380513	1.70743	0.0877427	0.178107	protein_coding		ENSG00000101938.14	CHRDL1	10.2898	1.00382	0.752747	-1.33355	0.182352	0.321846	protein_coding
ENSG00000255104.8	AC005324.4	3.92636	-0.647132	1.60705	0.402682	0.687182	0.815374	protein_coding		ENSG00000126583.10	PRKCG	29.1482	1.00346	0.464938	-2.15827	0.0309069	0.0725829	protein_coding
ENSG00000196345.12	ZKSCAN7	8.62126	-0.646411	0.810398	0.797646	0.425076	0.601771	protein_coding		ENSG00000179148.9	ALOXE3	7.57174	1.00212	0.881746	-1.13651	0.255741	0.415784	protein_coding
ENSG00000180083.10	WFDC11	4.7096	-0.64537	1.08147	0.596755	0.550671	0.714317	protein_coding		ENSG00000171033.12	PKIA	12.9875	0.99975	0.705339	-1.4174	0.156365	0.285177	protein_coding
ENSG00000259224.2	SLC35G6	6.27195	-0.643366	0.957	0.672273	0.50141	0.671982	protein_coding		ENSG00000197181.11	PIWIL2	3.18709	0.999704	1.33206	-0.750496	0.452956	0.629009	protein_coding
ENSG00000132297.11	HHLA1	38.7264	-0.641653	0.383431	1.67345	0.0942384	0.188973	protein_coding		ENSG00000183389.5	OR56A4	25.1811	0.998691	0.497595	-2.00704	0.0447458	0.100387	protein_coding
ENSG00000043591.5	ADRB1	8.21822	-0.640557	0.823738	0.777623	0.436791	0.613724	protein_coding		ENSG00000111452.12	ADGRD1	9.58113	0.997954	0.772252	-1.29226	0.196266	0.341182	protein_coding
ENSG00000175985.9	PLEKHD1	13.6204	-0.640314	0.649251	0.986236	0.324017	0.496591	protein_coding		ENSG00000235376.5	RPEL1	3.21251	0.997393	1.32309	-0.753833	0.450949	0.62723	protein_coding
ENSG00000203757.2	OR6K3	2.68253	-0.639718	1.54297	0.414601	0.678434	0.809607	protein_coding		ENSG00000091831.23	ESR1	10.8109	0.994761	0.745213	-1.33487	0.181919	0.321233	protein_coding
ENSG00000130368.5	MAS1	19.4892	-0.638972	0.583557	1.09496	0.273534	0.437806	protein_coding		ENSG00000175697.10	GPR156	24.0899	0.9939	0.487062	-2.0406	0.0412906	0.0934272	protein_coding
ENSG00000113790.10	EHHADH	8.58365	-0.638559	0.814033	0.784439	0.432783	0.6095	protein_coding		ENSG00000187905.10	LRRC74B	29.183	0.993737	0.460425	-2.1583	0.0309044	0.0725829	protein_coding
ENSG00000203326.11	ZNF525	12.4525	-0.637824	0.681374	0.936085	0.34923	0.525042	protein_coding		ENSG00000170468.7	RIOX1	3.1923	0.993311	1.29948	-0.764388	0.444636	0.621137	protein_coding
ENSG00000185372.3	OR2V1	11.2733	-0.637464	0.709628	0.898306	0.369022	0.544884	protein_coding		ENSG00000138207.13	RBP4	3.20678	0.992398	1.36093	-0.729207	0.465875	0.640856	protein_coding
ENSG00000137809.16	ITGA11	64.1328	-0.637325	0.300172	2.1232	0.033737	0.078354	protein_coding		ENSG00000123338.12	NCKAP1L	15.2947	0.991726	0.725373	-1.36719	0.171564	0.306854	protein_coding
ENSG00000131634.13	TMEM204	9.00569	-0.635837	0.912557	0.696764	0.48595	0.658325	protein_coding		ENSG00000117122.13	MFAP2	5.98827	0.990982	1.07718	-0.919982	0.357582	0.53342	protein_coding
ENSG00000254122.2	PCDHGB7	72.2301	-0.635076	0.296118	2.14467	0.031979	0.0747848	protein_coding		ENSG00000049283.17	EPN3	5.91159	0.990851	0.992589	-0.998249	0.318159	0.489655	protein_coding
ENSG00000134545.13	KLRC1	70.6809	-0.634532	0.287209	2.2093	0.0271535	0.0647899	protein_coding		ENSG00000186281.12	GPAT2	2.74178	0.990213	1.52295	-0.650193	0.515567	0.684875	protein_coding
ENSG00000184698.5	OR51M1	3.46778	-0.634141	1.268	0.500111	0.616997	0.765368	protein_coding		ENSG00000010327.10	STAB1	29.575	0.988936	0.470437	-2.10217	0.0355387	0.0820131	protein_coding
ENSG00000197408.9	CYP2B6	3.87873	-0.633471	1.2443	0.509097	0.610684	0.761021	protein_coding		ENSG00000204779.2	FOXD4L5	4.83114	0.988241	1.08129	-0.913944	0.360746	0.536714	protein_coding
ENSG00000006555.10	TTC22	8.54129	-0.633192	0.833006	0.760128	0.447178	0.623449	protein_coding		ENSG00000113248.5	PCDHB15	31.5422	0.987541	0.431736	-2.28737	0.0221742	0.0542029	protein_coding
ENSG00000185823.3	NPAP1	10.451	-0.632995	0.78273	0.808702	0.418687	0.595616	protein_coding		ENSG00000185304.14	RGPD2	11.7329	0.987322	2.16344	-0.456366	0.648127	0.788184	protein_coding
ENSG00000168918.13	INPP5D	52.7969	-0.631845	0.335309	1.88436	0.0595157	0.128314	protein_coding		ENSG00000161649.12	CD300LG	5.70873	0.986523	1.11063	-0.888254	0.374404	0.550482	protein_coding
ENSG00000182853.11	VMO1	14.6846	-0.627135	0.619296	1.01266	0.311224	0.48181	protein_coding		ENSG00000180871.7	CXCR2	3.24053	0.985367	1.3832	-0.712384	0.476227	0.650245	protein_coding
ENSG00000147724.11	FAM135B	3.88421	-0.625075	1.16052	0.538617	0.590151	0.744843	protein_coding		ENSG00000118156.12	ZNF541	7.30171	0.981868	0.94368	-1.04047	0.298123	0.467058	protein_coding
ENSG00000135144.7	DTX1	29.3361	-0.624519	0.492452	1.26818	0.204733	0.352738	protein_coding		ENSG00000118997.13	DNAH7	45.3337	0.979948	0.422566	-2.31904	0.0203929	0.0504073	protein_coding
ENSG00000112599.8	GUCA1B	14.7241	-0.623193	0.685052	0.909702	0.36298	0.538899	protein_coding		ENSG00000183578.7	TNFAIP8L3	4.77487	0.978291	1.103	-0.886939	0.375112	0.551162	protein_coding
ENSG00000119125.16	GDA	20.2259	-0.62273	0.561801	1.10845	0.267667	0.430683	protein_coding		ENSG00000133878.8	DUSP26	8.40988	0.97823	0.89459	-1.0935	0.274176	0.438502	protein_coding
ENSG00000168427.8	KLHL30	10.0361	-0.622716	0.742874	0.838253	0.401889	0.579415	protein_coding		ENSG00000185915.5	KLHL34	3.20941	0.977689	1.32288	-0.739061	0.45987	0.635121	protein_coding
ENSG00000183395.4	PMCH	8.43597	-0.621501	0.841328	0.738714	0.460081	0.635333	protein_coding		ENSG00000141968.7	VAV1	3.6786	0.975652	1.23701	-0.788721	0.430275	0.607109	protein_coding
ENSG00000163814.7	CDCP1	3.90402	-0.621474	1.31496	0.472618	0.636485	0.780086	protein_coding		ENSG00000163431.12	LMOD1	6.89714	0.975637	0.900642	-1.08327	0.278689	0.443869	protein_coding
ENSG00000164406.7	LEAP2	55.3248	-0.6211	0.328095	1.89305	0.0583513	0.126206	protein_coding		ENSG00000155052.14	CNTNAP5	4.14409	0.973603	1.20354	-0.808951	0.418543	0.595487	protein_coding
ENSG00000163362.10	INAVA	18.9378	-0.619899	0.539504	1.14902	0.250549	0.409469	protein_coding		ENSG00000160229.11	ZNF66	34.4941	0.972789	0.450782	-2.158	0.0309275	0.0726025	protein_coding
ENSG00000204909.7	SPINK9	4.23325	-0.619668	1.28109	0.483704	0.628596	0.774247	protein_coding		ENSG00000151490.13	PTPRO	20.4006	0.972347	0.606994	-1.60191	0.109176	0.213781	protein_coding
ENSG00000046889.18	PREX2	5.77685	-0.619067	1.11315	0.556141	0.578114	0.735559	protein_coding		ENSG00000164604.12	GPR85	9.69907	0.967471	0.810192	-1.19413	0.232429	0.387007	protein_coding
ENSG00000244219.6	TMEM225B	19.4987	-0.618507	0.627748	0.985279	0.324487	0.497176	protein_coding		ENSG00000197580.11	BCO2	21.7408	0.964801	0.53641	-1.79863	0.0720775	0.151109	protein_coding
ENSG00000053438.9	NNAT	23.1457	-0.616084	0.563685	1.09296	0.274412	0.438743	protein_coding		ENSG00000118492.16	ADGB	3.75956	0.96421	1.381	-0.698195	0.485055	0.657746	protein_coding
ENSG00000144152.12	FBLN7	14.7279	-0.615428	0.642917	0.957243	0.338445	0.513351	protein_coding		ENSG00000101222.12	SPEF1	18.6205	0.961247	0.589485	-1.63066	0.102963	0.203725	protein_coding
ENSG00000183018.8	SPNS2	66.7433	-0.614981	0.300824	2.04432	0.0409217	0.0927166	protein_coding		ENSG00000205710.3	C17orf107	7.39441	0.959735	0.858071	-1.11848	0.263362	0.425176	protein_coding
ENSG00000122194.18	PLG	10.0175	-0.614747	0.730919	0.84106	0.400314	0.577664	protein_coding		ENSG00000196503.4	ARL9	14.4208	0.955294	0.73694	-1.2963	0.194873	0.339277	protein_coding
ENSG00000095713.13	CRTAC1	3.90023	-0.614448	1.19756	0.513083	0.607893	0.758509	protein_coding		ENSG00000258724.1	PINX1	5.49391	0.953839	3.03404	-0.314379	0.753233	0.860945	protein_coding
ENSG00000008323.15	PLEKHG6	3.87448	-0.611491	1.16026	0.527028	0.598174	0.751426	protein_coding		ENSG00000127324.8	TSPAN8	7.84625	0.953216	0.854107	-1.11604	0.264406	0.426422	protein_coding
ENSG00000019991.16	HGF	8.05347	-0.609129	0.84209	0.723354	0.469462	0.644474	protein_coding		ENSG00000168418.7	KCNG4	19.1462	0.951264	0.610567	-1.558	0.119233	0.229536	protein_coding
ENSG00000181291.7	TMEM132E	2.70136	-0.608559	1.43191	0.424998	0.670838	0.804525	protein_coding		ENSG00000283632.2	EXOC3L2	6.27387	0.95092	1.03318	-0.920382	0.357373	0.533214	protein_coding
ENSG00000111729.14	CLEC4A	2.67815	-0.608023	1.57941	0.384968	0.700261	0.824628	protein_coding		ENSG00000187672.12	ERC2	21.932	0.948963	0.508519	-1.86613	0.0620227	0.133094	protein_coding
ENSG00000187556.7	NANOS3	10.008	-0.607147	0.739603	0.820909	0.411698	0.589139	protein_coding		ENSG00000144810.15	COL8A1	13.7616	0.946873	0.684655	-1.38299	0.166667	0.299977	protein_coding
ENSG00000185231.4	MC2R	55.2517	-0.605893	0.332127	1.82428	0.0681093	0.143943	protein_coding		ENSG00000198520.11	ARMH1	16.7226	0.946713	0.614788	-1.5399	0.123585	0.236331	protein_coding
ENSG00000116254.17	CHD5	9.92281	-0.604554	0.836271	0.722916	0.469731	0.644741	protein_coding		ENSG00000152580.8	IGSF10	7.91056	0.944244	0.870856	-1.08427	0.278245	0.443369	protein_coding
ENSG00000174844.14	DNAH12	3.05703	-0.603201	1.46191	0.412612	0.679891	0.810662	protein_coding		ENSG00000073150.13	PANX2	14.1244	0.944203	0.635024	-1.48688	0.137047	0.25677	protein_coding
ENSG00000161509.13	GRIN2C	17.4023	-0.599308	0.623694	0.9609	0.336603	0.511073	protein_coding		ENSG00000137880.5	GCHFR	14.3985	0.942749	0.817514	-1.15319	0.248833	0.407433	protein_coding
ENSG00000140465.13	CYP1A1	38.2269	-0.599045	0.387566	1.54566	0.122187	0.234219	protein_coding		ENSG00000125735.10	TNFSF14	3.68901	0.938746	1.24071	-0.756619	0.449278	0.625691	protein_coding
ENSG00000178772.6	CPN2	4.58074	-0.598969	1.24081	0.482724	0.629292	0.774722	protein_coding		ENSG00000136167.13	LCP1	11.5927	0.937738	0.711054	-1.3188	0.187236	0.328482	protein_coding
ENSG00000266953.6	AC092073.1	30.0757	-0.597029	0.478055	1.24887	0.211712	0.360948	protein_coding		ENSG00000162992.3	NEUROD1	14.4264	0.936273	0.673106	-1.39097	0.164233	0.296546	protein_coding
ENSG00000116990.10	MYCL	27.0862	-0.59681	0.470823	1.26759	0.204945	0.353062	protein_coding		ENSG00000135373.12	EHF	9.98617	0.930157	0.770774	-1.20678	0.227515	0.380988	protein_coding
ENSG00000198585.11	NUDT16	8.77208	-0.596768	0.845755	0.705604	0.480435	0.653806	protein_coding		ENSG00000258659.6	TRIM34	34.9967	0.9301	0.418568	-2.2221	0.0262764	0.0629174	protein_coding
ENSG00000166002.6	SMCO4	84.5991	-0.594603	0.270058	2.20176	0.0276825	0.0658673	protein_coding		ENSG00000234469.4	CLDN34	4.16933	0.928105	1.30109	-0.713331	0.475641	0.649918	protein_coding
ENSG00000161640.15	SIGLEC11	6.91484	-0.594325	0.880826	0.674736	0.499844	0.670632	protein_coding		ENSG00000109163.6	GNRHR	4.23115	0.927736	1.28132	-0.724045	0.469038	0.644064	protein_coding
ENSG00000139574.8	NPFF	9.18336	-0.594307	0.780286	0.761652	0.446268	0.622798	protein_coding		ENSG00000075073.14	TACR2	13.4718	0.926139	0.647639	-1.43002	0.152711	0.27992	protein_coding
ENSG00000145777.14	TSLP	30.0868	-0.594175	0.454149	1.30833	0.190762	0.333475	protein_coding		ENSG00000129910.7	CDH15	3.71146	0.924874	1.29129	-0.716239	0.473844	0.647957	protein_coding
ENSG00000126500.3	FLRT1	28.8929	-0.591521	0.494216	1.19689	0.231351	0.385723	protein_coding		ENSG00000168878.16	SFTPB	10.9998	0.921329	0.73103	-1.26032	0.207555	0.356221	protein_coding
ENSG00000134955.11	SLC37A2	45.3002	-0.591173	0.361288	1.63629	0.101779	0.201755	protein_coding		ENSG00000137270.10	GCM1	5.14331	0.920757	1.06058	-0.86816	0.385307	0.5625	protein_coding
ENSG00000176697.18	BDNF	3.79563	-0.591166	1.31327	0.450148	0.652604	0.791455	protein_coding		ENSG00000101076.16	HNF4A	5.14024	0.91988	1.07572	-0.855128	0.39248	0.569795	protein_coding
ENSG00000175591.11	P2RY2	5.68947	-0.589786	1.00285	0.588109	0.556459	0.718487	protein_coding		ENSG00000004846.16	ABCB5	11.458	0.918454	0.705581	-1.3017	0.193019	0.336893	protein_coding
ENSG00000270394.4	MTRNR2L13	6.47956	-0.58937	0.922918	0.638594	0.523087	0.691353	protein_coding		ENSG00000140945.16	CDH13	4.18084	0.918393	1.1458	-0.801528	0.422826	0.59991	protein_coding
ENSG00000236444.4	UBE2L5	9.46848	-0.589132	0.773948	0.761203	0.446536	0.622979	protein_coding		ENSG00000180934.6	OR56A1	4.6377	0.918066	1.08228	-0.848273	0.396286	0.573442	protein_coding
ENSG00000197168.12	NEK5	82.6192	-0.587651	0.268387	2.18956	0.0285561	0.0676644	protein_coding		ENSG00000254245.2	PCDHGA3	8.77017	0.918017	0.834226	-1.10044	0.27114	0.43484	protein_coding
ENSG00000259066.5	AL110118.2	8.76596	-0.587449	0.838818	0.70033	0.483721	0.656571	protein_coding		ENSG00000146021.14	KLHL3	29.5031	0.913551	0.444729	-2.05418	0.0399587	0.0908339	protein_coding
ENSG00000214756.7	CSKMT	69.8514	-0.586128	0.295816	1.98139	0.0475471	0.105796	protein_coding		ENSG00000256436.1	TAS2R31	11.4719	0.911619	0.705031	-1.29302	0.196004	0.340807	protein_coding
ENSG00000147117.7	ZNF157	111.93	-0.582159	0.254283	2.28942	0.0220552	0.0539411	protein_coding		ENSG00000085514.15	PILRA	23.8541	0.910406	0.490176	-1.8573	0.063268	0.135224	protein_coding
ENSG00000166535.19	A2ML1	10.2531	-0.582143	0.74599	0.780362	0.435178	0.612051	protein_coding		ENSG00000185669.5	SNAI3	11.239	0.909334	0.720439	-1.26219	0.206879	0.355483	protein_coding
ENSG00000171811.13	CFAP46	46.3655	-0.580977	0.38241	1.51925	0.1287	0.243755	protein_coding		ENSG00000181634.7	TNFSF15	3.71103	0.908968	1.34079	-0.677935	0.497813	0.668876	protein_coding
ENSG00000248098.11	BCKDHA	98.8993	-0.580469	0.663652	0.874658	0.38176	0.558522	protein_coding		ENSG00000277726.4	AL109811.4	8.61912	0.906385	3.2679	-0.27736	0.781504	0.877558	protein_coding
ENSG00000059377.16	TBXAS1	32.3021	-0.579856	0.478296	1.21234	0.225384	0.378485	protein_coding		ENSG00000179397.17	CATSPERE	24.5431	0.906263	0.612963	-1.4785	0.139275	0.260125	protein_coding
ENSG00000022355.16	GABRA1	3.77932	-0.579808	1.27117	0.45612	0.648304	0.78829	protein_coding		ENSG00000110876.9	SELPLG	17.5193	0.903186	0.572562	-1.57745	0.114693	0.222663	protein_coding
ENSG00000140538.16	NTRK3	18.2033	-0.579519	0.561133	1.03277	0.301713	0.470781	protein_coding		ENSG00000167757.13	KLK11	5.1139	0.900393	1.07797	-0.835268	0.403567	0.581052	protein_coding
ENSG00000134899.19	ERCC5	763.981	-0.578847	0.706871	0.818887	0.412851	0.590038	protein_coding		ENSG00000101276.15	SLC52A3	3.55323	0.90039	1.38148	-0.651758	0.514558	0.684059	protein_coding
ENSG00000130508.10	PXDN	4.56457	-0.578282	1.10022	0.525606	0.599162	0.752163	protein_coding		ENSG00000205078.5	SYCE1L	27.6335	0.899662	0.452359	-1.98882	0.0467209	0.104184	protein_coding
ENSG00000135253.13	KCP	68.8128	-0.57796	0.340117	1.6993	0.0892636	0.180688	protein_coding		ENSG00000244476.2	ERVFRD-1	4.70927	0.899246	1.26557	-0.710545	0.477366	0.651325	protein_coding
ENSG00000172803.17	SNX32	76.8933	-0.577374	0.288469	2.00151	0.0453374	0.101491	protein_coding		ENSG00000081842.17	PCDHA6	31.1861	0.897692	0.49517	-1.81289	0.0698481	0.147093	protein_coding
ENSG00000155367.15	PPM1J	79.6089	-0.576583	0.299669	1.92406	0.0543464	0.118901	protein_coding		ENSG00000073350.13	LLGL2	4.68764	0.896307	1.12006	-0.800229	0.423578	0.60041	protein_coding
ENSG00000198108.3	CHSY3	34.6252	-0.57612	0.430146	1.33936	0.180454	0.319298	protein_coding		ENSG00000189420.8	ZFP92	44.0996	0.896259	0.395988	-2.26335	0.0236141	0.05733	protein_coding
ENSG00000173366.11	AC097637.1	4.16301	-0.575331	1.27898	0.449835	0.652829	0.791471	protein_coding		ENSG00000249931.4	GOLGA8K	22.1226	0.896228	0.540889	-1.65695	0.0975293	0.194597	protein_coding
ENSG00000006042.11	TMEM98	3.00495	-0.574818	1.36575	0.420882	0.673841	0.806577	protein_coding		ENSG00000161243.8	FBXO27	34.3723	0.89613	0.431637	-2.07612	0.0378828	0.0867376	protein_coding
ENSG00000263809.1	AC135178.2	22.5468	-0.573774	1.43532	0.399754	0.689338	0.816967	protein_coding		ENSG00000152932.7	RAB3C	17.4989	0.89592	0.618179	-1.44929	0.147257	0.272319	protein_coding
ENSG00000233701.3	PRR23C	4.23217	-0.57177	1.19925	0.476772	0.633524	0.777974	protein_coding		ENSG00000140557.11	ST8SIA2	15.6329	0.895029	0.678847	-1.31846	0.187351	0.328615	protein_coding
ENSG00000172508.10	CARNS1	34.7347	-0.571598	0.433086	1.31983	0.186893	0.328057	protein_coding		ENSG00000271698.1	AC233992.2	21.488	0.894644	0.53297	-1.6786	0.0932297	0.187169	protein_coding
ENSG00000262655.3	SPON1	3.0184	-0.570779	1.42435	0.400729	0.68862	0.81652	protein_coding		ENSG00000102554.13	KLF5	29.4928	0.894556	0.458706	-1.95017	0.0511554	0.112753	protein_coding
ENSG00000271949.1	AC093423.3	12.9661	-0.569436	0.698234	0.815538	0.414764	0.591961	protein_coding		ENSG00000131400.7	NAPSA	15.2793	0.893427	0.619038	-1.44325	0.14895	0.274516	protein_coding
ENSG00000215045.8	GRID2IP	14.4494	-0.569112	0.638191	0.891758	0.372523	0.548505	protein_coding		ENSG00000182950.2	ODF3L1	12.9217	0.892843	0.687305	-1.29905	0.193927	0.337979	protein_coding
ENSG00000170835.14	CEL	75.6372	-0.568332	0.271209	2.09555	0.0361218	0.0832051	protein_coding		ENSG00000159915.12	ZNF233	14.5882	0.892633	0.67769	-1.31717	0.187782	0.329233	protein_coding
ENSG00000104972.15	LILRB1	4.15352	-0.566089	1.12757	0.502042	0.615638	0.764372	protein_coding		ENSG00000113448.18	PDE4D	11.2391	0.890953	0.728631	-1.22278	0.221414	0.373875	protein_coding
ENSG00000188868.13	ZNF563	72.5351	-0.564202	0.281751	2.00248	0.045233	0.101308	protein_coding		ENSG00000229474.6	PATL2	14.3332	0.890743	0.621165	-1.43399	0.151576	0.278384	protein_coding
ENSG00000237172.3	B3GNT9	71.5383	-0.563598	0.29267	1.92571	0.0541402	0.118496	protein_coding		ENSG00000166035.10	LIPC	14.9759	0.890711	0.650718	-1.36881	0.171058	0.306238	protein_coding
ENSG00000104848.1	KCNA7	10.5675	-0.562955	0.729619	0.771573	0.440367	0.61736	protein_coding		ENSG00000112077.16	RHAG	7.80151	0.889593	0.994853	-0.894195	0.371218	0.547156	protein_coding
ENSG00000160221.17	GATD3A	527.092	-0.561443	0.356055	1.57684	0.114832	0.222876	protein_coding		ENSG00000185482.7	STAC3	34.5689	0.889478	0.42641	-2.08597	0.0369815	0.0848812	protein_coding
ENSG00000180432.5	CYP8B1	6.38454	-0.56111	0.968	0.57966	0.562144	0.723212	protein_coding		ENSG00000244588.5	RAD21L1	3.04454	0.889007	1.32892	-0.668967	0.503516	0.674163	protein_coding
ENSG00000147588.6	PMP2	4.49548	-0.560775	1.11691	0.502078	0.615613	0.764372	protein_coding		ENSG00000184659.5	FOXD4L4	5.32825	0.886463	3.01169	-0.29434	0.768498	0.869355	protein_coding
ENSG00000151650.7	VENTX	5.63745	-0.559038	0.978062	0.571577	0.567608	0.727329	protein_coding		ENSG00000277971.1	AC007731.5	34.6166	0.886344	0.591154	-1.49934	0.133784	0.251857	protein_coding
ENSG00000136305.11	CIDEB	4.07071	-0.558695	1.44552	0.386502	0.699125	0.823993	protein_coding		ENSG00000258405.9	ZNF578	5.656	0.886329	1.00187	-0.884672	0.376334	0.552488	protein_coding
ENSG00000282988.2	AL031777.3	12.7789	-0.555678	0.682702	0.813939	0.41568	0.592688	protein_coding		ENSG00000164687.10	FABP5	14.0687	0.88537	0.725885	-1.21971	0.222574	0.375236	protein_coding
ENSG00000242550.5	SERPINB10	2.64796	-0.552979	1.45317	0.380533	0.70355	0.827202	protein_coding		ENSG00000197816.13	CCDC180	15.8222	0.883149	0.674923	-1.30852	0.190698	0.33341	protein_coding
ENSG00000173662.20	TAS1R1	5.66301	-0.552205	0.998155	0.553226	0.580109	0.736904	protein_coding		ENSG00000126950.7	TMEM35A	6.05177	0.883075	1.01093	-0.87353	0.382374	0.559239	protein_coding
ENSG00000230873.8	STMND1	6.04875	-0.551721	1.07467	0.513387	0.607681	0.75837	protein_coding		ENSG00000163293.11	NIPAL1	6.53892	0.882853	0.960866	-0.91881	0.358195	0.533981	protein_coding
ENSG00000163046.15	ANKRD30BL	3.04408	-0.550396	1.41332	0.389435	0.696955	0.822198	protein_coding		ENSG00000122691.12	TWIST1	8.6685	0.88075	0.800506	-1.10024	0.271227	0.434918	protein_coding
ENSG00000106113.18	CRHR2	6.34577	-0.549342	0.929331	0.591116	0.554443	0.716665	protein_coding		ENSG00000146938.15	NLGN4X	34.0116	0.87976	0.441115	-1.9944	0.0461084	0.103012	protein_coding
ENSG00000184454.6	NCMAP	7.90707	-0.54934	0.823105	0.6674	0.504517	0.675236	protein_coding		ENSG00000198569.9	SLC34A3	29.2824	0.878447	0.469919	-1.86936	0.0615731	0.13228	protein_coding
ENSG00000145536.15	ADAMTS16	2.64315	-0.54764	1.55298	0.352637	0.724361	0.842117	protein_coding		ENSG00000162526.6	TSSK3	19.2532	0.877968	0.561576	-1.5634	0.117958	0.227706	protein_coding
ENSG00000106526.10	ACTR3C	11.256	-0.547115	0.694958	0.787264	0.431127	0.607892	protein_coding		ENSG00000141194.6	OR4D1	6.12864	0.876566	0.988176	-0.887054	0.37505	0.551162	protein_coding
ENSG00000146166.16	LGSN	3.40698	-0.546707	1.32278	0.413303	0.679385	0.810425	protein_coding		ENSG00000126010.5	GRPR	11.7855	0.875448	0.69561	-1.25853	0.208199	0.356994	protein_coding
ENSG00000145075.12	CCDC39	94.5488	-0.544854	0.247239	2.20375	0.027542	0.0655781	protein_coding		ENSG00000187715.13	KBTBD12	6.09192	0.873132	0.982507	-0.888678	0.374176	0.550316	protein_coding
ENSG00000285258.1	ATXN7	179.648	-0.540971	0.548693	0.985927	0.324169	0.496756	protein_coding		ENSG00000159251.7	ACTC1	3.08895	0.872659	1.32623	-0.657998	0.51054	0.680407	protein_coding
ENSG00000184113.9	CLDN5	16.8585	-0.540388	0.605301	0.892758	0.371987	0.548002	protein_coding		ENSG00000102962.4	CCL22	9.74589	0.87249	0.801825	-1.08813	0.276537	0.44142	protein_coding
ENSG00000171722.12	SPATA46	34.8983	-0.538684	0.430679	1.25078	0.211015	0.360054	protein_coding		ENSG00000078814.15	MYH7B	34.5431	0.8696	0.437337	-1.9884	0.0467676	0.104268	protein_coding
ENSG00000116544.11	DLGAP3	13.3989	-0.538366	0.666231	0.808076	0.419047	0.595864	protein_coding		ENSG00000127903.13	ZNF835	6.6219	0.869543	0.965977	-0.90017	0.36803	0.543907	protein_coding
ENSG00000163686.14	ABHD6	71.6406	-0.537088	0.278831	1.92621	0.054078	0.118372	protein_coding		ENSG00000111057.10	KRT18	11.4923	0.869509	0.883851	-0.983774	0.325227	0.498139	protein_coding
ENSG00000176641.10	RNF152	6.75149	-0.535049	0.902549	0.59282	0.553302	0.716071	protein_coding		ENSG00000222046.2	DCDC2B	9.69126	0.869232	0.766399	-1.13418	0.25672	0.416888	protein_coding
ENSG00000158270.11	COLEC12	55.9044	-0.534123	0.357045	1.49595	0.134666	0.253241	protein_coding		ENSG00000178115.11	GOLGA8Q	4.97162	0.864686	1.16551	-0.741897	0.458149	0.633405	protein_coding
ENSG00000142512.14	SIGLEC10	26.797	-0.532859	0.464488	1.1472	0.251301	0.410356	protein_coding		ENSG00000154162.14	CDH12	22.2894	0.85986	0.512012	-1.67937	0.0930793	0.186932	protein_coding
ENSG00000158747.14	NBL1	111.733	-0.532533	0.247542	2.15129	0.0314535	0.0736819	protein_coding		ENSG00000176402.5	GJC3	7.08675	0.858786	0.894116	-0.960486	0.33681	0.511354	protein_coding
ENSG00000162552.14	WNT4	2.95557	-0.53013	1.45573	0.364167	0.715733	0.835586	protein_coding		ENSG00000274512.5	TBC1D3L	162.118	0.858455	0.813012	-1.05589	0.291017	0.458994	protein_coding
ENSG00000167741.10	GGT6	4.42761	-0.528881	1.16261	0.45491	0.649174	0.789045	protein_coding		ENSG00000258674.5	AC011448.1	23.9069	0.858068	0.511616	-1.67717	0.0935086	0.187643	protein_coding
ENSG00000163666.9	HESX1	51.6472	-0.527999	0.354231	1.49055	0.13608	0.255325	protein_coding		ENSG00000145103.13	ILDR1	3.56159	0.8577	1.2625	-0.679364	0.496907	0.668018	protein_coding
ENSG00000205678.7	TECRL	3.38852	-0.526576	1.32371	0.397803	0.690775	0.817995	protein_coding		ENSG00000177994.15	C2orf73	11.511	0.857276	0.71109	-1.20558	0.227979	0.381566	protein_coding
ENSG00000251184.1	AL672142.1	17.4923	-0.526165	0.585706	0.898342	0.369003	0.544884	protein_coding		ENSG00000126550.8	HTN1	28.3736	0.85678	0.495068	-1.73063	0.0835176	0.170996	protein_coding
ENSG00000181092.9	ADIPOQ	10.8264	-0.524916	0.760891	0.68987	0.490276	0.66235	protein_coding		ENSG00000113196.2	HAND1	27.3333	0.855164	0.510122	-1.67639	0.0936614	0.187933	protein_coding
ENSG00000232070.8	TMEM253	45.1029	-0.524894	0.381991	1.3741	0.16941	0.304014	protein_coding		ENSG00000196724.12	ZNF418	4.94679	0.852611	1.06544	-0.800245	0.423569	0.60041	protein_coding
ENSG00000197753.9	LHFPL5	9.7244	-0.524686	0.788453	0.665463	0.505755	0.676193	protein_coding		ENSG00000139352.3	ASCL1	10.1461	0.850565	0.827772	-1.02754	0.304168	0.473757	protein_coding
ENSG00000250644.3	AC068580.4	24.2887	-0.524434	0.674265	0.777786	0.436695	0.613674	protein_coding		ENSG00000147206.16	NXF3	5.47126	0.849839	1.11842	-0.759859	0.447339	0.623557	protein_coding
ENSG00000187980.6	PLA2G2C	4.81994	-0.52386	1.19897	0.436925	0.662166	0.798659	protein_coding		ENSG00000198771.10	RCSD1	4.47065	0.849469	1.14008	-0.745094	0.456215	0.631809	protein_coding
ENSG00000182983.14	ZNF662	10.0213	-0.522689	0.74464	0.701936	0.482719	0.655923	protein_coding		ENSG00000161681.15	SHANK1	9.66089	0.848221	0.809239	-1.04817	0.294559	0.463288	protein_coding
ENSG00000042493.15	CAPG	28.4769	-0.522536	0.483269	1.08125	0.279584	0.445034	protein_coding		ENSG00000173482.16	PTPRM	4.52752	0.848185	1.20903	-0.70154	0.482966	0.65607	protein_coding
ENSG00000160111.12	CPAMD8	30.4567	-0.522324	0.424521	1.23039	0.218553	0.370169	protein_coding		ENSG00000136573.13	BLK	3.97839	0.846716	1.32945	-0.636891	0.524196	0.692492	protein_coding
ENSG00000259511.2	UBE2Q2L	9.18654	-0.522	0.840416	0.621121	0.53452	0.700903	protein_coding		ENSG00000261587.2	TMEM249	21.18	0.846567	0.530679	-1.59525	0.110655	0.216	protein_coding
ENSG00000118137.9	APOA1	8.16765	-0.520545	0.81819	0.636215	0.524636	0.692641	protein_coding		ENSG00000196549.10	MME	3.52718	0.846515	1.25386	-0.675128	0.499595	0.670468	protein_coding
ENSG00000114737.15	CISH	143.06	-0.520519	0.230982	2.2535	0.0242273	0.0585722	protein_coding		ENSG00000253767.2	PCDHGA8	16.4302	0.846229	0.657929	-1.2862	0.198373	0.34426	protein_coding
ENSG00000268083.5	AC008982.1	38.7868	-0.520352	0.499301	1.04216	0.297337	0.466119	protein_coding		ENSG00000078081.7	LAMP3	31.6564	0.84512	0.428103	-1.97411	0.0483696	0.107328	protein_coding
ENSG00000170509.11	HSD17B13	13.3516	-0.520297	0.636395	0.817569	0.413603	0.590851	protein_coding		ENSG00000165409.17	TSHR	18.1196	0.844337	0.593228	-1.42329	0.154651	0.282786	protein_coding
ENSG00000175793.11	SFN	4.79802	-0.51878	1.18709	0.437016	0.662099	0.798659	protein_coding		ENSG00000196242.9	OR2C3	6.88653	0.844067	0.943237	-0.894863	0.370861	0.546773	protein_coding
ENSG00000171984.14	SHLD1	66.2249	-0.518224	0.30205	1.71569	0.0862194	0.175433	protein_coding		ENSG00000173077.15	2020-12-01	10.9647	0.843875	0.723832	-1.16584	0.243678	0.401229	protein_coding
ENSG00000215915.9	ATAD3C	55.4822	-0.518063	0.355368	1.45782	0.14489	0.268428	protein_coding		ENSG00000185614.4	INKA1	43.7214	0.842422	0.38435	-2.19181	0.0283932	0.0673335	protein_coding
ENSG00000111215.12	PRR4	11.1028	-0.517706	0.728977	0.710182	0.477591	0.651553	protein_coding		ENSG00000130649.9	CYP2E1	3.56053	0.841728	1.33187	-0.631991	0.527392	0.694716	protein_coding
ENSG00000177721.4	ANXA2R	118.671	-0.517499	0.238536	2.16948	0.0300465	0.0707766	protein_coding		ENSG00000198650.10	TAT	4.49515	0.841465	1.12504	-0.747943	0.454495	0.630367	protein_coding
ENSG00000255837.1	TAS2R20	11.8973	-0.516242	0.694328	0.743513	0.457171	0.632714	protein_coding		ENSG00000104760.16	FGL1	3.52892	0.84039	1.30936	-0.641834	0.520981	0.689826	protein_coding
ENSG00000157315.4	TMED6	15.8274	-0.516063	0.613197	0.841593	0.400016	0.577307	protein_coding		ENSG00000147614.3	ATP6V0D2	4.51938	0.840055	1.08806	-0.772069	0.440074	0.617102	protein_coding
ENSG00000186452.10	TMPRSS12	3.69346	-0.514552	1.20507	0.42699	0.669386	0.803703	protein_coding		ENSG00000148704.12	VAX1	30.8436	0.839728	0.461852	-1.81818	0.0690369	0.145616	protein_coding
ENSG00000179774.8	ATOH7	16.7178	-0.514317	0.624262	0.823881	0.410007	0.58743	protein_coding		ENSG00000113302.4	IL12B	8.94902	0.839488	0.827799	-1.01412	0.310525	0.481122	protein_coding
ENSG00000167766.18	ZNF83	29.6709	-0.514209	0.46877	1.09693	0.27267	0.436641	protein_coding		ENSG00000183960.8	KCNH8	3.53907	0.837987	1.26806	-0.66084	0.508715	0.6789	protein_coding
ENSG00000167984.17	NLRC3	72.9163	-0.514193	0.278911	1.84358	0.065245	0.138803	protein_coding		ENSG00000187492.8	CDHR4	5.04424	0.835614	1.06324	-0.785912	0.431919	0.608563	protein_coding
ENSG00000182111.8	ZNF716	6.70188	-0.513584	0.910096	0.564319	0.572537	0.731145	protein_coding		ENSG00000021355.12	SERPINB1	5.55045	0.83512	1.07184	-0.779149	0.435892	0.612805	protein_coding
ENSG00000188822.7	CNR2	12.5858	-0.512133	0.663845	0.771464	0.440432	0.617373	protein_coding		ENSG00000149635.2	OCSTAMP	16.4412	0.833753	0.583476	-1.42894	0.153021	0.280375	protein_coding
ENSG00000185046.18	ANKS1B	4.78942	-0.511981	1.09221	0.468758	0.639243	0.781923	protein_coding		ENSG00000156711.16	MAPK13	29.1256	0.832175	0.464379	-1.79202	0.0731304	0.152987	protein_coding
ENSG00000196890.4	HIST3H2BB	34.4181	-0.510535	0.411699	1.24007	0.21495	0.365581	protein_coding		ENSG00000189334.8	S100A14	3.61166	0.83119	1.54062	-0.539516	0.589531	0.744351	protein_coding
ENSG00000267385.1	AC011498.4	5.51207	-0.509965	1.04022	0.490249	0.623958	0.770433	protein_coding		ENSG00000100652.4	SLC10A1	3.60547	0.830946	1.36009	-0.610951	0.541232	0.706738	protein_coding
ENSG00000118276.11	B4GALT6	137.397	-0.508296	0.220154	2.30882	0.0209538	0.0516236	protein_coding		ENSG00000120149.8	MSX2	13.1115	0.830353	0.672726	-1.23431	0.217087	0.368185	protein_coding
ENSG00000025708.13	TYMP	145.952	-0.505742	0.222831	2.26963	0.0232303	0.056508	protein_coding		ENSG00000183148.6	ANKRD20A2	50.3198	0.828202	0.396682	-2.08783	0.0368136	0.0845562	protein_coding
ENSG00000188219.14	POTEE	180.399	-0.503901	0.228897	2.20144	0.0277051	0.0659103	protein_coding		ENSG00000179796.12	LRRC3B	30.9185	0.827324	0.44851	-1.84461	0.0650947	0.138536	protein_coding
ENSG00000204632.11	HLA-G	49.0495	-0.50256	0.38158	1.31705	0.187822	0.329277	protein_coding		ENSG00000197943.9	PLCG2	23.8674	0.826572	0.487271	-1.69633	0.0898232	0.181659	protein_coding
ENSG00000239920.2	AC104389.4	29.7328	-0.501832	0.454139	1.10502	0.269152	0.432516	protein_coding		ENSG00000066185.12	ZMYND12	23.7014	0.826321	0.580251	-1.42407	0.154425	0.282486	protein_coding
ENSG00000075643.5	MOCOS	9.63386	-0.501143	0.83391	0.600956	0.547869	0.712314	protein_coding		ENSG00000162374.16	ELAVL4	20.4376	0.826027	0.541628	-1.52508	0.127238	0.241495	protein_coding
ENSG00000132681.16	ATP1A4	8.46659	-0.501032	0.842473	0.594716	0.552033	0.715149	protein_coding		ENSG00000081853.14	PCDHGA2	15.549	0.824733	0.619354	-1.3316	0.182991	0.322745	protein_coding
ENSG00000101160.13	CTSZ	7.73067	-0.500486	0.956432	0.523284	0.600777	0.75339	protein_coding		ENSG00000285602.1	AC097625.1	8.26549	0.824309	0.899599	-0.916307	0.359506	0.535387	protein_coding
ENSG00000003137.8	CYP26B1	8.05838	-0.500251	0.869153	0.575562	0.564911	0.725322	protein_coding		ENSG00000117114.19	ADGRL2	7.37562	0.823439	0.863402	-0.953714	0.340228	0.515124	protein_coding
ENSG00000263986.1	AC087393.2	6.7517	-6.32587	3.91384	1.61628	0.106034	0.208662	antisense		ENSG00000101812.12	H2BFM	5.5298	0.823185	1.01958	-0.807374	0.419451	0.596251	protein_coding
ENSG00000272661.1	AC021097.1	6.33801	-6.23505	3.9143	1.59289	0.111185	0.216958	antisense		ENSG00000117971.11	CHRNB4	19.3989	0.823022	0.588822	-1.39774	0.16219	0.293752	protein_coding
ENSG00000274629.1	AC073052.2	4.83323	-5.84414	3.74629	1.55998	0.118764	0.228908	antisense		ENSG00000267281.2	AC023509.3	32.2884	0.820899	0.53989	-1.52049	0.128387	0.243244	protein_coding
ENSG00000254420.1	AP003086.2	4.14243	-5.62155	3.91829	1.4347	0.151374	0.278104	antisense		ENSG00000127578.6	WFIKKN1	17.6472	0.820395	0.610224	-1.34441	0.178814	0.31727	protein_coding
ENSG00000186019.10	AC021092.1	3.05664	-5.18444	3.92236	1.32177	0.186246	0.327127	antisense		ENSG00000198570.5	RD3	5.97572	0.818716	0.992462	-0.824935	0.409409	0.586946	protein_coding
ENSG00000281371.1	INE2	2.81321	-5.06215	3.92374	1.29014	0.197003	0.342279	antisense		ENSG00000277117.4	FP565260.3	50.4299	0.817816	0.493265	-1.65796	0.0973246	0.194296	protein_coding
ENSG00000265784.1	AC006441.3	2.71701	-5.01468	3.9243	1.27785	0.201301	0.348312	antisense		ENSG00000177511.5	ST8SIA3	10.5263	0.817644	0.762534	-1.07227	0.283598	0.449944	protein_coding
ENSG00000254873.1	AP001267.1	15.3647	-3.75995	1.97402	1.90471	0.0568172	0.123431	antisense		ENSG00000146221.9	TCTE1	5.01977	0.816503	1.06625	-0.765768	0.443814	0.620414	protein_coding
ENSG00000272056.1	AC013472.3	4.37758	-3.75498	1.67874	2.23679	0.0253002	0.0607869	antisense		ENSG00000109854.13	HTATIP2	5.01167	0.815352	1.1633	-0.700897	0.483367	0.656313	protein_coding
ENSG00000228839.5	PIK3IP1-AS1	3.75046	-3.51362	1.56133	2.25041	0.0244228	0.0589941	antisense		ENSG00000196184.9	OR10J1	6.92232	0.814801	0.916947	-0.888601	0.374217	0.550316	protein_coding
ENSG00000224272.2	AC131097.3	2.82565	-3.06742	1.68256	1.82307	0.0682928	0.144304	antisense		ENSG00000169752.16	NRG4	29.1331	0.81386	0.437898	-1.85856	0.0630891	0.134918	protein_coding
ENSG00000233478.1	AL031280.1	2.64027	-2.93531	1.71158	1.71497	0.0863509	0.175636	antisense		ENSG00000165521.15	EML5	63.3616	0.81204	0.364596	-2.22723	0.0259316	0.0621912	protein_coding
ENSG00000236498.1	AC107081.2	5.26281	-2.93053	1.26913	2.30909	0.0209388	0.0515922	antisense		ENSG00000184730.10	APOBR	4.5109	0.811378	1.17068	-0.693082	0.488258	0.660529	protein_coding
ENSG00000254559.1	AC069287.2	32.2415	-2.8883	1.28388	2.24967	0.02447	0.0590884	antisense		ENSG00000164136.16	IL15	12.9891	0.810833	0.714236	-1.13525	0.256272	0.416401	protein_coding
ENSG00000265739.1	AC104984.3	3.66439	-2.78813	1.47422	1.89126	0.05859	0.126613	antisense		ENSG00000196337.11	CGB7	3.5879	0.810659	1.45951	-0.555433	0.578598	0.735669	protein_coding
ENSG00000203706.8	SERTAD4-AS1	3.32015	-2.64476	1.51604	1.74452	0.0810685	0.166863	antisense		ENSG00000036448.9	MYOM2	32.5231	0.810073	0.414864	-1.95262	0.0508644	0.112222	protein_coding
ENSG00000259736.1	CRTC3-AS1	4.88448	-2.46382	1.29174	1.90737	0.056473	0.122801	antisense		ENSG00000196139.13	AKR1C3	25.2649	0.809909	0.498846	-1.62356	0.104469	0.206052	protein_coding
ENSG00000249502.1	AC006160.1	3.90052	-2.42651	1.312	1.84947	0.0643906	0.137284	antisense		ENSG00000203722.7	RAET1G	5.93744	0.808761	1.08731	-0.743818	0.456987	0.632497	protein_coding
ENSG00000262171.1	AC130651.1	2.84186	-2.38505	1.58589	1.50392	0.132601	0.250007	antisense		ENSG00000150656.14	CNDP1	7.48786	0.808063	0.893314	-0.904567	0.365695	0.541642	protein_coding
ENSG00000261442.1	AC023830.1	2.81704	-2.37348	1.55209	1.52922	0.126211	0.23997	antisense		ENSG00000261509.6	TP53TG3B	4.95081	0.807445	1.33239	-0.606012	0.544507	0.709671	protein_coding
ENSG00000269194.1	AC006942.1	2.76179	-2.3529	1.54362	1.52427	0.127441	0.241778	antisense		ENSG00000149564.11	ESAM	12.4462	0.806611	0.740906	-1.08868	0.276294	0.441151	protein_coding
ENSG00000234936.1	AC010883.1	4.22518	-2.18449	1.23671	1.76638	0.0773328	0.160274	antisense		ENSG00000149633.11	KIAA1755	14.4468	0.805805	0.647171	-1.24512	0.213088	0.362991	protein_coding
ENSG00000270681.1	AC095055.1	6.61343	-2.14709	0.965531	2.22375	0.0261656	0.0626854	antisense		ENSG00000145949.10	MYLK4	34.6908	0.803779	0.426005	-1.88678	0.0591898	0.127709	protein_coding
ENSG00000222000.7	AC092675.1	4.69014	-2.04256	1.30869	1.56077	0.118579	0.22859	antisense		ENSG00000118194.18	TNNT2	6.07669	0.802227	1.10349	-0.726993	0.46723	0.642092	protein_coding
ENSG00000267698.1	AC002116.2	6.88858	-2.0125	0.945586	2.12832	0.033311	0.0775165	antisense		ENSG00000178623.11	GPR35	13.8474	0.801376	0.686125	-1.16797	0.242817	0.400264	protein_coding
ENSG00000259798.1	AC138625.1	6.65633	-1.94992	0.994039	1.96161	0.0498079	0.110161	antisense		ENSG00000234828.8	IQCM	5.96266	0.801287	0.985566	-0.813022	0.416205	0.593174	protein_coding
ENSG00000239265.5	CLRN1-AS1	3.66797	-1.93223	1.36078	1.41994	0.155625	0.284127	antisense		ENSG00000197768.10	STPG3	17.442	0.800345	0.599019	-1.33609	0.181519	0.320711	protein_coding
ENSG00000250039.3	AC096719.1	3.61527	-1.91695	1.34188	1.42855	0.153132	0.28051	antisense		ENSG00000136404.15	TM6SF1	3.41005	0.797958	1.36688	-0.583779	0.559369	0.720994	protein_coding
ENSG00000223343.1	AC137630.1	5.79861	-1.89053	1.31077	1.4423	0.149216	0.274859	antisense		ENSG00000268940.5	CT45A1	12.4782	0.797704	0.982341	-0.812044	0.416766	0.593703	protein_coding
ENSG00000228084.1	AC118553.1	4.96629	-1.8865	1.19632	1.57692	0.114813	0.222867	antisense		ENSG00000184574.9	LPAR5	6.23758	0.797137	0.988795	-0.80617	0.420145	0.597048	protein_coding
ENSG00000231233.1	CFAP58-DT	3.46582	-1.85189	1.41667	1.30722	0.191139	0.334025	antisense		ENSG00000185527.11	PDE6G	4.85116	0.796472	1.19355	-0.667316	0.50457	0.675237	protein_coding
ENSG00000230074.1	AL162231.2	6.34423	-1.84844	1.02011	1.81201	0.069985	0.147312	antisense		ENSG00000181656.6	GPR88	7.87895	0.79299	0.857355	-0.924927	0.355004	0.53116	protein_coding
ENSG00000232640.1	AL354892.2	2.77936	-1.79639	1.59307	1.12762	0.259479	0.420328	antisense		ENSG00000228144.2	AC078927.1	24.2538	0.791987	1.40925	-0.561991	0.574122	0.732213	protein_coding
ENSG00000284708.1	AL031731.1	4.65197	-1.76698	1.16871	1.51191	0.130558	0.246646	antisense		ENSG00000197410.13	DCHS2	8.38235	0.791175	0.833989	-0.948663	0.342792	0.517814	protein_coding
ENSG00000229334.1	AC046143.1	7.1709	-1.72029	0.913852	1.88246	0.0597736	0.128746	antisense		ENSG00000205649.7	HTN3	14.9752	0.791172	0.690938	-1.14507	0.252181	0.411506	protein_coding
ENSG00000266998.1	AC111182.1	7.16978	-1.71738	0.905194	1.89725	0.0577947	0.125191	antisense		ENSG00000100342.20	APOL1	32.6293	0.790821	0.453791	-1.7427	0.0813861	0.167394	protein_coding
ENSG00000224729.5	PCOLCE-AS1	3.80294	-1.66108	1.32589	1.25281	0.210276	0.359374	antisense		ENSG00000198870.7	STKLD1	33.725	0.789223	0.43225	-1.82585	0.0678728	0.143511	protein_coding
ENSG00000250910.7	AC097467.3	10.1884	-1.65437	0.838483	1.97306	0.0484892	0.107562	antisense		ENSG00000162551.13	ALPL	15.5875	0.788391	0.619674	-1.27227	0.203278	0.350796	protein_coding
ENSG00000266903.1	AC243964.2	7.47869	-1.622	0.913032	1.7765	0.0756507	0.15736	antisense		ENSG00000204442.3	FAM155A	19.4905	0.788243	0.53946	-1.46117	0.143969	0.26714	protein_coding
ENSG00000268756.1	AC104534.1	10.2154	-1.55086	0.793157	1.95531	0.0505469	0.11162	antisense		ENSG00000175564.12	UCP3	16.2963	0.788152	0.681594	-1.15634	0.247544	0.405943	protein_coding
ENSG00000239377.1	AC073111.1	3.58353	-1.54095	1.31413	1.1726	0.240956	0.397896	antisense		ENSG00000186115.12	CYP4F2	2.88261	0.787651	1.41715	-0.555799	0.578348	0.735559	protein_coding
ENSG00000270006.2	AC010531.6	2.89623	-1.50867	1.50883	0.999897	0.31736	0.488854	antisense		ENSG00000268738.2	HSFX2	6.00149	0.785822	1.25471	-0.626296	0.531121	0.698166	protein_coding
ENSG00000254910.1	AC136475.2	4.12784	-1.49887	1.2245	1.22407	0.220927	0.373257	antisense		ENSG00000171462.14	DLK2	22.1864	0.784373	0.533631	-1.46988	0.141594	0.26356	protein_coding
ENSG00000220575.7	HTR5A-AS1	2.95029	-1.49617	1.48074	1.01042	0.312295	0.482969	antisense		ENSG00000198719.8	DLL1	9.63859	0.783752	0.77515	-1.0111	0.31197	0.482699	protein_coding
ENSG00000255441.1	AC008750.2	2.89728	-1.4869	1.43956	1.03288	0.301659	0.470781	antisense		ENSG00000105251.10	SHD	39.973	0.78209	0.459016	-1.70384	0.0884106	0.17922	protein_coding
ENSG00000257530.1	AC048344.1	3.48629	-1.47182	1.4032	1.0489	0.294223	0.462948	antisense		ENSG00000102010.14	BMX	51.2255	0.781932	0.348986	-2.24058	0.0250531	0.0603094	protein_coding
ENSG00000255850.2	RXYLT1-AS1	3.43253	-1.47172	1.34255	1.09621	0.272985	0.437052	antisense		ENSG00000074660.15	SCARF1	29.2747	0.779965	0.440515	-1.77057	0.0766315	0.159155	protein_coding
ENSG00000228677.1	TTC3-AS1	3.43912	-1.46741	1.38835	1.05694	0.290538	0.458504	antisense		ENSG00000180509.11	KCNE1	9.60908	0.776682	0.795525	-0.976314	0.328909	0.502411	protein_coding
ENSG00000267607.1	AC011511.5	10.2463	-1.45454	0.80778	1.80067	0.0717554	0.15056	antisense		ENSG00000262481.5	TMEM256-PLSCR3	39.7198	0.775496	0.54767	-1.41599	0.156778	0.285676	protein_coding
ENSG00000226009.1	KCNIP2-AS1	13.7548	-1.4532	0.670323	2.16792	0.030165	0.0710261	antisense		ENSG00000106733.20	NMRK1	52.3228	0.775352	0.347727	-2.22977	0.0257624	0.0618248	protein_coding
ENSG00000272324.5	AC012629.2	5.11183	-1.44067	1.09845	1.31154	0.189674	0.331982	antisense		ENSG00000172404.4	DNAJB7	30.2673	0.775352	0.441496	-1.75619	0.0790555	0.163287	protein_coding
ENSG00000258789.1	AL162171.1	9.67234	-1.4406	0.819021	1.75893	0.0785889	0.162503	antisense		ENSG00000135903.19	PAX3	3.4087	0.772756	1.25333	-0.616563	0.537523	0.703558	protein_coding
ENSG00000230679.1	ENO1-AS1	3.39001	-1.44048	1.35014	1.06691	0.286013	0.452849	antisense		ENSG00000169989.2	TIGD4	50.8535	0.772704	0.351655	-2.19734	0.0279963	0.0665046	protein_coding
ENSG00000229047.1	AF127577.1	24.9685	-1.40728	1.37686	1.02209	0.306738	0.476669	antisense		ENSG00000122641.10	INHBA	2.89972	0.770776	1.36375	-0.565189	0.571945	0.730581	protein_coding
ENSG00000259583.2	AC015712.2	7.19486	-1.39837	1.00367	1.39325	0.163545	0.295516	antisense		ENSG00000158955.10	WNT9B	53.5275	0.770566	0.347462	-2.2177	0.0265754	0.0635116	protein_coding
ENSG00000235958.5	UBOX5-AS1	6.64304	-1.39137	0.935815	1.4868	0.137067	0.25677	antisense		ENSG00000106852.15	LHX6	36.5953	0.769983	0.408019	-1.88712	0.0591436	0.127622	protein_coding
ENSG00000250326.1	AC104596.1	5.45514	-1.38118	1.09761	1.25835	0.208264	0.357017	antisense		ENSG00000219607.3	PPP1R3G	13.5876	0.76973	0.647599	-1.18859	0.234601	0.389777	protein_coding
ENSG00000266473.1	AC007448.3	8.21838	-1.37872	0.828991	1.66314	0.0962852	0.192562	antisense		ENSG00000120057.4	SFRP5	14.0559	0.768986	0.639326	-1.20281	0.229051	0.382989	protein_coding
ENSG00000272807.1	AC007038.2	14.665	-1.36457	0.643765	2.11967	0.0340343	0.0789627	antisense		ENSG00000186335.8	SLC36A2	8.77288	0.768253	0.821977	-0.93464	0.349974	0.525837	protein_coding
ENSG00000254208.1	AC011773.1	2.70707	-1.36205	1.41479	0.96272	0.335688	0.51027	antisense		ENSG00000197859.9	ADAMTSL2	14.0322	0.767871	0.626487	-1.22568	0.22032	0.372488	protein_coding
ENSG00000278769.1	AC090510.3	19.8263	-1.34467	0.760104	1.76906	0.0768846	0.159551	antisense		ENSG00000011590.13	ZBTB32	6.2529	0.767249	0.938715	-0.81734	0.413734	0.590962	protein_coding
ENSG00000271826.5	PLS3-AS1	8.03103	-1.3431	0.881806	1.52313	0.127727	0.242197	antisense		ENSG00000182676.4	PPP1R27	3.85925	0.766928	1.16862	-0.656267	0.511653	0.681386	protein_coding
ENSG00000257999.1	AC016257.1	4.80368	-1.32328	1.12711	1.17405	0.240376	0.397289	antisense		ENSG00000215217.6	C5orf49	17.9619	0.76674	0.606237	-1.26475	0.20596	0.354282	protein_coding
ENSG00000285987.1	AL157886.1	3.75857	-1.30477	1.48226	0.880259	0.378719	0.555264	antisense		ENSG00000187566.5	NHLRC1	6.3311	0.766019	0.937032	-0.817495	0.413646	0.590874	protein_coding
ENSG00000253730.1	AC015909.2	4.73964	-1.28905	1.12237	1.14851	0.250758	0.40975	antisense		ENSG00000129194.7	SOX15	6.7866	0.764535	0.895731	-0.853532	0.393364	0.570747	protein_coding
ENSG00000214432.9	VPS33B-DT	14.1842	-1.28532	0.639006	2.01144	0.0442788	0.0994781	antisense		ENSG00000095587.8	TLL2	46.2946	0.764513	0.354467	-2.15679	0.0310218	0.0727919	protein_coding
ENSG00000260651.1	AF213884.3	3.10378	-1.27322	1.44412	0.881657	0.377963	0.554409	antisense		ENSG00000198754.5	OXCT2	19.5461	0.764491	0.611056	-1.2511	0.210899	0.359889	protein_coding
ENSG00000262319.1	AC007952.6	7.85831	-1.26876	1.02542	1.23731	0.215973	0.36685	antisense		ENSG00000284755.1	AL049557.1	577.924	0.763459	0.568734	-1.34238	0.179471	0.318034	protein_coding
ENSG00000223843.4	EFCAB6-AS1	3.08542	-1.26319	1.36586	0.924833	0.355053	0.531198	antisense		ENSG00000225528.3	Z82206.1	3.37451	0.762695	1.27272	-0.599265	0.548996	0.713088	protein_coding
ENSG00000235782.1	AL031429.1	3.12782	-1.24695	1.44255	0.864404	0.387366	0.564326	antisense		ENSG00000005381.7	MPO	2.91696	0.762348	1.34891	-0.56516	0.571965	0.730581	protein_coding
ENSG00000267251.2	AC139100.1	10.7561	-1.24494	0.745239	1.67052	0.0948159	0.189924	antisense		ENSG00000197142.10	ACSL5	2.88967	0.76227	1.43068	-0.532804	0.594169	0.748347	protein_coding
ENSG00000277299.1	AC084876.1	7.61882	-1.23872	0.876422	1.41338	0.157544	0.286885	antisense		ENSG00000167562.12	ZNF701	6.31979	0.761724	0.936741	-0.813164	0.416124	0.593117	protein_coding
ENSG00000267257.1	AC105105.1	33.0225	-1.22552	0.576605	2.12541	0.0335524	0.0779976	antisense		ENSG00000157542.10	KCNJ6	16.9652	0.759661	0.621375	-1.22255	0.221501	0.373979	protein_coding
ENSG00000257176.2	AC009318.1	7.02976	-1.2147	0.956737	1.26963	0.204216	0.352009	antisense		ENSG00000204869.8	IGFL4	8.25773	0.759121	0.817299	-0.928817	0.352984	0.528876	protein_coding
ENSG00000280693.2	SH3PXD2A-AS1	3.03697	-1.21221	1.34707	0.899886	0.368181	0.543964	antisense		ENSG00000185519.8	FAM131C	28.7863	0.757358	0.466464	-1.62362	0.104458	0.206049	protein_coding
ENSG00000267047.1	AC040977.2	8.6491	-1.21196	0.948458	1.27782	0.201312	0.348312	antisense		ENSG00000092929.11	UNC13D	40.353	0.75693	0.431786	-1.75302	0.0795984	0.164228	protein_coding
ENSG00000223969.5	AC002456.1	3.0494	-1.21065	1.46782	0.824792	0.40949	0.586964	antisense		ENSG00000158301.18	GPRASP2	48.5768	0.756315	0.356591	-2.12096	0.0339252	0.0787421	protein_coding
ENSG00000225578.1	NCBP2-AS1	3.51977	-1.20495	1.33976	0.899376	0.368453	0.544293	antisense		ENSG00000177201.2	OR2T12	38.478	0.756143	0.441328	-1.71334	0.0866508	0.176145	protein_coding
ENSG00000268603.1	AC053503.5	14.5698	-1.19348	0.640353	1.86378	0.0623524	0.133661	antisense		ENSG00000163126.14	ANKRD23	53.7493	0.755427	0.358638	-2.10638	0.0351718	0.0812916	protein_coding
ENSG00000249109.1	AC140125.2	4.04033	-1.19188	1.63727	0.727968	0.466633	0.641506	antisense		ENSG00000144452.14	ABCA12	5.77685	0.754618	1.04997	-0.718702	0.472324	0.646741	protein_coding
ENSG00000236065.2	AL020995.1	4.4871	-1.19013	1.17497	1.0129	0.311107	0.481662	antisense		ENSG00000181392.15	SYNE4	12.511	0.753152	0.720482	-1.04534	0.295864	0.464587	protein_coding
ENSG00000285600.1	AC023593.1	16.3962	-1.17749	0.613112	1.92051	0.0547931	0.119736	antisense		ENSG00000183206.17	POTEC	20.9663	0.752462	0.553883	-1.35852	0.174298	0.310555	protein_coding
ENSG00000261798.1	AL033527.3	4.90743	-1.1756	1.10568	1.06324	0.287674	0.454902	antisense		ENSG00000144339.11	TMEFF2	2.85855	0.752018	1.47814	-0.508761	0.61092	0.761187	protein_coding
ENSG00000269694.1	AC005197.1	19.7218	-1.17316	0.613974	1.91077	0.0560344	0.121977	antisense		ENSG00000129749.3	CHRNA10	9.25201	0.751619	0.818932	-0.917803	0.358722	0.534589	protein_coding
ENSG00000269600.1	AC016629.2	9.42413	-1.17015	0.847692	1.3804	0.167464	0.301143	antisense		ENSG00000221916.3	C19orf73	52.9792	0.750295	0.345432	-2.17205	0.0298522	0.0703613	protein_coding
ENSG00000203280.4	AL022323.1	4.44784	-1.16999	1.12166	1.04309	0.296909	0.465739	antisense		ENSG00000171219.8	CDC42BPG	9.64325	0.749691	0.85052	-0.881451	0.378074	0.5545	protein_coding
ENSG00000225472.1	AL136366.1	9.85818	-1.16699	0.762695	1.53009	0.125995	0.239728	antisense		ENSG00000105143.12	SLC1A6	25.2642	0.749403	0.530659	-1.41221	0.157888	0.287372	protein_coding
ENSG00000229124.6	VIM-AS1	113.86	-1.16361	0.915367	1.27119	0.203661	0.351295	antisense		ENSG00000150347.15	ARID5B	50.3771	0.748851	0.373306	-2.006	0.0448566	0.100585	protein_coding
ENSG00000235298.1	AL354733.3	3.39729	-1.14259	1.33241	0.857534	0.39115	0.568451	antisense		ENSG00000015520.14	NPC1L1	2.8687	0.747743	1.62737	-0.459479	0.64589	0.786503	protein_coding
ENSG00000283907.1	AD000090.1	2.90496	-1.13807	1.44045	0.790082	0.42948	0.606215	antisense		ENSG00000113763.11	UNC5A	9.17628	0.746287	0.850291	-0.877684	0.380115	0.556804	protein_coding
ENSG00000260625.2	AC026471.2	7.85123	-1.13798	0.847	1.34354	0.179098	0.31755	antisense		ENSG00000085563.14	ABCB1	23.5418	0.745601	0.507823	-1.46823	0.142041	0.264278	protein_coding
ENSG00000276649.1	AL117335.1	7.77248	-1.13279	0.851936	1.32967	0.183628	0.32359	antisense		ENSG00000112936.18	C7	11.1926	0.745585	0.730972	-1.01999	0.307732	0.477822	protein_coding
ENSG00000235903.8	CPB2-AS1	6.88586	-1.13242	0.970178	1.16722	0.24312	0.400663	antisense		ENSG00000159556.9	ISL2	28.9402	0.745295	0.456742	-1.63176	0.10273	0.20337	protein_coding
ENSG00000215692.2	AC114730.1	8.25754	-1.13019	1.17816	0.959284	0.337416	0.5121	antisense		ENSG00000145920.14	CPLX2	72.1983	0.742869	0.374368	-1.98433	0.0472192	0.105228	protein_coding
ENSG00000269846.1	AL136172.1	16.9506	-1.1102	0.601177	1.84671	0.0647894	0.13803	antisense		ENSG00000164181.13	ELOVL7	6.83107	0.74254	0.978129	-0.759143	0.447767	0.624038	protein_coding
ENSG00000241269.1	AC093620.1	7.15193	-1.1033	0.934408	1.18074	0.237705	0.393857	antisense		ENSG00000220201.7	ZGLP1	36.2104	0.741436	0.44024	-1.68416	0.09215	0.185347	protein_coding
ENSG00000229839.6	AC018462.1	32.8751	-1.08576	0.474844	2.28655	0.0222219	0.0543134	antisense		ENSG00000162595.6	DIRAS3	8.59539	0.73959	0.83849	-0.882049	0.37775	0.554164	protein_coding
ENSG00000225778.5	PROSER2-AS1	6.2191	-1.07945	1.04265	1.0353	0.300531	0.469685	antisense		ENSG00000138131.3	LOXL4	55.9247	0.739094	0.344325	-2.1465	0.0318329	0.0744778	protein_coding
ENSG00000262294.1	AC129507.2	9.45207	-1.07606	0.767531	1.40197	0.160924	0.291977	antisense		ENSG00000182324.6	KCNJ14	53.3544	0.738961	0.332156	-2.22474	0.0260986	0.0625381	protein_coding
ENSG00000250685.7	AC009123.1	5.26941	-1.07141	1.12263	0.95438	0.339892	0.514851	antisense		ENSG00000139269.2	INHBE	5.81642	0.738816	1.00226	-0.737148	0.461032	0.63614	protein_coding
ENSG00000231703.2	AL354993.1	10.9072	-1.06645	0.720244	1.48067	0.138693	0.259252	antisense		ENSG00000160886.13	LY6K	7.08485	0.738405	0.900754	-0.819763	0.412351	0.589736	protein_coding
ENSG00000269289.5	AC011503.1	11.7545	-1.06147	0.694912	1.52748	0.126641	0.240646	antisense		ENSG00000166922.8	SCG5	13.8187	0.737796	0.668541	-1.10359	0.26977	0.433169	protein_coding
ENSG00000227782.2	AC002553.1	11.777	-1.05977	0.725186	1.46138	0.14391	0.267081	antisense		ENSG00000154099.17	DNAAF1	49.1711	0.737543	0.375999	-1.96155	0.0498143	0.110165	protein_coding
ENSG00000226239.1	AL031658.1	3.27043	-1.05847	1.477	0.716635	0.473599	0.647849	antisense		ENSG00000188981.10	MSANTD1	14.7248	0.735684	0.644214	-1.14199	0.253459	0.413083	protein_coding
ENSG00000272842.1	AL391834.1	9.87566	-1.05049	0.784602	1.33888	0.180609	0.319522	antisense		ENSG00000258461.5	AC012651.1	54.6103	0.734459	0.387707	-1.89436	0.0581767	0.125885	protein_coding
ENSG00000261399.1	AL031710.1	9.3494	-1.04696	0.770434	1.35892	0.174171	0.310354	antisense		ENSG00000184984.9	CHRM5	11.947	0.734437	0.686096	-1.07046	0.284413	0.450919	protein_coding
ENSG00000259536.5	AC091045.1	7.45018	-1.04012	0.947193	1.09811	0.272157	0.436006	antisense		ENSG00000159625.14	DRC7	31.3129	0.732963	0.448318	-1.63492	0.102067	0.202236	protein_coding
ENSG00000270184.1	AC018695.4	5.53739	-1.04011	1.03521	1.00474	0.315023	0.48601	antisense		ENSG00000144488.14	ESPNL	4.17353	0.73126	1.22485	-0.597019	0.550494	0.714228	protein_coding
ENSG00000260641.1	AC114811.2	6.90298	-1.0296	0.902303	1.14108	0.253837	0.41361	antisense		ENSG00000285444.1	AL162377.3	31.5905	0.730794	0.499164	-1.46404	0.143184	0.266013	protein_coding
ENSG00000236266.1	Z98884.1	6.05851	-1.02665	1.01277	1.01371	0.310722	0.481331	antisense		ENSG00000133475.17	GGT2	7.53123	0.73043	0.94624	-0.77193	0.440156	0.617179	protein_coding
ENSG00000275910.1	AC138932.5	5.06333	-1.02594	1.12744	0.909974	0.362836	0.538828	antisense		ENSG00000183423.11	LRIT3	12.3134	0.729359	0.738344	-0.987831	0.323236	0.495671	protein_coding
ENSG00000256705.3	AL137779.1	3.6992	-1.02581	1.34664	0.761754	0.446207	0.622752	antisense		ENSG00000023839.11	ABCC2	40.4833	0.729171	0.433276	-1.68292	0.09239	0.185746	protein_coding
ENSG00000262558.1	AC129507.3	4.6074	-1.02223	1.19955	0.852173	0.394118	0.571367	antisense		ENSG00000168679.17	SLC16A4	45.5363	0.729021	0.375953	-1.93913	0.0524858	0.1152	protein_coding
ENSG00000249786.7	EAF1-AS1	4.11427	-1.00334	1.4367	0.698364	0.484949	0.657677	antisense		ENSG00000072133.10	RPS6KA6	20.1898	0.728875	0.570511	-1.27758	0.201396	0.348431	protein_coding
ENSG00000247728.2	AC091057.2	20.3439	-1.00215	1.40581	0.712863	0.47593	0.650078	antisense		ENSG00000185985.9	SLITRK2	3.43091	0.728674	1.34041	-0.543618	0.586704	0.742116	protein_coding
ENSG00000262732.1	AC010401.1	26.3842	-0.992083	0.486309	2.04002	0.0413479	0.0935475	antisense		ENSG00000038945.14	MSR1	6.65065	0.72866	0.935918	-0.778551	0.436244	0.613108	protein_coding
ENSG00000223774.5	AL513217.1	3.24651	-0.989808	1.46421	0.676	0.499041	0.670085	antisense		ENSG00000175874.9	CREG2	7.07516	0.728397	0.876225	-0.83129	0.40581	0.58346	protein_coding
ENSG00000253553.6	AC090578.1	5.99807	-0.98785	1.04605	0.944365	0.344983	0.520076	antisense		ENSG00000267710.8	EDDM13	2.94936	0.726642	1.46744	-0.495177	0.620475	0.767903	protein_coding
ENSG00000246662.6	LINC00535	6.74935	-0.98514	0.935368	1.05321	0.292244	0.460575	antisense		ENSG00000255374.3	TAS2R43	3.67966	0.725293	1.35177	-0.536551	0.591578	0.74614	protein_coding
ENSG00000255843.1	AP000593.3	5.4883	-0.982947	1.03212	0.952357	0.340916	0.515818	antisense		ENSG00000166148.3	AVPR1A	8.06093	0.725208	0.818086	-0.886469	0.375365	0.551446	protein_coding
ENSG00000250938.5	AC108866.1	5.91553	-0.980095	0.958085	1.02297	0.306321	0.47624	antisense		ENSG00000121895.7	TMEM156	3.4078	0.724111	1.35563	-0.534151	0.593237	0.747478	protein_coding
ENSG00000247081.7	BAALC-AS1	8.5825	-0.977197	0.799776	1.22184	0.221769	0.374263	antisense		ENSG00000261649.6	GOLGA6L7	5.13619	0.721618	1.06688	-0.676384	0.498797	0.669826	protein_coding
ENSG00000224905.6	AP001347.1	5.46513	-0.976089	1.00849	0.967872	0.333108	0.507343	antisense		ENSG00000239605.10	STPG4	3.40513	0.719086	1.42757	-0.503714	0.614463	0.763713	protein_coding
ENSG00000267709.1	AC024592.2	4.93011	-0.972183	1.09471	0.88807	0.374503	0.550592	antisense		ENSG00000198692.9	EIF1AY	6.13524	0.717558	0.966155	-0.742694	0.457667	0.633089	protein_coding
ENSG00000229263.1	AC004691.1	3.56555	-0.968353	1.33044	0.727845	0.466709	0.641571	antisense		ENSG00000134873.9	CLDN10	8.57972	0.717474	0.815922	-0.879341	0.379216	0.555741	protein_coding
ENSG00000261766.1	AC133550.2	4.08132	-0.95926	1.23371	0.777541	0.436839	0.613738	antisense		ENSG00000186334.9	SLC36A3	5.22803	0.712103	1.38164	-0.515404	0.606271	0.757115	protein_coding
ENSG00000281358.1	RASSF1-AS1	29.6696	-0.958714	0.460337	2.08264	0.0372845	0.0855044	antisense		ENSG00000285253.1	AC090517.4	79.1216	0.711789	0.31454	-2.26296	0.0236383	0.0573826	protein_coding
ENSG00000273747.1	AC022558.3	8.51139	-0.953884	0.817024	1.16751	0.243004	0.400514	antisense		ENSG00000107147.12	KCNT1	26.81	0.711167	0.504299	-1.41021	0.158478	0.288259	protein_coding
ENSG00000223390.1	AL445685.1	10.315	-0.946827	0.933814	1.01394	0.310614	0.481197	antisense		ENSG00000154118.12	JPH3	2.92777	0.711053	1.5276	-0.465472	0.641593	0.783651	protein_coding
ENSG00000203506.5	RBMS3-AS2	21.4435	-0.946176	0.530899	1.78221	0.0747143	0.155737	antisense		ENSG00000118307.18	CASC1	31.1224	0.71022	0.425207	-1.67029	0.0948614	0.189985	protein_coding
ENSG00000228288.6	PCAT6	39.7823	-0.933844	0.417749	2.23542	0.0253897	0.0609825	antisense		ENSG00000157404.15	KIT	6.6428	0.710213	0.904986	-0.784778	0.432584	0.609296	protein_coding
ENSG00000234636.2	MED14OS	24.0288	-0.933416	0.531077	1.75759	0.0788173	0.1629	antisense		ENSG00000000938.12	FGR	26.5086	0.709611	0.455867	-1.55662	0.119561	0.230069	protein_coding
ENSG00000256862.2	AC005842.1	3.08604	-0.932326	1.45686	0.639956	0.522201	0.69071	antisense		ENSG00000178826.10	TMEM139	25.2571	0.709575	0.482695	-1.47003	0.141554	0.263508	protein_coding
ENSG00000258323.1	AC073575.1	3.56097	-0.928991	1.25878	0.738009	0.460509	0.635729	antisense		ENSG00000249141.1	AL159163.1	15.9165	0.709446	0.610121	-1.1628	0.244912	0.402803	protein_coding
ENSG00000276259.1	AC009118.3	9.75528	-0.926057	0.802814	1.15351	0.248699	0.407304	antisense		ENSG00000103313.12	MEFV	13.8513	0.706585	0.666961	-1.05941	0.289413	0.457126	protein_coding
ENSG00000284633.1	AL031590.1	7.99542	-0.923143	0.896733	1.02945	0.303268	0.472681	antisense		ENSG00000131781.12	FMO5	40.7772	0.705722	0.382889	-1.84315	0.0653068	0.138908	protein_coding
ENSG00000267480.1	AP001542.3	5.3348	-0.921797	1.13032	0.815519	0.414775	0.591961	antisense		ENSG00000180777.13	ANKRD30B	7.14712	0.703974	0.962266	-0.731579	0.464426	0.639379	protein_coding
ENSG00000261546.1	AC135782.3	3.06996	-0.921324	1.36549	0.674721	0.499853	0.670632	antisense		ENSG00000064270.12	ATP2C2	12.3053	0.703929	0.686764	-1.02499	0.305367	0.47513	protein_coding
ENSG00000237886.1	NALT1	25.5829	-0.919773	0.470465	1.95503	0.0505796	0.111681	antisense		ENSG00000188676.13	IDO2	4.18157	0.702306	1.17165	-0.599416	0.548896	0.713088	protein_coding
ENSG00000263400.7	TMEM220-AS1	13.1051	-0.918668	0.7648	1.20119	0.229678	0.383687	antisense		ENSG00000133805.15	AMPD3	18.7206	0.700068	0.542536	-1.29036	0.196925	0.342195	protein_coding
ENSG00000259442.1	AC105339.3	22.0709	-0.91664	0.511963	1.79044	0.0733827	0.153402	antisense		ENSG00000112761.20	WISP3	14.6045	0.699537	0.633223	-1.10472	0.269279	0.432689	protein_coding
ENSG00000257607.1	AC073957.2	16.0071	-0.912397	0.81413	1.1207	0.262415	0.423983	antisense		ENSG00000173567.14	ADGRF3	20.2705	0.699535	0.526138	-1.32957	0.183662	0.323624	protein_coding
ENSG00000272844.1	AC074044.1	3.04893	-0.910039	1.40369	0.648321	0.516777	0.685713	antisense		ENSG00000169918.9	OTUD7A	13.7752	0.698491	0.650546	-1.0737	0.282958	0.449086	protein_coding
ENSG00000285840.1	AL353648.1	6.56645	-0.908439	0.902544	1.00653	0.31416	0.485253	antisense		ENSG00000111907.20	TPD52L1	34.0184	0.697418	0.412885	-1.68913	0.0911942	0.183876	protein_coding
ENSG00000275055.1	AC011468.5	9.61324	-0.90634	0.775931	1.16807	0.24278	0.400261	antisense		ENSG00000205457.11	TP53TG3C	3.75093	0.69628	1.26408	-0.550819	0.581758	0.738028	protein_coding
ENSG00000205885.7	C1RL-AS1	10.9971	-0.905332	0.711317	1.27276	0.203105	0.350629	antisense		ENSG00000065609.14	SNAP91	16.0248	0.695892	0.592664	-1.17418	0.240325	0.397232	protein_coding
ENSG00000267871.5	ZNF460-AS1	7.00398	-0.90391	0.921295	0.98113	0.326529	0.499759	antisense		ENSG00000018236.14	CNTN1	25.5287	0.695282	0.499476	-1.39202	0.163916	0.296091	protein_coding
ENSG00000271984.1	AL008726.1	4.43541	-0.902087	1.20508	0.748568	0.454117	0.629961	antisense		ENSG00000169314.14	C22orf15	7.17385	0.690633	0.940797	-0.734093	0.462892	0.637962	protein_coding
ENSG00000179428.2	AC073072.1	6.14942	-0.900021	1.0116	0.889705	0.373624	0.549767	antisense		ENSG00000169885.9	CALML6	56.1841	0.690089	0.324613	-2.12588	0.0335134	0.0779392	protein_coding
ENSG00000198711.5	SSBP3-AS1	20.606	-0.899616	0.566123	1.58908	0.112042	0.218441	antisense		ENSG00000170790.5	OR10A2	5.24613	0.689597	1.10061	-0.62656	0.530948	0.698091	protein_coding
ENSG00000260589.1	STAM-AS1	32.8146	-0.89504	0.445081	2.01096	0.0443294	0.0995818	antisense		ENSG00000160588.9	MPZL3	4.67686	0.688613	1.06922	-0.644033	0.519554	0.688699	protein_coding
ENSG00000222044.1	AL031587.1	4.7006	-0.885624	1.1713	0.756105	0.449586	0.625984	antisense		ENSG00000149243.15	KLHL35	39.5009	0.688303	0.381993	-1.80188	0.0715649	0.150202	protein_coding
ENSG00000254431.1	AC084083.1	12.504	-0.884745	0.756627	1.16933	0.242271	0.399628	antisense		ENSG00000113327.16	GABRG2	53.9632	0.688102	0.356118	-1.93223	0.0533314	0.116828	protein_coding
ENSG00000267105.1	AC011511.3	12.6152	-0.882829	0.676802	1.30441	0.192093	0.335511	antisense		ENSG00000181458.10	TMEM45A	907.308	0.686703	0.333042	-2.06191	0.0392164	0.0894359	protein_coding
ENSG00000268403.2	AC132192.2	51.1985	-0.880912	0.379479	2.32137	0.0202667	0.050123	antisense		ENSG00000173080.5	RXFP4	2.73222	0.685832	1.63503	-0.419462	0.674879	0.807206	protein_coding
ENSG00000213904.8	LIPE-AS1	6.09384	-0.878335	0.970707	0.904841	0.36555	0.541535	antisense		ENSG00000197903.7	HIST1H2BK	20.8558	0.685305	0.554712	-1.23543	0.216672	0.367787	protein_coding
ENSG00000265100.1	AC005332.1	16.8237	-0.878219	0.571192	1.53752	0.124166	0.237085	antisense		ENSG00000268434.5	AC011530.1	22.7762	0.683555	0.560514	-1.21952	0.222649	0.375325	protein_coding
ENSG00000165511.6	C10orf25	6.06872	-0.876867	0.943078	0.929792	0.352479	0.528436	antisense		ENSG00000159217.9	IGF2BP1	21.2416	0.682521	0.553097	-1.234	0.217204	0.368356	protein_coding
ENSG00000257653.1	AC117498.1	7.35069	-0.873996	3.75181	0.232953	0.815798	0.897833	antisense		ENSG00000144908.13	ALDH1L1	10.8909	0.6818	0.736571	-0.925641	0.354633	0.530816	protein_coding
ENSG00000225764.1	P3H2-AS1	21.2812	-0.871306	0.648853	1.34284	0.179324	0.317837	antisense		ENSG00000157343.8	ARMC12	42.4167	0.680854	0.370149	-1.83941	0.0658554	0.139916	protein_coding
ENSG00000203593.3	AC005342.1	7.78543	-0.870516	0.842812	1.03287	0.301664	0.470781	antisense		ENSG00000188001.9	TPRG1	8.49042	0.678175	0.848172	-0.799573	0.423958	0.600683	protein_coding
ENSG00000271032.1	AC020907.4	4.76013	-0.870326	1.05764	0.822897	0.410566	0.588031	antisense		ENSG00000198947.15	DMD	3.70009	0.677871	1.21934	-0.555935	0.578255	0.735559	protein_coding
ENSG00000273300.1	AC000068.3	5.14758	-0.865149	1.23009	0.703323	0.481855	0.655223	antisense		ENSG00000156427.7	FGF18	4.94815	0.676954	1.17478	-0.576238	0.564455	0.725108	protein_coding
ENSG00000273805.1	AC083805.3	22.4567	-0.862538	0.529678	1.62842	0.103436	0.204463	antisense		ENSG00000143032.7	BARHL2	38.718	0.675997	0.391612	-1.72619	0.0843136	0.172312	protein_coding
ENSG00000262848.1	AC136624.2	4.74774	-0.862234	1.07618	0.801202	0.423015	0.600065	antisense		ENSG00000203797.9	DDO	65.2146	0.675687	0.306965	-2.20119	0.0277227	0.0659451	protein_coding
ENSG00000250493.2	AP004147.1	6.39232	-0.851314	0.92305	0.922284	0.35638	0.53233	antisense		ENSG00000186642.15	PDE2A	10.3732	0.675319	0.835712	-0.808077	0.419046	0.595864	protein_coding
ENSG00000244468.1	AC093001.1	5.94768	-0.845759	1.11608	0.757796	0.448573	0.624968	antisense		ENSG00000172403.10	SYNPO2	74.1436	0.674127	0.307759	-2.19044	0.0284926	0.0675408	protein_coding
ENSG00000224743.6	TEX26-AS1	3.37474	-0.836206	1.2806	0.652981	0.513769	0.683288	antisense		ENSG00000106633.15	GCK	20.67	0.67321	0.570676	-1.17967	0.238131	0.394418	protein_coding
ENSG00000236364.3	AL358115.1	20.8678	-0.834836	0.542919	1.53768	0.124127	0.237057	antisense		ENSG00000130045.16	NXNL2	7.97419	0.673055	0.830199	-0.810715	0.417529	0.594476	protein_coding
ENSG00000255559.1	ZNF252P-AS1	23.7853	-0.832748	0.483094	1.72378	0.0847474	0.173042	antisense		ENSG00000142973.13	CYP4B1	3.25425	0.672612	1.4362	-0.468327	0.639551	0.782085	protein_coding
ENSG00000226833.5	AC092164.1	9.38941	-0.831864	0.82085	1.01342	0.31086	0.481471	antisense		ENSG00000159640.15	ACE	76.9717	0.671867	0.29127	-2.30668	0.0210726	0.0518757	protein_coding
ENSG00000267033.1	AC020911.1	5.84388	-0.830566	1.07871	0.769964	0.441321	0.61808	antisense		ENSG00000175352.10	NRIP3	9.40474	0.671633	0.82557	-0.813539	0.415909	0.592977	protein_coding
ENSG00000222020.2	AC062017.1	11.9037	-0.828267	0.719262	1.15155	0.249506	0.408148	antisense		ENSG00000283930.1	AL117339.5	78.9476	0.671121	0.326578	-2.05501	0.039878	0.0906871	protein_coding
ENSG00000285820.1	AL157829.1	3.37629	-0.82607	1.23906	0.666689	0.504971	0.675511	antisense		ENSG00000187772.7	LIN28B	15.8193	0.67111	0.601311	-1.11608	0.264388	0.426422	protein_coding
ENSG00000204380.4	PKP4-AS1	9.20808	-0.821079	0.810235	1.01338	0.310877	0.481471	antisense		ENSG00000053524.12	MCF2L2	84.7559	0.670931	0.292743	-2.29188	0.0219127	0.0536278	protein_coding
ENSG00000267546.2	AC015802.4	6.80174	-0.817872	0.924693	0.88448	0.376437	0.552568	antisense		ENSG00000106536.19	POU6F2	28.9949	0.670846	0.460472	-1.45687	0.145153	0.268872	protein_coding
ENSG00000255306.1	AC004923.4	11.8175	-0.817435	0.694009	1.17785	0.238858	0.395448	antisense		ENSG00000137699.16	TRIM29	3.71489	0.670224	1.22585	-0.546743	0.584555	0.740412	protein_coding
ENSG00000274751.1	AC120498.9	22.3546	-0.812867	0.529692	1.5346	0.124881	0.238126	antisense		ENSG00000161609.9	CCDC155	8.88552	0.668837	0.813548	-0.822123	0.411007	0.588407	protein_coding
ENSG00000278722.1	AL445288.1	49.4062	-0.809468	0.395334	2.04756	0.0406034	0.0920946	antisense		ENSG00000198331.10	HYLS1	8.42472	0.668832	0.831782	-0.804095	0.421342	0.598296	protein_coding
ENSG00000244184.1	AC091153.3	14.9944	-0.808464	0.639542	1.26413	0.206184	0.354586	antisense		ENSG00000285162.1	AC004593.3	64.1598	0.66871	0.327452	-2.04216	0.0411353	0.0931321	protein_coding
ENSG00000233360.4	Z83844.2	7.46157	-0.805797	0.951118	0.84721	0.396878	0.573994	antisense		ENSG00000154025.15	SLC5A10	2.76215	0.667762	1.61321	-0.413934	0.678923	0.810071	protein_coding
ENSG00000229191.1	AL358473.1	8.35467	-0.805111	0.810916	0.992842	0.320787	0.492681	antisense		ENSG00000124092.12	CTCFL	13.935	0.667499	0.648645	-1.02907	0.303448	0.47289	protein_coding
ENSG00000226026.5	AC092802.1	15.8496	-0.80254	0.615165	1.30459	0.192032	0.335455	antisense		ENSG00000166819.11	PLIN1	6.44605	0.667372	0.965639	-0.691119	0.489491	0.661726	protein_coding
ENSG00000255026.1	AC136475.3	15.4987	-0.801771	0.606848	1.32121	0.186432	0.327352	antisense		ENSG00000263961.7	RHEX	4.65177	0.666856	1.16146	-0.574155	0.565863	0.725961	protein_coding
ENSG00000272843.1	AC211476.2	4.62058	-0.798887	1.21386	0.65814	0.510448	0.680325	antisense		ENSG00000284337.1	LIMS3-LOC440895	4.72729	0.66416	1.10551	-0.600775	0.54799	0.712378	protein_coding
ENSG00000263586.1	HID1-AS1	5.41106	-0.798441	1.00374	0.79547	0.42634	0.602956	antisense		ENSG00000267179.1	AC008770.2	4.22245	0.663478	1.20842	-0.549045	0.582975	0.739145	protein_coding
ENSG00000235138.1	AL445931.1	16.2417	-0.798358	0.667667	1.19574	0.231797	0.386259	antisense		ENSG00000171790.15	SLFNL1	21.3256	0.662883	0.51678	-1.28272	0.199591	0.346079	protein_coding
ENSG00000269883.1	AC007375.2	11.7973	-0.797954	0.759413	1.05075	0.293373	0.462039	antisense		ENSG00000144619.14	CNTN4	3.75283	0.662422	1.21801	-0.543858	0.586539	0.742033	protein_coding
ENSG00000258525.1	AL049830.3	24.6712	-0.793454	0.480574	1.65105	0.0987274	0.19654	antisense		ENSG00000205212.4	CCDC144NL	6.46017	0.662398	0.913947	-0.724766	0.468595	0.643614	protein_coding
ENSG00000268061.5	NAPA-AS1	42.5749	-0.793103	0.380026	2.08697	0.0368911	0.0847168	antisense		ENSG00000102452.16	NALCN	6.51641	0.662281	0.949406	-0.697574	0.485444	0.657995	protein_coding
ENSG00000261113.1	AC009034.1	4.57318	-0.79266	1.08792	0.728601	0.466246	0.641287	antisense		ENSG00000011677.12	GABRA3	7.98361	0.661523	0.853553	-0.775022	0.438327	0.615343	protein_coding
ENSG00000283025.1	AC027045.3	5.38103	-0.788268	1.02761	0.767091	0.443028	0.619853	antisense		ENSG00000093134.14	VNN3	3.24594	0.658504	1.35302	-0.486693	0.626476	0.772482	protein_coding
ENSG00000251141.5	MRPS30-DT	9.95072	-0.787124	0.776517	1.01366	0.310745	0.481334	antisense		ENSG00000165091.16	TMC1	3.74647	0.657443	1.2264	-0.536077	0.591905	0.746418	protein_coding
ENSG00000259146.3	AC005476.2	4.58386	-0.784706	1.08343	0.724279	0.468894	0.643985	antisense		ENSG00000203710.11	CR1	6.93933	0.656679	0.901827	-0.728165	0.466512	0.641458	protein_coding
ENSG00000249635.1	AC109361.1	2.89217	-0.780409	1.48542	0.525379	0.599319	0.752235	antisense		ENSG00000253485.2	PCDHGA5	23.6228	0.656479	0.503915	-1.30276	0.192658	0.336419	protein_coding
ENSG00000226445.1	BX322234.1	30.3036	-0.780211	0.443929	1.75751	0.0788306	0.162913	antisense		ENSG00000073067.13	CYP2W1	5.9617	0.655806	0.979602	-0.669462	0.503201	0.673901	protein_coding
ENSG00000259298.1	AC012170.2	4.574	-0.778091	1.14209	0.68129	0.495688	0.667017	antisense		ENSG00000163536.12	SERPINI1	53.8893	0.654583	0.322314	-2.03089	0.0422665	0.0954241	protein_coding
ENSG00000279762.3	AC005899.8	9.85869	-0.77363	0.840309	0.92065	0.357233	0.533041	antisense		ENSG00000151067.21	CACNA1C	3.70101	0.654492	1.35841	-0.481806	0.629944	0.775397	protein_coding
ENSG00000245888.6	FLJ21408	14.5561	-0.772839	0.650031	1.18893	0.234469	0.389586	antisense		ENSG00000130812.10	ANGPTL6	16.1915	0.654367	0.583618	-1.12122	0.262192	0.423693	protein_coding
ENSG00000260853.1	AC109460.2	18.6041	-0.770905	0.586348	1.31476	0.188592	0.330395	antisense		ENSG00000173013.5	CCDC96	66.837	0.653127	0.288029	-2.26758	0.023355	0.0567744	protein_coding
ENSG00000260790.1	AC092338.2	4.55917	-0.770902	1.08171	0.712671	0.476049	0.650081	antisense		ENSG00000175445.15	LPL	6.47964	0.652759	0.906023	-0.720467	0.471238	0.645941	protein_coding
ENSG00000234084.1	AL049552.1	3.74486	-0.769692	1.26205	0.609876	0.541944	0.707462	antisense		ENSG00000173559.12	NABP1	65.1364	0.65225	0.302675	-2.15495	0.0311656	0.0730913	protein_coding
ENSG00000231908.1	IDH1-AS1	16.8269	-0.767065	0.638044	1.20221	0.229281	0.383183	antisense		ENSG00000187714.6	SLC18A3	3.74759	0.652131	1.22599	-0.531923	0.594779	0.748667	protein_coding
ENSG00000245573.7	BDNF-AS	10.2358	-0.763089	0.727127	1.04946	0.293968	0.46261	antisense		ENSG00000137265.14	IRF4	11.0512	0.651891	0.758328	-0.859642	0.389986	0.567017	protein_coding
ENSG00000237718.2	AC009095.1	4.12371	-0.763085	1.41301	0.540043	0.589167	0.744185	antisense		ENSG00000109906.13	ZBTB16	5.93365	0.651604	0.973246	-0.669516	0.503166	0.673895	protein_coding
ENSG00000285653.1	AC006238.2	2.89135	-0.762579	1.4441	0.528067	0.597453	0.750806	antisense		ENSG00000167281.19	RBFOX3	11.6653	0.650786	0.798559	-0.814951	0.4151	0.592334	protein_coding
ENSG00000281128.1	PTENP1-AS	11.4345	-0.761365	0.720375	1.0569	0.290557	0.458504	antisense		ENSG00000143387.12	CTSK	76.2725	0.650381	0.285517	-2.2779	0.0227324	0.0554047	protein_coding
ENSG00000285583.1	AC010422.7	2.84302	-0.75882	1.62911	0.465788	0.641367	0.783498	antisense		ENSG00000147571.4	CRH	3.20159	0.650005	1.40799	-0.461656	0.644328	0.78591	protein_coding
ENSG00000230749.4	MEIS1-AS2	2.91723	-0.757964	1.49765	0.506104	0.612784	0.762286	antisense		ENSG00000015568.12	RGPD5	351.68	0.649548	0.854293	-0.760334	0.447055	0.623414	protein_coding
ENSG00000246477.3	AF131216.1	45.8674	-0.757382	0.366907	2.06423	0.0389957	0.0890185	antisense		ENSG00000196972.8	SMIM10L2B	43.1154	0.648864	0.362731	-1.78883	0.0736424	0.153862	protein_coding
ENSG00000255650.5	FAM222A-AS1	24.1115	-0.755203	0.521888	1.44706	0.14788	0.273158	antisense		ENSG00000159648.11	TEPP	3.26879	0.64873	1.42631	-0.454831	0.649231	0.789045	protein_coding
ENSG00000204832.9	ST8SIA6-AS1	5.35239	-0.755028	1.02789	0.73454	0.462619	0.637703	antisense		ENSG00000145217.13	SLC26A1	58.3947	0.647574	0.310405	-2.08623	0.0369582	0.084841	protein_coding
ENSG00000224216.1	AC234781.1	4.43529	-0.752761	1.29697	0.580399	0.561646	0.72286	antisense		ENSG00000173421.16	CCDC36	3.25289	0.647307	1.29119	-0.501326	0.616142	0.764728	protein_coding
ENSG00000260213.6	AC092718.2	18.3145	-0.752721	0.602766	1.24878	0.211746	0.360977	antisense		ENSG00000131730.15	CKMT2	12.175	0.646434	0.787323	-0.821053	0.411616	0.589059	protein_coding
ENSG00000261033.1	AC005730.2	22.9316	-0.751055	0.508029	1.47837	0.139309	0.260145	antisense		ENSG00000187824.8	TMEM220	61.2626	0.646345	0.332026	-1.94667	0.0515741	0.113487	protein_coding
ENSG00000259065.1	AC005520.2	23.635	-0.748408	0.485019	1.54305	0.122819	0.235111	antisense		ENSG00000145087.12	STXBP5L	17.1442	0.644812	0.619368	-1.04108	0.297839	0.46671	protein_coding
ENSG00000260278.1	AC098818.2	4.9193	-0.747081	1.04627	0.71404	0.475202	0.649476	antisense		ENSG00000175556.16	LONRF3	71.5912	0.643825	0.312518	-2.06012	0.039387	0.0897794	protein_coding
ENSG00000258101.2	AC010173.1	11.8667	-0.746509	0.726772	1.02716	0.304347	0.473969	antisense		ENSG00000154451.14	GBP5	3.71584	0.643237	1.24933	-0.514866	0.606647	0.7575	protein_coding
ENSG00000235501.5	AC105942.1	40.741	-0.745767	0.376979	1.97827	0.0478977	0.10646	antisense		ENSG00000167244.19	IGF2	258.853	0.641739	0.537555	-1.19381	0.232552	0.387116	protein_coding
ENSG00000285530.1	AL445928.2	7.35817	-0.745601	1.0306	0.723463	0.469395	0.644437	antisense		ENSG00000124019.9	FAM124B	4.96779	0.639575	1.06972	-0.597891	0.549913	0.71399	protein_coding
ENSG00000261759.1	AC099518.5	95.3018	-0.743493	0.320823	2.31746	0.0204789	0.0505922	antisense		ENSG00000010438.16	PRSS3	8.20341	0.638497	0.833871	-0.765702	0.443854	0.620414	protein_coding
ENSG00000253194.2	AL137009.1	5.69319	-0.742687	0.986055	0.75319	0.451336	0.627495	antisense		ENSG00000177692.11	DNAJC28	67.6187	0.638459	0.330583	-1.93131	0.0534448	0.117043	protein_coding
ENSG00000265008.1	AC011825.4	16.2421	-0.735954	0.619547	1.18789	0.234877	0.39012	antisense		ENSG00000276040.4	SPATA31A7	7.72381	0.638408	0.909101	-0.702241	0.482529	0.655743	protein_coding
ENSG00000253519.1	AC106801.1	2.86884	-0.727341	1.43164	0.508047	0.61142	0.761558	antisense		ENSG00000137434.11	C6orf52	30.2355	0.63703	0.465335	-1.36897	0.171008	0.306173	protein_coding
ENSG00000273188.1	AL022328.3	6.41476	-0.726139	1.05051	0.691224	0.489425	0.661677	antisense		ENSG00000242689.2	CNTF	14.7981	0.636954	0.657491	-0.968765	0.332662	0.506802	protein_coding
ENSG00000247199.4	AC091948.1	4.03843	-0.724903	1.13875	0.63658	0.524398	0.692518	antisense		ENSG00000174945.13	AMZ1	21.4644	0.63681	0.569617	-1.11796	0.263583	0.425452	protein_coding
ENSG00000261634.3	AC026992.2	5.19724	-0.724153	1.07165	0.675735	0.499209	0.670191	antisense		ENSG00000102401.19	ARMCX3	35.8851	0.636482	0.425179	-1.49697	0.1344	0.252805	protein_coding
ENSG00000253392.2	AC119403.1	13.2714	-0.71844	0.641124	1.12059	0.262461	0.424005	antisense		ENSG00000168421.12	RHOH	23.8488	0.635093	0.49084	-1.29389	0.195703	0.340371	protein_coding
ENSG00000264548.1	AC132872.2	52.4368	-0.716925	0.358365	2.00054	0.0454417	0.101675	antisense		ENSG00000123454.11	DBH	25.7184	0.634817	0.487649	-1.30179	0.192988	0.336863	protein_coding
ENSG00000256469.1	AP002383.2	4.39522	-0.71678	1.25254	0.572261	0.567145	0.727109	antisense		ENSG00000126895.14	AVPR2	4.96931	0.634387	1.06134	-0.597724	0.550024	0.714017	protein_coding
ENSG00000273080.1	AC009309.1	12.8666	-0.71551	0.667681	1.07164	0.283884	0.45027	antisense		ENSG00000135205.14	CCDC146	30.8605	0.634354	0.484331	-1.30975	0.190279	0.332808	protein_coding
ENSG00000235530.6	AC087294.1	10.4377	-0.712611	0.76554	0.93086	0.351926	0.527854	antisense		ENSG00000134594.4	RAB33A	3.22783	0.634085	1.34491	-0.471472	0.637304	0.780782	protein_coding
ENSG00000269910.1	AL049840.2	20.3914	-0.710767	0.559744	1.26981	0.204153	0.351955	antisense		ENSG00000188089.13	PLA2G4E	11.0636	0.633718	0.712527	-0.889396	0.37379	0.549939	protein_coding
ENSG00000255062.1	AP001318.2	9.27301	-0.710033	0.873447	0.812909	0.41627	0.593191	antisense		ENSG00000187942.11	LDLRAD2	3.68637	0.631506	1.40416	-0.44974	0.652898	0.79148	protein_coding
ENSG00000261360.1	AC010491.1	17.0977	-0.709437	0.63192	1.12267	0.261578	0.422914	antisense		ENSG00000283977.1	AC084337.2	4.07067	0.630351	1.25185	-0.503535	0.614588	0.76377	protein_coding
ENSG00000257279.1	AC127164.1	6.44915	-0.704162	0.993399	0.708841	0.478423	0.652267	antisense		ENSG00000170421.12	KRT8	42.8066	0.630106	0.407176	-1.5475	0.121742	0.233447	protein_coding
ENSG00000249035.6	CLMAT3	24.8219	-0.702681	0.504476	1.39289	0.163652	0.295685	antisense		ENSG00000278828.1	HIST1H3H	45.3501	0.629559	0.376561	-1.67186	0.0945512	0.189498	protein_coding
ENSG00000235790.7	AC114488.2	10.3267	-0.699318	0.743001	0.941207	0.346599	0.521952	antisense		ENSG00000175489.9	LRRC25	10.4726	0.629443	0.744569	-0.845379	0.397899	0.575138	protein_coding
ENSG00000237017.1	AC245052.4	43.2151	-0.698496	0.366422	1.90626	0.056616	0.123053	antisense		ENSG00000206579.8	XKR4	13.6856	0.629433	0.671405	-0.937486	0.348508	0.524301	protein_coding
ENSG00000204055.4	AL158151.1	25.6299	-0.697475	0.554613	1.25759	0.20854	0.357355	antisense		ENSG00000204103.3	MAFB	16.1307	0.627563	0.599654	-1.04654	0.295311	0.464042	protein_coding
ENSG00000267007.1	AC012615.2	6.00296	-0.696376	1.0154	0.685816	0.492829	0.664442	antisense		ENSG00000136267.13	DGKB	11.0529	0.627332	0.757755	-0.827883	0.407737	0.585295	protein_coding
ENSG00000268093.1	AC022154.1	9.59099	-0.693284	0.788075	0.879719	0.379012	0.555571	antisense		ENSG00000087589.16	CASS4	7.27091	0.627225	0.865029	-0.725091	0.468396	0.643419	protein_coding
ENSG00000254855.1	AP001107.8	3.20054	-0.691138	1.38068	0.500579	0.616667	0.765118	antisense		ENSG00000139537.10	CCDC65	27.102	0.626208	0.518231	-1.20836	0.22691	0.380229	protein_coding
ENSG00000258545.5	RHOXF1-AS1	21.582	-0.690265	0.523285	1.3191	0.187136	0.328361	antisense		ENSG00000118596.11	SLC16A7	49.5337	0.626138	0.355513	-1.76122	0.0782008	0.161864	protein_coding
ENSG00000236617.2	AC127070.1	4.39088	-0.687359	1.10256	0.623423	0.533007	0.699571	antisense		ENSG00000157601.13	MX1	66.4	0.625994	0.304552	-2.05546	0.0398346	0.0906068	protein_coding
ENSG00000273521.1	AL162274.1	16.2559	-0.686965	0.579839	1.18475	0.236115	0.391743	antisense		ENSG00000135218.18	CD36	6.04688	0.625896	1.062	-0.589358	0.555621	0.717734	protein_coding
ENSG00000271360.1	AL512631.2	5.50581	-0.685554	1.04463	0.656268	0.511652	0.681386	antisense		ENSG00000120328.6	PCDHB12	13.9872	0.62494	0.654721	-0.954513	0.339824	0.514783	protein_coding
ENSG00000237975.6	FLG-AS1	3.59235	-0.684305	1.29027	0.530358	0.595864	0.749489	antisense		ENSG00000205002.3	AARD	14.0799	0.624561	0.63252	-0.987416	0.323439	0.495873	protein_coding
ENSG00000236754.5	AC007666.1	16.3276	-0.684076	0.645479	1.0598	0.289238	0.456957	antisense		ENSG00000066032.18	CTNNA2	13.5759	0.622361	0.656548	-0.947929	0.343165	0.5181	protein_coding
ENSG00000285877.1	AC007448.4	8.80508	-0.682706	0.848082	0.805	0.42082	0.59778	antisense		ENSG00000215183.4	MSMP	33.4207	0.622285	0.540519	-1.15127	0.24962	0.408306	protein_coding
ENSG00000224165.5	DNAJC27-AS1	26.5821	-0.678396	0.473974	1.43129	0.152346	0.279391	antisense		ENSG00000241322.10	CDRT1	31.8015	0.621791	0.437291	-1.42192	0.155051	0.283355	protein_coding
ENSG00000251330.3	AC114939.1	5.55065	-0.677939	1.00464	0.674809	0.499797	0.670632	antisense		ENSG00000213999.15	MEF2B	6.45755	0.619448	1.15681	-0.535479	0.592319	0.746782	protein_coding
ENSG00000237250.3	AL359924.1	4.71939	-0.677538	1.14389	0.59231	0.553643	0.716245	antisense		ENSG00000131044.17	TTLL9	7.26326	0.619133	0.913386	-0.677844	0.497871	0.668913	protein_coding
ENSG00000273361.1	AC021016.3	5.55786	-0.675608	0.983603	0.686871	0.492164	0.664103	antisense		ENSG00000226690.8	AC013470.2	4.53043	0.617825	1.21928	-0.506711	0.612357	0.761948	protein_coding
ENSG00000228151.1	AC004941.1	4.75746	-0.672224	1.11	0.605605	0.544777	0.709845	antisense		ENSG00000176798.2	OR51L1	4.51124	0.617144	1.08563	-0.568468	0.569717	0.728993	protein_coding
ENSG00000238273.3	AC108058.1	5.53674	-0.666427	0.974733	0.683702	0.494163	0.665682	antisense		ENSG00000116771.5	AGMAT	10.8474	0.617078	0.753986	-0.81842	0.413117	0.590381	protein_coding
ENSG00000236308.1	AL138921.2	8.21491	-0.663418	0.871496	0.76124	0.446514	0.622979	antisense		ENSG00000164746.13	C7orf57	33.095	0.616657	0.422347	-1.46007	0.14427	0.267545	protein_coding
ENSG00000254485.5	AC026191.1	28.4417	-0.662346	0.450806	1.46925	0.141765	0.263791	antisense		ENSG00000176927.15	EFCAB5	8.59516	0.615932	0.807176	-0.76307	0.445421	0.621887	protein_coding
ENSG00000267633.1	AC008686.1	70.0172	-0.657015	0.302394	2.17271	0.0298021	0.0702598	antisense		ENSG00000136235.16	GPNMB	13.433	0.615724	0.70981	-0.867449	0.385696	0.56278	protein_coding
ENSG00000235852.1	AC005540.1	4.31031	-0.652939	1.18447	0.551247	0.581464	0.737845	antisense		ENSG00000186517.13	ARHGAP30	39.8703	0.614607	0.39671	-1.54926	0.121319	0.232775	protein_coding
ENSG00000278177.1	AL354811.1	16.4995	-0.649329	0.588366	1.10362	0.26976	0.433169	antisense		ENSG00000116031.8	CD207	36.7855	0.613903	0.386791	-1.58717	0.112474	0.219169	protein_coding
ENSG00000239523.5	MYLK-AS1	15.3415	-0.648547	0.612006	1.05971	0.289278	0.456989	antisense		ENSG00000212127.5	TAS2R14	67.6824	0.61336	0.311153	-1.97125	0.0486954	0.107956	protein_coding
ENSG00000277050.1	AL122125.1	4.64034	-0.646047	1.14977	0.561894	0.574188	0.732231	antisense		ENSG00000166359.10	WDR88	8.60887	0.613059	0.795064	-0.771082	0.440659	0.617537	protein_coding
ENSG00000245281.7	AC124242.1	58.6207	-0.644326	0.311689	2.06721	0.0387146	0.0884709	antisense		ENSG00000285749.1	AC097636.1	10.1516	0.612167	0.780108	-0.784721	0.432617	0.609305	protein_coding
ENSG00000257596.1	AC078778.1	9.68906	-0.642987	0.802173	0.801557	0.422809	0.59991	antisense		ENSG00000182010.10	RTKN2	77.1645	0.611729	0.305007	-2.00562	0.0448964	0.100644	protein_coding
ENSG00000267470.5	ZNF571-AS1	5.40898	-0.638927	1.12993	0.565455	0.571764	0.730444	antisense		ENSG00000234289.5	H2BFS	31.0688	0.610975	0.455424	-1.34155	0.179741	0.318337	protein_coding
ENSG00000272817.1	AL359198.1	80.2871	-0.637486	0.292067	2.18267	0.0290598	0.0687042	antisense		ENSG00000274559.3	H2BFS	31.0688	0.610975	0.455424	-1.34155	0.179741	0.318337	protein_coding
ENSG00000250988.7	SNHG21	77.229	-0.631645	0.284403	2.22095	0.0263545	0.0630505	antisense		ENSG00000283516.1	AC022167.5	5.08222	0.60972	1.19206	-0.511482	0.609013	0.759443	protein_coding
ENSG00000251279.1	SMIM15-AS1	51.0472	-0.631364	0.35026	1.80256	0.0714573	0.14999	antisense		ENSG00000131480.8	AOC2	71.3087	0.609199	0.305552	-1.99377	0.0461775	0.103146	protein_coding
ENSG00000230747.1	AC021188.1	29.9109	-0.630047	0.441418	1.42733	0.153486	0.281087	antisense		ENSG00000119737.5	GPR75	55.201	0.608925	0.405317	-1.50234	0.133009	0.250654	protein_coding
ENSG00000275645.1	AC068338.3	5.83875	-0.628878	0.977486	0.643363	0.519989	0.689092	antisense		ENSG00000119608.12	PROX2	21.9933	0.608869	0.624908	-0.974334	0.329891	0.503567	protein_coding
ENSG00000266642.2	AC024267.6	75.2853	-0.625705	0.399428	1.56651	0.11723	0.226592	antisense		ENSG00000102057.9	KCND1	79.802	0.607592	0.277693	-2.188	0.0286698	0.0678894	protein_coding
ENSG00000237301.1	AL121992.1	7.32119	-0.624951	0.878571	0.711327	0.476881	0.650782	antisense		ENSG00000134489.6	HRH4	4.55854	0.60756	1.08611	-0.559389	0.575897	0.733697	protein_coding
ENSG00000249923.1	AC007663.2	3.88256	-0.624578	1.18015	0.529236	0.596641	0.750297	antisense		ENSG00000082293.12	COL19A1	5.81352	0.607534	1.07172	-0.566877	0.570798	0.729753	protein_coding
ENSG00000271659.1	AL161729.4	6.23407	-0.62438	1.00854	0.619094	0.535855	0.702325	antisense		ENSG00000158373.8	HIST1H2BD	28.3141	0.607143	0.450233	-1.34851	0.177494	0.315276	protein_coding
ENSG00000262227.1	AC004771.3	20.0677	-0.617916	0.531864	1.16179	0.245319	0.403265	antisense		ENSG00000117834.12	SLC5A9	57.0245	0.606643	0.355411	-1.70688	0.0878447	0.178281	protein_coding
ENSG00000262445.3	AC099684.2	17.7709	-0.617614	0.612727	1.00798	0.313466	0.48448	antisense		ENSG00000277865.4	GOLGA6L22	18.6759	0.606051	0.556747	-1.08856	0.27635	0.441151	protein_coding
ENSG00000259251.2	AC104590.1	5.01078	-0.616512	1.02492	0.601519	0.547495	0.712104	antisense		ENSG00000164241.13	C5orf63	19.8956	0.60442	0.625385	-0.966476	0.333806	0.508027	protein_coding
ENSG00000237950.1	AL357079.1	3.84326	-0.616217	1.24527	0.494845	0.62071	0.76794	antisense		ENSG00000137491.14	SLCO2B1	5.33281	0.603393	1.04007	-0.580145	0.561817	0.722919	protein_coding
ENSG00000240990.10	HOXA11-AS	32.0377	-0.614826	0.411026	1.49583	0.134697	0.253279	antisense		ENSG00000186409.15	CCDC30	85.9952	0.602778	0.268186	-2.24761	0.024601	0.0593608	protein_coding
ENSG00000255568.3	BRWD1-AS2	19.9999	-0.612766	0.530214	1.15569	0.247806	0.406284	antisense		ENSG00000145198.14	VWA5B2	14.9149	0.602067	0.617594	-0.974859	0.32963	0.503376	protein_coding
ENSG00000272211.1	AC114760.2	8.08773	-0.610362	0.826028	0.738912	0.45996	0.635206	antisense		ENSG00000104722.13	NEFM	83.4929	0.602021	0.3518	-1.71126	0.087033	0.17681	protein_coding
ENSG00000271964.1	AC090948.1	2.66483	-0.60427	1.48069	0.4081	0.6832	0.813008	antisense		ENSG00000185332.7	TMEM105	9.1361	0.600735	0.806088	-0.745247	0.456122	0.631768	protein_coding
ENSG00000231953.2	AL031432.1	10.7855	-0.603461	0.711992	0.847568	0.396679	0.573788	antisense		ENSG00000149654.9	CDH22	33.7468	0.600067	0.428618	-1.40001	0.161512	0.292854	protein_coding
ENSG00000256195.2	AP002518.1	9.68038	-0.602332	0.81125	0.742474	0.4578	0.633195	antisense		ENSG00000159239.13	AC005041.1	28.5994	0.600052	0.517264	-1.16005	0.246029	0.404225	protein_coding
ENSG00000257038.1	AP002761.3	6.51196	-0.600619	0.922949	0.650761	0.515201	0.684547	antisense		ENSG00000165197.4	VEGFD	15.9681	0.599843	0.61287	-0.978745	0.327706	0.501186	protein_coding
ENSG00000269386.5	RAB11B-AS1	50.1696	-0.598272	0.333705	1.79282	0.0730023	0.152763	antisense		ENSG00000274810.4	NPHP3-ACAD11	123.724	0.599509	1.05305	-0.569307	0.569148	0.728513	protein_coding
ENSG00000227627.2	AL080276.2	168.139	-0.597724	0.513415	1.16421	0.244338	0.402122	antisense		ENSG00000143921.7	ABCG8	29.2165	0.598934	0.450619	-1.32914	0.183803	0.323746	protein_coding
ENSG00000260500.1	AC010336.2	6.48991	-0.59735	0.921918	0.647943	0.517022	0.685916	antisense		ENSG00000172350.9	ABCG4	39.1879	0.597602	0.421051	-1.41931	0.155808	0.284393	protein_coding
ENSG00000231447.1	AC244102.1	2.66144	-0.596775	1.43523	0.415805	0.677553	0.809113	antisense		ENSG00000071909.18	MYO3B	6.32671	0.59744	1.02991	-0.580092	0.561852	0.722919	protein_coding
ENSG00000272273.1	IER3-AS1	18.4662	-0.594055	0.630754	0.941817	0.346287	0.521656	antisense		ENSG00000182575.7	NXPH3	3.53041	0.597105	1.25565	-0.475533	0.634407	0.778633	protein_coding
ENSG00000271996.1	AC019080.4	4.18147	-0.591354	1.12384	0.526193	0.598754	0.751819	antisense		ENSG00000100557.9	CCDC198	6.78699	0.596617	0.994641	-0.599831	0.548619	0.712948	protein_coding
ENSG00000279006.1	AL022323.2	6.09267	-0.589188	1.03004	0.572003	0.56732	0.727222	antisense		ENSG00000185507.20	IRF7	98.2835	0.596458	0.270612	-2.2041	0.0275171	0.0655392	protein_coding
ENSG00000249106.1	AC097537.1	3.84703	-0.589062	1.19874	0.491401	0.623143	0.769747	antisense		ENSG00000101448.13	EPPIN	9.19307	0.596358	0.843396	-0.707091	0.47951	0.653041	protein_coding
ENSG00000229852.2	AC019205.1	40.9886	-0.586797	0.40039	1.46556	0.142768	0.265415	antisense		ENSG00000154997.8	2020-09-14	50.5416	0.595181	0.34021	-1.74945	0.0802125	0.165313	protein_coding
ENSG00000278390.4	AL354696.2	22.2912	-0.58662	0.562418	1.04303	0.296933	0.465745	antisense		ENSG00000143194.12	MAEL	3.52484	0.594238	1.26927	-0.468173	0.639661	0.782085	protein_coding
ENSG00000255236.2	AP002992.1	4.22017	-0.586303	1.17215	0.500196	0.616937	0.765335	antisense		ENSG00000108001.13	EBF3	6.26865	0.593849	0.990472	-0.599562	0.548798	0.713057	protein_coding
ENSG00000214708.4	AC116407.1	29.3157	-0.584707	0.478392	1.22223	0.22162	0.374124	antisense		ENSG00000164418.20	GRIK2	11.8259	0.59289	0.749419	-0.791133	0.428867	0.605464	protein_coding
ENSG00000272588.1	AC139887.4	6.91936	-0.583244	0.940025	0.620456	0.534958	0.701354	antisense		ENSG00000183747.11	ACSM2A	11.1553	0.592548	0.722991	-0.819578	0.412457	0.589812	protein_coding
ENSG00000235927.4	NEXN-AS1	13.3812	-0.581362	0.703755	0.826086	0.408755	0.586383	antisense		ENSG00000080854.14	IGSF9B	20.7869	0.592315	0.525141	-1.12792	0.259355	0.420196	protein_coding
ENSG00000253477.5	AC012213.1	48.8611	-0.581158	0.362864	1.60159	0.109247	0.213881	antisense		ENSG00000113083.13	LOX	63.6479	0.591956	0.313325	-1.88927	0.0588558	0.12711	protein_coding
ENSG00000272256.1	AC044849.1	127.879	-0.580582	0.308909	1.87946	0.0601815	0.129501	antisense		ENSG00000186094.16	AGBL4	5.86039	0.590152	0.996508	-0.592219	0.553704	0.716245	protein_coding
ENSG00000198671.3	AC135895.1	9.1062	-0.573232	0.796623	0.719577	0.471786	0.646496	antisense		ENSG00000172421.9	EFCAB3	6.32954	0.590138	1.06696	-0.553104	0.580192	0.736904	protein_coding
ENSG00000224046.1	AC005076.1	42.3882	-0.573057	0.380776	1.50497	0.132331	0.249587	antisense		ENSG00000125337.17	KIF25	4.05286	0.589145	1.16905	-0.503952	0.614295	0.763574	protein_coding
ENSG00000224138.1	AC000123.1	11.7311	-0.571142	0.678155	0.8422	0.399676	0.576971	antisense		ENSG00000154258.16	ABCA9	20.7509	0.588305	0.548451	-1.07267	0.283421	0.449726	protein_coding
ENSG00000256278.1	AC048382.1	4.14982	-0.568212	1.14451	0.496466	0.619565	0.767236	antisense		ENSG00000010671.15	BTK	3.55019	0.588007	1.30727	-0.449799	0.652856	0.791471	protein_coding
ENSG00000246174.7	KCTD21-AS1	76.2931	-0.567651	0.292681	1.93949	0.0524423	0.115149	antisense		ENSG00000197616.11	MYH6	9.46456	0.587499	0.784042	-0.749321	0.453664	0.629603	protein_coding
ENSG00000276131.1	AC009118.2	62.1971	-0.56689	0.311769	1.8183	0.0690181	0.145604	antisense		ENSG00000157856.11	DRC1	28.021	0.587128	0.473557	-1.23982	0.21504	0.365647	protein_coding
ENSG00000267160.1	AC091152.2	37.6366	-0.566687	0.405056	1.39903	0.161803	0.293228	antisense		ENSG00000144648.15	ACKR2	16.4905	0.585588	0.688394	-0.850658	0.394959	0.572141	protein_coding
ENSG00000224614.1	TNK2-AS1	9.74048	-0.562665	0.827073	0.680308	0.496309	0.667627	antisense		ENSG00000186529.15	CYP4F3	10.3571	0.585326	0.758665	-0.771521	0.440398	0.617364	protein_coding
ENSG00000272789.1	AC010976.2	4.57302	-0.562479	1.11172	0.505955	0.612888	0.762373	antisense		ENSG00000159871.14	LYPD5	5.30692	0.583525	1.05579	-0.55269	0.580476	0.73714	protein_coding
ENSG00000232480.1	TGFB2-AS1	12.8619	-0.56148	0.670079	0.837932	0.402069	0.579594	antisense		ENSG00000162438.11	CTRC	12.95	0.58345	0.648305	-0.899962	0.36814	0.543939	protein_coding
ENSG00000261136.1	AC023908.3	48.8438	-0.561171	0.356691	1.57327	0.115656	0.224204	antisense		ENSG00000228486.10	C2orf92	109.78	0.583413	0.253875	-2.29804	0.0215597	0.0528673	protein_coding
ENSG00000285095.1	AC025887.2	11.4618	-0.561037	0.766049	0.732378	0.463938	0.639013	antisense		ENSG00000214226.8	C17orf67	19.0727	0.57845	0.627722	-0.921506	0.356786	0.532551	protein_coding
ENSG00000257545.4	AC079385.1	6.77307	-0.560564	0.937148	0.598159	0.549734	0.713943	antisense		ENSG00000149571.11	KIRREL3	61.6669	0.577886	0.301433	-1.91713	0.0552217	0.120547	protein_coding
ENSG00000227540.1	DNAJC9-AS1	48.5532	-0.557288	0.339168	1.6431	0.100361	0.19949	antisense		ENSG00000161653.10	NAGS	25.457	0.577461	0.492483	-1.17255	0.240976	0.3979	protein_coding
ENSG00000264365.1	AC023983.1	3.02048	-0.554199	1.2958	0.427689	0.668878	0.803446	antisense		ENSG00000184343.10	SRPK3	81.0054	0.576759	0.28549	-2.02024	0.0433583	0.0976538	protein_coding
ENSG00000274403.1	AC090510.2	6.00199	-0.552929	0.995125	0.555638	0.578458	0.735559	antisense		ENSG00000167034.9	NKX3-1	55.7324	0.576661	0.339686	-1.69763	0.0895778	0.181273	protein_coding
ENSG00000267577.1	AC010327.3	14.7159	-0.54916	0.729021	0.753284	0.451279	0.627495	antisense		ENSG00000105672.14	ETV2	16.127	0.576377	0.604112	-0.95409	0.340038	0.514969	protein_coding
ENSG00000278719.1	MCM8-AS1	17.3013	-0.545677	0.578831	0.942722	0.345823	0.520993	antisense		ENSG00000166927.12	MS4A7	4.5526	0.575632	1.22335	-0.470539	0.63797	0.781173	protein_coding
ENSG00000257285.5	AL132780.1	6.31564	-0.537851	0.933753	0.57601	0.564609	0.725179	antisense		ENSG00000206384.10	COL6A6	6.33169	0.574802	0.99882	-0.575481	0.564966	0.725322	protein_coding
ENSG00000249898.7	MCPH1-AS1	6.38859	-0.53656	0.916878	0.585203	0.558411	0.720098	antisense		ENSG00000197444.9	OGDHL	51.5575	0.574746	0.343828	-1.67161	0.0946018	0.189566	protein_coding
ENSG00000224805.2	LINC00853	6.35559	-0.53398	0.9424	0.566617	0.570975	0.729837	antisense		ENSG00000198064.13	NPIPB13	80.2391	0.573233	0.318316	-1.80083	0.0717298	0.150534	protein_coding
ENSG00000270956.1	AC009948.4	15.6229	-0.533391	0.650874	0.8195	0.412501	0.589838	antisense		ENSG00000284299.1	AL590132.1	9.68252	0.572318	0.953129	-0.600463	0.548198	0.712524	protein_coding
ENSG00000261251.1	Z97055.2	17.8363	-0.531712	0.644746	0.824684	0.409551	0.586971	antisense		ENSG00000162643.12	WDR63	37.4801	0.571801	0.385828	-1.48201	0.138338	0.25876	protein_coding
ENSG00000278367.1	AL356652.1	22.4339	-0.530845	0.502131	1.05718	0.290427	0.458449	antisense		ENSG00000102796.10	DHRS12	110.089	0.571413	0.246689	-2.31633	0.0205404	0.0507218	protein_coding
ENSG00000227198.1	C6orf47-AS1	10.5182	-0.529611	3.449	0.153555	0.877961	0.9346	antisense		ENSG00000235863.3	B3GALT4	74.7831	0.570265	0.27621	-2.0646	0.0389605	0.0889515	protein_coding
ENSG00000232811.1	AL360270.1	31.9924	-0.526675	0.424074	1.24194	0.214258	0.364599	antisense		ENSG00000187010.20	RHD	16.086	0.569676	0.599265	-0.950624	0.341795	0.516725	protein_coding
ENSG00000261821.2	AC090826.1	5.18474	-0.526099	1.15608	0.45507	0.649059	0.788995	antisense		ENSG00000130755.12	GMFG	4.0523	0.569086	1.33696	-0.425656	0.670358	0.804237	protein_coding
ENSG00000230185.4	C9orf147	29.6911	-0.521368	0.450376	1.15763	0.247016	0.405255	antisense		ENSG00000141655.16	TNFRSF11A	7.62651	0.568916	0.960622	-0.592237	0.553692	0.716245	protein_coding
ENSG00000245248.7	USP2-AS1	67.565	-0.52033	0.294242	1.76837	0.0769988	0.159714	antisense		ENSG00000180592.16	SKIDA1	97.0342	0.568094	0.246102	-2.30837	0.0209788	0.0516739	protein_coding
ENSG00000280486.1	AC005329.3	10.343	-0.518591	0.940392	0.551463	0.581317	0.737791	antisense		ENSG00000206262.8	FOXL2NB	11.7896	0.568034	0.749877	-0.757502	0.448749	0.625135	protein_coding
ENSG00000277978.1	AC010542.5	92.5006	-0.516322	0.258922	1.99412	0.0461386	0.10307	antisense		ENSG00000177144.7	NUDT4B	11.6314	0.567635	0.836809	-0.678332	0.497561	0.668617	protein_coding
ENSG00000235078.1	AC231981.1	21.4105	-0.514042	0.567484	0.905827	0.365028	0.540921	antisense		ENSG00000112053.13	SLC26A8	11.269	0.567461	0.739816	-0.767029	0.443064	0.619865	protein_coding
ENSG00000239213.5	NCK1-DT	88.5869	-0.513663	0.271945	1.88885	0.0589124	0.127196	antisense		ENSG00000283765.1	AC131160.1	23.8223	0.567118	0.592912	-0.956496	0.338822	0.513665	protein_coding
ENSG00000224738.1	AC099850.1	47.5403	-0.513178	0.355308	1.44432	0.148649	0.274151	antisense		ENSG00000174099.11	MSRB3	7.18444	0.566549	0.998478	-0.567412	0.570434	0.729526	protein_coding
ENSG00000222035.3	AC079354.1	5.53373	-0.512696	1.01146	0.506886	0.612235	0.761948	antisense		ENSG00000278224.6	PRICKLE4	3.03222	0.565273	1.39655	-0.404765	0.685651	0.814287	protein_coding
ENSG00000271730.1	AL390208.1	19.7929	-0.512542	0.765815	0.669276	0.50332	0.67394	antisense		ENSG00000104140.6	RHOV	25.0238	0.565098	0.473461	-1.19355	0.232655	0.387233	protein_coding
ENSG00000226803.8	ZNF451-AS1	22.1689	-0.510923	0.541507	0.94352	0.345415	0.520552	antisense		ENSG00000162711.17	NLRP3	3.6183	0.564612	1.25278	-0.450689	0.652214	0.791098	protein_coding
ENSG00000222012.1	AC005481.1	5.2008	-0.510439	1.01537	0.502713	0.615166	0.764164	antisense		ENSG00000172789.3	HOXC5	10.2039	0.564362	0.816945	-0.690821	0.489678	0.66188	protein_coding
ENSG00000262413.1	AC145207.2	19.5925	-0.506734	3.73457	0.135687	0.892068	0.943011	antisense		ENSG00000205838.14	TTC23L	23.9206	0.563441	0.55746	-1.01073	0.312146	0.482838	protein_coding
ENSG00000273901.1	AC012313.9	5.5632	-0.506642	1.00347	0.504889	0.613637	0.763136	antisense		ENSG00000138172.10	CALHM2	86.9253	0.562865	0.253298	-2.22215	0.0262732	0.0629163	protein_coding
ENSG00000258813.2	AL442663.3	38.1091	-0.505658	0.393398	1.28536	0.198666	0.344734	antisense		ENSG00000186526.12	CYP4F8	7.13591	0.562575	0.872733	-0.644613	0.519178	0.68833	protein_coding
ENSG00000253327.2	RAD21-AS1	36.4434	-0.502154	0.403253	1.24526	0.213037	0.362946	antisense		ENSG00000100593.17	ISM2	5.87562	0.5618	1.01235	-0.554946	0.578932	0.735968	protein_coding
ENSG00000281021.1	AL078581.3	4.06551	-0.501914	1.38558	0.362242	0.717171	0.836266	antisense		ENSG00000171864.4	PRND	6.68846	0.560673	0.901163	-0.622166	0.533833	0.700206	protein_coding
ENSG00000249592.5	AC139887.2	35.124	-0.501385	0.414393	1.20993	0.226307	0.379416	antisense		ENSG00000171631.14	P2RY6	10.7455	0.559166	0.752982	-0.742601	0.457723	0.633127	protein_coding
ENSG00000284602.1	AL031432.4	32.6582	-1.03034	0.466182	2.21017	0.0270932	0.0646666	bidirectional_promoter_lncRNA		ENSG00000070182.20	SPTB	33.2224	0.557689	0.455258	-1.225	0.220577	0.372825	protein_coding
ENSG00000260448.5	LCMT1-AS1	15.4231	-0.863745	0.631522	1.36772	0.1714	0.306688	bidirectional_promoter_lncRNA		ENSG00000180953.11	ST20	28.6918	0.556818	0.443711	-1.25491	0.209511	0.358418	protein_coding
ENSG00000284748.1	AL513220.1	4.41807	-0.673665	1.2224	0.551102	0.581563	0.737896	bidirectional_promoter_lncRNA		ENSG00000108622.10	ICAM2	15.6008	0.555585	0.620036	-0.896054	0.370224	0.546049	protein_coding
ENSG00000225850.3	AL355490.1	9.94482	-0.569148	0.788221	0.722067	0.470253	0.64517	bidirectional_promoter_lncRNA		ENSG00000175984.14	DENND2C	40.8886	0.555004	0.383851	-1.44588	0.14821	0.273535	protein_coding
ENSG00000261122.6	LINC02167	3.1351	-5.21893	3.84558	1.35713	0.174741	0.311222	lincRNA		ENSG00000167077.12	MEI1	11.0104	0.554917	0.718184	-0.772667	0.43972	0.616798	protein_coding
ENSG00000232987.2	LINC01219	2.89649	-4.06173	1.80971	2.24441	0.024806	0.0597977	lincRNA		ENSG00000110777.11	POU2AF1	18.6297	0.554076	0.614445	-0.901751	0.367189	0.543247	protein_coding
ENSG00000230490.2	AL139383.1	2.7187	-3.96462	1.85869	2.13302	0.0329235	0.0766941	lincRNA		ENSG00000105976.14	MET	96.0675	0.553594	0.275388	-2.01023	0.0444065	0.0997351	protein_coding
ENSG00000255087.3	AP001993.1	2.66599	-3.94066	1.7898	2.20173	0.0276841	0.0658673	lincRNA		ENSG00000184347.14	SLIT3	50.0194	0.553014	0.377882	-1.46346	0.143342	0.266262	protein_coding
ENSG00000260672.1	AC100827.4	3.054	-3.16755	1.82172	1.73877	0.0820749	0.168626	lincRNA		ENSG00000162510.5	MATN1	24.4858	0.551919	0.533578	-1.03437	0.300961	0.470175	protein_coding
ENSG00000226900.1	AL451069.1	2.9353	-3.12317	1.63251	1.91311	0.0557345	0.121489	lincRNA		ENSG00000271092.5	TMEM56-RWDD3	26.9568	0.55058	0.475394	-1.15815	0.246801	0.405027	protein_coding
ENSG00000259553.5	AC140725.1	2.88195	-3.05302	1.73095	1.76378	0.0777693	0.16106	lincRNA		ENSG00000203805.10	PLPP4	3.06152	0.550395	1.3258	-0.415141	0.678038	0.80938	protein_coding
ENSG00000259187.1	AC122108.1	18.1725	-2.90741	1.96106	1.48257	0.138188	0.258546	lincRNA		ENSG00000135702.14	CHST5	39.5458	0.549434	0.402198	-1.36608	0.171915	0.307307	protein_coding
ENSG00000230676.1	AL353803.2	4.51691	-2.69295	1.25944	2.13822	0.0324989	0.0758465	lincRNA		ENSG00000154760.13	SLFN13	4.04653	0.549416	1.33351	-0.412007	0.680334	0.811037	protein_coding
ENSG00000228043.5	AC114763.1	3.34916	-2.65718	1.51773	1.75077	0.079986	0.164922	lincRNA		ENSG00000166246.13	C16orf71	32.7068	0.549127	0.430117	-1.27669	0.201711	0.34885	protein_coding
ENSG00000267737.1	AC087645.2	3.21754	-2.60871	1.58187	1.64913	0.0991204	0.197232	lincRNA		ENSG00000101892.11	ATP1B4	3.1025	0.548948	1.4405	-0.381081	0.703143	0.827061	protein_coding
ENSG00000267440.1	LINC02594	3.07275	-2.49164	1.74359	1.42903	0.152996	0.280351	lincRNA		ENSG00000185666.14	SYN3	8.43734	0.548381	0.888098	-0.617478	0.536919	0.703091	protein_coding
ENSG00000231680.1	AP003774.3	5.39191	-2.30438	1.1255	2.04743	0.0406157	0.0921134	lincRNA		ENSG00000182327.7	GLTPD2	29.3975	0.548315	0.479046	-1.1446	0.252376	0.411676	protein_coding
ENSG00000267890.1	AC010624.2	2.73477	-2.29244	1.68013	1.36445	0.172427	0.307976	lincRNA		ENSG00000261150.2	EPPK1	39.318	0.548037	0.402157	-1.36274	0.172963	0.308666	protein_coding
ENSG00000259584.1	AC021755.2	3.51527	-2.25499	1.39752	1.61356	0.106623	0.209566	lincRNA		ENSG00000165555.9	NOXRED1	30.0495	0.547925	0.430803	-1.27187	0.20342	0.35096	protein_coding
ENSG00000227619.1	AL391056.1	3.34269	-2.15919	1.37521	1.57008	0.116396	0.225347	lincRNA		ENSG00000182578.13	CSF1R	23.0919	0.543574	0.504536	-1.07738	0.281313	0.447296	protein_coding
ENSG00000284839.1	AC018637.1	3.10685	-2.0489	1.42192	1.44094	0.149601	0.275387	lincRNA		ENSG00000066813.14	ACSM2B	10.5873	0.543112	0.719145	-0.755219	0.450118	0.626499	protein_coding
ENSG00000254343.2	AC091563.1	3.0916	-2.01277	1.50275	1.33939	0.180443	0.319298	lincRNA		ENSG00000185933.6	CALHM1	6.16211	0.543024	1.04799	-0.518156	0.60435	0.755639	protein_coding
ENSG00000214942.4	AC008448.1	2.99288	-1.99814	1.73416	1.15222	0.249229	0.407845	lincRNA		ENSG00000156113.22	KCNMA1	6.12262	0.542293	0.975631	-0.555838	0.578321	0.735559	protein_coding
ENSG00000267260.1	AC020928.1	4.553	-1.99772	1.17834	1.69537	0.0900058	0.181961	lincRNA		ENSG00000204248.10	COL11A2	20.863	0.541967	0.525645	-1.03105	0.302516	0.471837	protein_coding
ENSG00000230805.6	AL132709.1	3.77308	-1.98452	1.40771	1.40974	0.158615	0.288486	lincRNA		ENSG00000142920.16	AZIN2	123.371	0.541522	0.241419	-2.24308	0.0248918	0.059966	protein_coding
ENSG00000267834.1	AL592211.1	3.84765	-1.98295	1.41801	1.3984	0.161992	0.29344	lincRNA		ENSG00000283900.1	TPTEP2-CSNK1E	34.353	0.53884	0.531358	-1.01408	0.310544	0.481122	protein_coding
ENSG00000239941.1	AC108718.1	3.69688	-1.93228	1.52712	1.26531	0.205761	0.354048	lincRNA		ENSG00000184925.11	LCN12	23.4543	0.538825	0.495725	-1.08694	0.277063	0.442101	protein_coding
ENSG00000248515.1	AC024230.1	3.68911	-1.90412	1.47484	1.29106	0.196681	0.341825	lincRNA		ENSG00000183742.12	MACC1	35.1329	0.538477	0.45054	-1.19518	0.232017	0.386511	protein_coding
ENSG00000275322.1	AC103746.1	2.82844	-1.85547	1.56813	1.18324	0.236715	0.392564	lincRNA		ENSG00000166762.17	CATSPER2	75.018	0.538415	0.280291	-1.92092	0.0547423	0.119685	protein_coding
ENSG00000230709.1	AC104024.1	2.78661	-1.84781	1.51468	1.21993	0.22249	0.375198	lincRNA		ENSG00000147113.16	CXorf36	9.24169	0.537758	0.796425	-0.675215	0.499539	0.670434	protein_coding
ENSG00000272523.1	LINC01023	5.57896	-1.84186	1.04948	1.75502	0.079256	0.163657	lincRNA		ENSG00000203772.7	SPRN	141.018	0.536964	0.231758	-2.31692	0.0205083	0.0506537	protein_coding
ENSG00000240893.1	LINC02042	4.15487	-1.82783	1.19553	1.52888	0.126293	0.240106	lincRNA		ENSG00000124469.11	CEACAM8	7.48451	0.536954	0.843502	-0.636576	0.524401	0.692518	protein_coding
ENSG00000281920.1	AC007389.5	3.46362	-1.81752	1.29364	1.40496	0.160033	0.290711	lincRNA		ENSG00000270617.1	URGCP-MRPS24	123.865	0.536882	1.51802	-0.353673	0.723584	0.841406	protein_coding
ENSG00000267583.5	AC007998.3	2.74623	-1.81002	1.43618	1.2603	0.207562	0.356221	lincRNA		ENSG00000267221.2	C17orf113	68.9091	0.535207	0.287556	-1.86123	0.0627123	0.134253	protein_coding
ENSG00000275703.1	U47924.3	4.86243	-1.80928	1.18199	1.5307	0.125843	0.239595	lincRNA		ENSG00000177685.16	CRACR2B	43.1314	0.534397	0.376036	-1.42113	0.155278	0.283701	protein_coding
ENSG00000274340.1	AC032011.1	2.74244	-1.79787	1.67242	1.07501	0.28237	0.448549	lincRNA		ENSG00000049249.8	TNFRSF9	25.1161	0.533791	0.482719	-1.1058	0.268813	0.432116	protein_coding
ENSG00000225255.6	LINC01297	10.0824	-1.76348	0.803119	2.19578	0.0281074	0.0667401	lincRNA		ENSG00000205832.7	C16orf96	45.2714	0.533119	0.362257	-1.47166	0.141112	0.262815	protein_coding
ENSG00000223720.2	AL109659.1	4.72163	-1.75159	1.23992	1.41266	0.157755	0.287199	lincRNA		ENSG00000047662.4	FAM184B	4.93581	0.532403	1.10013	-0.483944	0.628426	0.774113	protein_coding
ENSG00000269947.1	AC135178.5	9.93223	-1.74224	0.803493	2.16833	0.0301338	0.0709599	lincRNA		ENSG00000174514.12	MFSD4A	44.6121	0.532245	0.368172	-1.44564	0.148278	0.273594	protein_coding
ENSG00000274695.1	AC108704.1	2.64736	-1.73193	1.60181	1.08123	0.279593	0.445034	lincRNA		ENSG00000100151.15	PICK1	3.10082	0.531961	1.30977	-0.406149	0.684633	0.813723	protein_coding
ENSG00000268120.1	AC010336.3	5.9168	-1.72791	1.33956	1.28991	0.197081	0.342362	lincRNA		ENSG00000269533.5	AC003002.3	5.71271	0.531581	0.989703	-0.537112	0.591191	0.745819	protein_coding
ENSG00000257660.5	AC117498.2	3.25198	-1.71569	1.31491	1.3048	0.191961	0.335357	lincRNA		ENSG00000204390.9	HSPA1L	104.735	0.531413	0.236872	-2.24346	0.0248673	0.0599196	protein_coding
ENSG00000259717.1	LINC00677	3.22132	-1.70131	1.37277	1.23932	0.215227	0.365885	lincRNA		ENSG00000120322.3	PCDHB8	61.6123	0.529975	0.301613	-1.75714	0.0788947	0.163015	protein_coding
ENSG00000258651.1	SEC23A-AS1	3.85829	-1.691	1.37256	1.23201	0.217947	0.369392	lincRNA		ENSG00000103044.10	HAS3	101.879	0.529712	0.247379	-2.1413	0.03225	0.0753516	protein_coding
ENSG00000146521.9	LINC01558	4.97857	-1.63368	1.15658	1.41251	0.157799	0.287233	lincRNA		ENSG00000132357.13	CARD6	6.99311	0.528514	0.894996	-0.590521	0.554841	0.717057	protein_coding
ENSG00000285750.1	AL157385.2	6.26951	-1.62967	0.984782	1.65486	0.0979532	0.19529	lincRNA		ENSG00000159289.6	GOLGA6A	5.69131	0.528238	1.03827	-0.508769	0.610914	0.761187	protein_coding
ENSG00000285569.1	AC099344.3	9.23241	-1.61615	0.827883	1.95214	0.0509211	0.112314	lincRNA		ENSG00000170190.15	SLC16A5	4.38144	0.528116	1.26667	-0.416934	0.676727	0.808514	protein_coding
ENSG00000240996.1	AL157400.4	4.30859	-1.60629	1.21882	1.31791	0.187535	0.328902	lincRNA		ENSG00000142549.9	IGLON5	7.00514	0.527863	0.893877	-0.590532	0.554834	0.717057	protein_coding
ENSG00000281383.1	FP671120.4	9.59227	-1.60311	3.25451	0.492582	0.622308	0.769195	lincRNA		ENSG00000130940.14	CASZ1	38.4672	0.527263	0.402308	-1.31059	0.189995	0.332387	protein_coding
ENSG00000265055.1	AC145343.1	5.45759	-1.58787	1.03306	1.53705	0.124281	0.237224	lincRNA		ENSG00000185518.11	SV2B	6.93254	0.527192	0.951163	-0.554261	0.5794	0.736251	protein_coding
ENSG00000223403.4	MEG9	5.41312	-1.57437	1.10759	1.42144	0.155189	0.283562	lincRNA		ENSG00000117600.12	PLPPR4	10.9024	0.526465	0.729771	-0.721411	0.470657	0.645381	protein_coding
ENSG00000284640.1	AL590434.1	3.58794	-1.54077	1.35973	1.13315	0.257153	0.41744	lincRNA		ENSG00000261371.5	PECAM1	13.2129	0.526133	0.671882	-0.783074	0.433584	0.610475	protein_coding
ENSG00000258742.5	AL117192.1	2.94175	-1.51308	1.58817	0.952719	0.340732	0.515707	lincRNA		ENSG00000285382.1	FO393400.1	28.7202	0.525866	0.464625	-1.13181	0.257716	0.418178	protein_coding
ENSG00000285829.1	AC005921.4	2.95952	-1.50767	1.39994	1.07695	0.281502	0.447439	lincRNA		ENSG00000175536.6	LIPT2	27.6167	0.525367	0.446193	-1.17744	0.239019	0.395684	protein_coding
ENSG00000267838.2	AC245884.8	3.47456	-1.5045	1.40795	1.06858	0.285261	0.451913	lincRNA		ENSG00000127533.3	F2RL3	13.9603	0.525104	0.688068	-0.763158	0.445369	0.621852	protein_coding
ENSG00000285768.1	AC232323.2	4.61498	-1.49049	1.11531	1.3364	0.18142	0.320592	lincRNA		ENSG00000118972.2	FGF23	1772.71	0.523837	0.404855	-1.29389	0.195705	0.340371	protein_coding
ENSG00000259042.2	AC244502.3	5.141	-1.47384	1.09515	1.34579	0.178369	0.316655	lincRNA		ENSG00000100604.12	CHGA	246.483	0.523285	0.459972	-1.13765	0.255269	0.41522	protein_coding
ENSG00000281903.2	LINC02246	11.377	-1.46865	0.754631	1.94618	0.051633	0.113584	lincRNA		ENSG00000116194.12	ANGPTL1	39.8366	0.522616	0.374042	-1.39721	0.16235	0.293971	protein_coding
ENSG00000285928.1	AC103591.4	9.76076	-1.46737	0.763878	1.92095	0.0547376	0.119685	lincRNA		ENSG00000144362.11	PHOSPHO2	104.124	0.522292	0.249538	-2.09304	0.0363456	0.0836511	protein_coding
ENSG00000273403.1	AC107294.3	4.6346	-1.467	1.14027	1.28654	0.198254	0.344106	lincRNA		ENSG00000109927.10	TECTA	36.2096	0.520919	0.388317	-1.34148	0.179764	0.318352	protein_coding
ENSG00000225564.6	LINC01492	6.7588	-1.44863	1.04605	1.38486	0.166095	0.299163	lincRNA		ENSG00000163359.15	COL6A3	29.4657	0.520711	0.451746	-1.15266	0.249048	0.407697	protein_coding
ENSG00000233154.5	LINC01762	3.97417	-1.44239	1.23144	1.1713	0.241477	0.398468	lincRNA		ENSG00000135835.11	KIAA1614	96.7276	0.520197	0.276088	-1.88417	0.0595416	0.128357	protein_coding
ENSG00000248747.1	AC107220.1	4.49069	-1.4193	1.128	1.25825	0.208303	0.357056	lincRNA		ENSG00000269313.5	MAGIX	65.5043	0.519512	0.314637	-1.65115	0.0987085	0.19654	protein_coding
ENSG00000249937.6	LINC02223	5.60109	-1.41764	1.03651	1.3677	0.171405	0.306688	lincRNA		ENSG00000205085.11	FAM71F2	46.6791	0.519027	0.407726	-1.27298	0.203025	0.350622	protein_coding
ENSG00000258498.8	DIO3OS	2.74362	-1.41687	1.61595	0.876806	0.380592	0.557176	lincRNA		ENSG00000138587.5	MNS1	21.7526	0.518663	0.505036	-1.02698	0.304429	0.474009	protein_coding
ENSG00000258178.1	AC016993.1	2.74036	-1.39782	1.50393	0.929449	0.352656	0.528526	lincRNA		ENSG00000164741.14	DLC1	12.2459	0.517837	0.693313	-0.746902	0.455123	0.630966	protein_coding
ENSG00000272688.1	AP005329.3	7.6831	-1.38645	0.861535	1.60927	0.107557	0.21105	lincRNA		ENSG00000171847.10	FAM90A1	5.69978	0.517407	0.984664	-0.525465	0.59926	0.752205	protein_coding
ENSG00000260569.2	AC090398.1	5.52044	-1.38605	1.04107	1.33137	0.183066	0.322802	lincRNA		ENSG00000243207.6	PPAN-P2RY11	149.629	0.516838	0.244183	-2.1166	0.034294	0.0795079	protein_coding
ENSG00000258593.2	AL583810.1	6.55672	-1.38144	0.981269	1.40781	0.159186	0.289372	lincRNA		ENSG00000124813.21	RUNX2	38.0759	0.514381	0.392052	-1.31202	0.189512	0.331801	protein_coding
ENSG00000225518.2	LINC01703	16.4974	-1.38005	0.596477	2.31367	0.0206857	0.0510581	lincRNA		ENSG00000008196.12	TFAP2B	9.25711	0.513482	0.847424	-0.605932	0.54456	0.709682	protein_coding
ENSG00000285972.1	CERNA2	11.0217	-1.37727	0.761422	1.80882	0.0704793	0.148228	lincRNA		ENSG00000164099.3	PRSS12	63.1797	0.51334	0.309007	-1.66125	0.0966627	0.193214	protein_coding
ENSG00000246145.1	RRS1-AS1	3.25692	-1.35356	1.32065	1.02492	0.305403	0.475153	lincRNA		ENSG00000170011.13	MYRIP	4.87633	0.513334	1.14182	-0.449575	0.653017	0.791539	protein_coding
ENSG00000272459.1	AC139795.3	2.70492	-1.35283	1.46201	0.925317	0.354801	0.530997	lincRNA		ENSG00000149781.12	FERMT3	28.5309	0.513243	0.461322	-1.11255	0.265902	0.428274	protein_coding
ENSG00000259915.2	AC017071.1	6.51997	-1.35057	0.939196	1.43801	0.150432	0.276691	lincRNA		ENSG00000101082.13	SLA2	4.41926	0.513179	1.11657	-0.459601	0.645803	0.786488	protein_coding
ENSG00000238142.1	BX284668.5	8.62738	-1.34901	0.817061	1.65105	0.0987288	0.19654	lincRNA		ENSG00000170074.19	FAM153A	51.7096	0.512996	0.409561	-1.25255	0.210369	0.359412	protein_coding
ENSG00000272416.1	AC025175.1	5.36259	-1.34638	1.11503	1.20748	0.227248	0.380654	lincRNA		ENSG00000182866.16	LCK	3.10889	0.512917	1.38345	-0.370753	0.710821	0.831664	protein_coding
ENSG00000203650.8	LINC01285	4.25865	-1.33222	1.19916	1.11097	0.266583	0.429093	lincRNA		ENSG00000091128.12	LAMB4	3.43745	0.512106	1.53916	-0.332719	0.739347	0.851868	protein_coding
ENSG00000259327.1	AC023906.3	11.1553	-1.3278	0.800949	1.65779	0.0973606	0.194314	lincRNA		ENSG00000174332.5	GLIS1	5.94899	0.511583	1.0176	-0.502737	0.615149	0.764164	protein_coding
ENSG00000280639.1	LINC02204	3.78973	-1.32648	1.32945	0.997766	0.318393	0.489941	lincRNA		ENSG00000147234.10	FRMPD3	38.0651	0.510696	0.399313	-1.27894	0.200919	0.347847	protein_coding
ENSG00000243491.1	AC082651.3	4.23498	-1.31316	1.14266	1.14922	0.250466	0.409386	lincRNA		ENSG00000166455.13	C16orf46	10.6002	0.510201	0.880836	-0.579224	0.562438	0.723507	protein_coding
ENSG00000237208.1	AL445072.1	6.34666	-1.30702	0.954585	1.36921	0.170935	0.306066	lincRNA		ENSG00000270672.1	MTRNR2L6	15.5557	0.506538	0.605903	-0.836005	0.403152	0.580667	protein_coding
ENSG00000280511.1	AL591030.1	21.5853	-1.29611	0.567716	2.28303	0.0224287	0.0547571	lincRNA		ENSG00000124882.3	EREG	15.7247	0.50567	0.643406	-0.785927	0.43191	0.608563	protein_coding
ENSG00000255345.1	AP002957.1	4.2542	-1.29157	1.22775	1.05198	0.292808	0.461366	lincRNA		ENSG00000145192.12	AHSG	5.16866	0.505613	1.06556	-0.474506	0.635139	0.779276	protein_coding
ENSG00000206028.1	Z99774.1	12.5581	-1.2911	0.874847	1.4758	0.139998	0.261217	lincRNA		ENSG00000116176.6	TPSG1	6.24455	0.505584	1.05772	-0.477993	0.632655	0.777373	protein_coding
ENSG00000266913.1	LINC01841	4.21246	-1.28727	1.31591	0.978238	0.327956	0.501424	lincRNA		ENSG00000170091.10	NSG2	134.275	0.505303	0.295634	-1.70922	0.0874106	0.177512	protein_coding
ENSG00000179082.3	C9orf106	7.79019	-1.28166	1.00976	1.26928	0.204342	0.352172	lincRNA		ENSG00000260903.2	XKR7	11.3675	0.504963	0.731455	-0.690355	0.489971	0.66211	protein_coding
ENSG00000261411.1	AL161938.1	5.17116	-1.26578	1.10491	1.1456	0.25196	0.411235	lincRNA		ENSG00000137648.17	TMPRSS4	9.64475	0.503634	0.762644	-0.660379	0.509011	0.679083	protein_coding
ENSG00000241219.1	AC078785.2	3.60132	-1.26271	1.33356	0.946873	0.343704	0.518599	lincRNA		ENSG00000196371.3	FUT4	9.14794	0.502851	0.772696	-0.650774	0.515193	0.684547	protein_coding
ENSG00000250548.6	LINC01303	4.13673	-1.25699	1.21293	1.03633	0.30005	0.469246	lincRNA		ENSG00000242220.6	TCP10L	10.393	0.502504	0.714739	-0.70306	0.482019	0.655288	protein_coding
ENSG00000262223.7	AC110285.1	4.62883	-1.24976	1.18964	1.05054	0.293469	0.462148	lincRNA		ENSG00000181541.5	MAB21L2	26.9175	0.500917	0.49106	-1.02007	0.307694	0.477822	protein_coding
ENSG00000269446.2	AC006967.3	3.06452	-1.24508	1.49628	0.832115	0.405344	0.58294	lincRNA		ENSG00000163072.15	NOSTRIN	24.7775	0.500454	0.492104	-1.01697	0.309169	0.479718	protein_coding
ENSG00000249807.1	AC034229.1	4.09582	-1.24089	1.14346	1.0852	0.277831	0.442919	lincRNA		ENSG00000265794.5	AC005899.4	45.0315	8.82976	3.90766	-2.2596	0.0238459	0.0578429	processed_transcript
ENSG00000266290.1	AC015813.3	6.65362	-1.23865	1.02259	1.21129	0.225786	0.378853	lincRNA		ENSG00000265263.1	AC124066.1	35.6785	8.49385	3.9079	-2.17351	0.0297421	0.0701331	antisense
ENSG00000274363.1	AC087742.1	8.69452	-1.23495	0.801685	1.54045	0.123451	0.236161	lincRNA		ENSG00000279033.1	AC090984.1	15.1186	7.25506	3.90945	-1.85578	0.0634853	0.135611	TEC
ENSG00000271869.1	AC026979.2	16.2227	-1.22466	0.61344	1.99639	0.0458917	0.102548	lincRNA		ENSG00000258908.1	AL355075.3	14.3403	7.1788	3.90959	-1.8362	0.0663277	0.140747	lincRNA
ENSG00000229151.1	AC233976.1	4.06079	-1.21337	1.1665	1.04018	0.298255	0.467214	lincRNA		ENSG00000258759.1	AL049779.2	11.7581	6.89256	3.91021	-1.76271	0.0779499	0.161389	processed_pseudogene
ENSG00000253507.5	AC104257.1	4.06573	-1.2083	1.25261	0.964626	0.334732	0.509058	lincRNA		ENSG00000214535.3	RPS15AP1	11.6136	6.87464	3.91026	-1.7581	0.0787297	0.162749	processed_pseudogene
ENSG00000250490.1	LINC02145	3.04017	-1.20073	1.38248	0.868532	0.385103	0.562426	lincRNA		ENSG00000258430.1	AL583722.2	7.56753	6.25698	3.91212	-1.59938	0.109736	0.214577	antisense
ENSG00000267778.1	AC004221.1	12.0113	-1.19882	0.721002	1.66271	0.0963706	0.192716	lincRNA		ENSG00000230069.3	LRRC37A15P	4.82167	5.60664	3.79499	-1.47738	0.139574	0.260528	processed_pseudogene
ENSG00000235140.2	AC026391.1	8.62235	-1.19663	0.896424	1.33489	0.181913	0.321233	lincRNA		ENSG00000268883.2	PNMA6B	4.45149	5.49161	3.91587	-1.4024	0.160796	0.291839	unprocessed_pseudogene
ENSG00000249483.1	AC026726.1	3.00961	-1.1953	1.49209	0.801089	0.42308	0.600073	lincRNA		ENSG00000214262.4	ANKRD36BP1	4.37905	5.46717	3.91603	-1.3961	0.162684	0.294315	transcribed_processed_pseudogene
ENSG00000267919.1	AC009955.2	6.02767	-1.17694	1.00297	1.17346	0.240613	0.397476	lincRNA		ENSG00000231390.1	SNX18P8	4.30311	5.44272	3.91618	-1.3898	0.164589	0.29695	unprocessed_pseudogene
ENSG00000273243.1	Z82243.1	4.97402	-1.1693	1.17825	0.992404	0.321001	0.492874	lincRNA		ENSG00000234793.1	AC114730.2	3.63892	5.20056	3.81463	-1.36332	0.172782	0.30841	antisense
ENSG00000270164.1	LINC01480	4.39678	-1.15557	1.1219	1.03001	0.303005	0.472469	lincRNA		ENSG00000232335.1	AL354864.1	3.45287	5.12504	3.82874	-1.33857	0.180711	0.319627	antisense
ENSG00000270124.1	AC092127.2	17.2527	-1.1527	0.596699	1.9318	0.0533844	0.116922	lincRNA		ENSG00000260482.3	AC008870.1	2.90132	4.87362	3.92073	-1.24304	0.213854	0.364047	3prime_overlapping_ncRNA
ENSG00000285667.1	AC012291.2	9.37588	-1.14779	0.785447	1.46132	0.143928	0.267086	lincRNA		ENSG00000259952.1	AC009133.2	47.9613	4.6211	3.45168	-1.3388	0.180636	0.319545	antisense
ENSG00000260086.2	AC007611.1	4.91479	-1.14245	1.06829	1.06941	0.284883	0.451536	lincRNA		ENSG00000254893.6	AC113404.3	3.61717	4.16292	1.82423	-2.28201	0.0224887	0.0548761	translated_processed_pseudogene
ENSG00000254339.5	AC064802.1	8.32213	-1.13778	0.814127	1.39755	0.162249	0.293835	lincRNA		ENSG00000259293.1	LIPC-AS1	3.26368	3.99488	1.77583	-2.24959	0.024475	0.0590884	antisense
ENSG00000283073.1	SMUG1-AS1	2.9221	-1.12742	1.42631	0.790447	0.429267	0.605991	lincRNA		ENSG00000272361.2	AC005014.2	3.08819	3.91128	1.71596	-2.27935	0.022646	0.0552122	lincRNA
ENSG00000237713.1	AC011287.2	2.86085	-1.12711	1.47147	0.765981	0.443688	0.620414	lincRNA		ENSG00000273999.1	RBM17P2	3.05074	3.90274	1.71923	-2.27005	0.0232044	0.0564571	processed_pseudogene
ENSG00000259687.1	LINC01220	2.85604	-1.1243	1.48598	0.756605	0.449287	0.625691	lincRNA		ENSG00000249767.1	ENPP7P10	3.05525	3.89973	1.75064	-2.2276	0.0259073	0.0621394	unprocessed_pseudogene
ENSG00000256155.1	LINC02598	2.88192	-1.11782	1.58981	0.703113	0.481985	0.655282	lincRNA		ENSG00000257045.1	AC016746.1	2.92946	3.83865	1.77351	-2.16444	0.0304303	0.0715901	antisense
ENSG00000249584.1	LINC02225	5.81389	-1.10641	0.984159	1.12422	0.260921	0.422093	lincRNA		ENSG00000235180.1	LINC00601	2.7908	3.75468	1.79046	-2.09704	0.0359898	0.0829351	lincRNA
ENSG00000237594.2	AP000251.1	27.7158	-1.09425	0.479425	2.28241	0.0224649	0.05483	lincRNA		ENSG00000270020.1	AC009108.3	2.66214	3.68001	1.87553	-1.96211	0.0497491	0.110067	lincRNA
ENSG00000260271.2	AL132996.1	2.89606	-1.09311	1.55739	0.701889	0.482749	0.655923	lincRNA		ENSG00000235421.1	AC114501.2	4.63055	3.61431	1.65657	-2.18181	0.0291236	0.0688262	unprocessed_pseudogene
ENSG00000280878.1	AC017002.5	3.36268	-1.09208	1.31063	0.833246	0.404706	0.582154	lincRNA		ENSG00000231234.2	SKP1P1	94.4977	3.46148	1.49816	-2.31049	0.0208612	0.0514405	transcribed_processed_pseudogene
ENSG00000269987.1	AC004542.2	22.8063	-1.09085	2.38246	0.457866	0.647049	0.787425	lincRNA		ENSG00000239650.4	GUSBP4	3.93536	3.36435	1.7179	-1.95841	0.0501819	0.11092	transcribed_unprocessed_pseudogene
ENSG00000257891.1	AL929601.1	2.86359	-1.08521	1.49398	0.726386	0.467602	0.642521	lincRNA		ENSG00000267655.1	AC125437.1	3.99316	3.34564	1.48439	-2.25389	0.0242033	0.0585329	sense_intronic
ENSG00000277369.1	AC010654.1	17.1329	-1.08296	0.568724	1.90419	0.0568855	0.123555	lincRNA		ENSG00000254317.1	AC022973.4	3.8844	3.27939	1.4852	-2.20804	0.0272415	0.0649724	antisense
ENSG00000285563.1	AC106872.13	8.58119	-1.08184	0.903275	1.19769	0.231039	0.385425	lincRNA		ENSG00000271344.1	AC018638.6	3.72524	3.22346	1.54108	-2.09168	0.0364667	0.083888	lincRNA
ENSG00000228750.6	LINC01672	15.183	-1.07758	0.640436	1.68257	0.092459	0.185852	lincRNA		ENSG00000249129.1	SUDS3P1	3.52783	3.18574	1.62823	-1.95657	0.0503983	0.111303	processed_pseudogene
ENSG00000261514.1	LINC01976	10.4694	-1.07592	0.801242	1.34281	0.179332	0.317837	lincRNA		ENSG00000228022.5	HCG20	3.59502	3.15343	1.52835	-2.06328	0.0390856	0.0892009	lincRNA
ENSG00000267605.5	AC016590.1	6.1863	-1.06662	1.02981	1.03575	0.30032	0.469506	lincRNA		ENSG00000234617.2	SNRK-AS1	3.52384	3.13652	1.6063	-1.95264	0.050862	0.112222	antisense
ENSG00000231473.2	RB1-DT	4.27724	-1.06093	1.19393	0.8886	0.374218	0.550316	lincRNA		ENSG00000257243.1	AC020612.1	3.37282	3.08916	1.56354	-1.97574	0.0481839	0.106969	processed_pseudogene
ENSG00000253476.1	AC091185.1	4.29029	-1.06027	1.21892	0.86984	0.384388	0.561621	lincRNA		ENSG00000274570.4	SPDYE10P	63.7842	3.04932	1.3696	-2.22642	0.0259858	0.0623078	transcribed_unprocessed_pseudogene
ENSG00000227964.1	LINC01429	6.11267	-1.05944	0.985604	1.07492	0.282411	0.448549	lincRNA		ENSG00000255618.1	LINC02440	4.78179	2.99664	1.30315	-2.29954	0.0214744	0.0526811	lincRNA
ENSG00000272308.1	AC104113.1	4.7369	-1.05488	1.18251	0.892066	0.372358	0.548369	lincRNA		ENSG00000214184.3	GCC2-AS1	3.20624	2.99587	1.6485	-1.81733	0.0691671	0.14585	antisense
ENSG00000273487.1	AC104836.1	7.94977	-1.05115	0.830243	1.26608	0.205486	0.353711	lincRNA		ENSG00000243083.6	LINC00870	3.14463	2.91926	1.65498	-1.76393	0.0777443	0.161023	lincRNA
ENSG00000263280.1	AC003965.1	16.3477	-1.05026	0.603299	1.74087	0.0817072	0.167978	lincRNA		ENSG00000228330.1	AL355355.1	2.96385	2.90431	1.69684	-1.7116	0.0869697	0.176697	processed_pseudogene
ENSG00000223675.1	AC093117.1	3.66541	-1.04901	1.40597	0.74611	0.455601	0.631512	lincRNA		ENSG00000268677.1	AC011495.3	2.96385	2.90431	1.69684	-1.7116	0.0869697	0.176697	antisense
ENSG00000271009.3	AC116667.1	3.26756	-1.03759	1.33535	0.777013	0.437151	0.614104	lincRNA		ENSG00000273825.1	FP700111.2	7.2107	2.89781	2.89839	-0.999801	0.317407	0.488859	unprocessed_pseudogene
ENSG00000282143.1	AL137798.2	4.2456	-1.03755	1.23829	0.837894	0.40209	0.579594	lincRNA		ENSG00000269921.1	AC068620.1	4.33539	2.83664	1.32896	-2.13448	0.0328036	0.0764736	lincRNA
ENSG00000283445.1	AL136985.3	19.116	-1.0278	0.596349	1.72349	0.0847992	0.1731	lincRNA		ENSG00000278338.4	VWA8-AS1	2.81441	2.79173	1.64414	-1.69799	0.0895105	0.181155	antisense
ENSG00000261839.1	AL358933.1	9.73557	-1.02152	0.768253	1.32967	0.183627	0.32359	lincRNA		ENSG00000271670.1	AC010998.2	4.1485	2.7762	1.36981	-2.02671	0.0426925	0.0962893	antisense
ENSG00000272108.1	AC244517.1	6.99133	-1.01863	0.921198	1.10577	0.268826	0.432116	lincRNA		ENSG00000182824.7	LINC01662	4.17579	2.76794	1.34782	-2.05364	0.0400104	0.090933	lincRNA
ENSG00000272874.1	AL034548.1	6.03115	-1.01795	1.05051	0.969006	0.332542	0.506687	lincRNA		ENSG00000259732.1	AC092757.2	2.79301	2.75498	1.70709	-1.61384	0.106562	0.20949	sense_overlapping
ENSG00000274825.1	AL023803.2	13.7473	-1.01117	0.651281	1.55258	0.120523	0.231544	lincRNA		ENSG00000253865.1	AC131025.1	2.80504	2.74818	1.62	-1.6964	0.0898097	0.181659	antisense
ENSG00000237390.1	AL139130.1	3.25088	-1.01084	1.29791	0.778817	0.436088	0.613003	lincRNA		ENSG00000281831.1	HCP5B	2.83616	2.74642	1.73908	-1.57924	0.114281	0.222037	lincRNA
ENSG00000197210.7	AP000550.1	9.15888	-1.00918	0.831736	1.21334	0.224999	0.37807	lincRNA		ENSG00000231690.2	LINC00574	4.169	2.74636	1.37987	-1.99031	0.0465566	0.10389	lincRNA
ENSG00000229618.2	AC011287.1	9.68195	-0.999014	0.826925	1.20811	0.227006	0.380333	lincRNA		ENSG00000240567.1	LINC02067	2.82258	2.74146	1.67207	-1.63956	0.101097	0.200581	lincRNA
ENSG00000163009.9	C2orf48	20.6482	-0.995776	0.576703	1.72667	0.0842265	0.172197	lincRNA		ENSG00000285621.1	AL138999.2	2.66214	2.7306	1.78432	-1.53033	0.125934	0.239688	antisense
ENSG00000284692.2	Z98259.3	5.48827	-0.994232	1.04068	0.955369	0.339391	0.514266	lincRNA		ENSG00000233435.2	AGGF1P2	4.19844	2.72756	1.40872	-1.9362	0.0528427	0.115893	processed_pseudogene
ENSG00000276524.1	AC010999.2	4.57793	-0.992564	1.0984	0.903642	0.366185	0.542141	lincRNA		ENSG00000204110.6	LINC02520	4.03154	2.72668	1.36175	-2.00234	0.0452485	0.101333	lincRNA
ENSG00000226954.1	AL023802.1	2.75117	-0.990332	1.42683	0.694077	0.487634	0.660006	lincRNA		ENSG00000278058.1	AC009159.3	5.33221	2.67447	1.17658	-2.27309	0.0230206	0.0560523	lincRNA
ENSG00000270090.5	AL590235.1	2.69803	-0.985272	1.53652	0.641236	0.52137	0.690097	lincRNA		ENSG00000246640.1	PICART1	3.89825	2.66035	1.38032	-1.92734	0.0539371	0.118086	lincRNA
ENSG00000234902.6	AC007879.3	6.7832	-0.9847	0.924106	1.06557	0.286618	0.453424	lincRNA		ENSG00000270482.1	AC026367.1	2.64001	2.64752	1.65373	-1.60094	0.10939	0.214051	lincRNA
ENSG00000203645.2	LINC00501	2.74903	-0.981886	1.5125	0.649181	0.516221	0.685295	lincRNA		ENSG00000273366.1	Z83851.2	2.64001	2.64752	1.65373	-1.60094	0.10939	0.214051	lincRNA
ENSG00000231252.2	AC099792.1	7.2518	-0.978532	0.895625	1.09257	0.274583	0.438954	lincRNA		ENSG00000233554.5	B4GALT1-AS1	2.65385	2.6386	1.70969	-1.54333	0.122752	0.235042	antisense
ENSG00000258602.1	LINC01629	26.1996	-0.975989	0.489101	1.99548	0.0459909	0.10276	lincRNA		ENSG00000257097.1	CLIP1-AS1	3.77565	2.59907	1.56771	-1.65788	0.0973423	0.194308	lincRNA
ENSG00000272205.1	AL451050.2	9.49763	-0.968272	0.797118	1.21472	0.224474	0.377469	lincRNA		ENSG00000272549.1	LINC02538	3.73691	2.59035	1.39655	-1.85482	0.0636223	0.135826	lincRNA
ENSG00000230415.1	LINC01786	13.5296	-0.9676	0.668868	1.44662	0.148003	0.27328	lincRNA		ENSG00000255710.2	AP003170.1	3.75761	2.53878	1.4545	-1.74546	0.0809048	0.166602	processed_pseudogene
ENSG00000261121.1	LINC02473	11.2789	-0.964137	0.750899	1.28398	0.19915	0.345424	lincRNA		ENSG00000230092.7	AL669831.4	4.79689	2.53052	1.29855	-1.94873	0.0513275	0.113077	transcribed_unprocessed_pseudogene
ENSG00000267454.5	ZNF582-AS1	12.0995	-0.963139	0.678111	1.42033	0.155512	0.283991	lincRNA		ENSG00000248206.1	AC074194.1	3.56235	2.52173	1.41078	-1.78747	0.0738616	0.154217	sense_intronic
ENSG00000258077.2	AC078923.1	4.48926	-0.958173	1.1602	0.825868	0.408879	0.586448	lincRNA		ENSG00000227152.6	OR2T7	3.57919	2.50997	1.43233	-1.75237	0.0797094	0.164397	polymorphic_pseudogene
ENSG00000237457.6	LINC01351	3.57511	-0.950536	1.21763	0.780643	0.435012	0.611912	lincRNA		ENSG00000283537.2	AC073264.3	3.62034	2.49678	1.42901	-1.74721	0.0806008	0.166052	transcribed_unprocessed_pseudogene
ENSG00000228397.2	LINC01635	4.88656	-0.944451	1.1466	0.823697	0.410112	0.587542	lincRNA		ENSG00000213071.11	LPAL2	4.67518	2.49178	1.27086	-1.9607	0.0499137	0.110363	transcribed_unprocessed_pseudogene
ENSG00000260778.5	AC009065.4	19.1618	-0.940706	0.563797	1.66852	0.0952128	0.190587	lincRNA		ENSG00000267287.1	AC068473.3	5.95903	2.47214	1.14435	-2.1603	0.0307496	0.0722778	processed_transcript
ENSG00000260850.2	AC007344.1	24.841	-0.937856	0.527912	1.77654	0.075644	0.15736	lincRNA		ENSG00000259539.1	AC051619.6	5.92115	2.47054	1.09387	-2.25853	0.0239125	0.0579793	3prime_overlapping_ncRNA
ENSG00000188660.3	LINC00319	8.58418	-0.936711	0.978889	0.956913	0.338611	0.513464	lincRNA		ENSG00000232454.2	AL138752.1	4.42582	2.43317	1.44302	-1.68617	0.0917633	0.184767	processed_pseudogene
ENSG00000275709.1	AC090527.3	3.4747	-0.934876	1.41148	0.662336	0.507756	0.678063	lincRNA		ENSG00000271623.1	AC138894.3	3.44885	2.4254	1.4932	-1.62429	0.104313	0.205881	processed_pseudogene
ENSG00000260331.1	AC079148.1	4.39104	-0.931898	1.14108	0.816682	0.41411	0.591353	lincRNA		ENSG00000237560.6	LINC01497	4.4873	2.42513	1.3342	-1.81767	0.069115	0.145768	lincRNA
ENSG00000276255.2	AL136379.1	4.89131	-0.930334	1.13881	0.816932	0.413967	0.591258	lincRNA		ENSG00000264932.3	AC115989.1	4.54315	2.41191	1.22184	-1.97401	0.0483812	0.107343	antisense
ENSG00000188004.10	SNHG28	15.4397	-0.928537	0.687847	1.34992	0.177042	0.314548	lincRNA		ENSG00000253138.5	LINC00967	6.77024	2.38103	1.05958	-2.24716	0.02463	0.0594115	lincRNA
ENSG00000272695.1	GAS6-DT	7.16608	-0.928376	0.937902	0.989844	0.322251	0.494422	lincRNA		ENSG00000226567.1	LINC00606	3.22227	2.37868	1.57125	-1.51388	0.130056	0.245848	lincRNA
ENSG00000246379.7	AC007495.1	5.76087	-0.925855	0.971795	0.952727	0.340728	0.515707	lincRNA		ENSG00000257327.1	AC012555.1	4.39058	2.35981	1.26567	-1.86447	0.0622551	0.133478	lincRNA
ENSG00000237232.7	ZNF295-AS1	31.3325	-0.924217	0.421552	2.19241	0.0283497	0.0672445	lincRNA		ENSG00000236345.1	AL354719.2	4.36921	2.35427	1.27649	-1.84432	0.065136	0.138597	antisense
ENSG00000251311.1	LINC02214	3.51647	-0.923141	1.26315	0.730823	0.464888	0.639771	lincRNA		ENSG00000232876.1	AL353596.1	3.36667	2.33873	1.74648	-1.33911	0.180535	0.319416	antisense
ENSG00000236653.2	LINC01923	4.41873	-0.922384	1.16763	0.78996	0.429551	0.606266	lincRNA		ENSG00000254527.1	ENPP7P12	4.24977	2.2876	1.24785	-1.83323	0.0667688	0.141536	processed_pseudogene
ENSG00000224959.1	AC017002.1	3.08051	-0.918436	1.54914	0.59287	0.553268	0.716071	lincRNA		ENSG00000285955.1	BX842242.1	4.20111	2.28743	1.31098	-1.74482	0.0810157	0.166785	antisense
ENSG00000274104.1	AC020910.4	16.6721	-0.913367	0.584861	1.56168	0.118363	0.228314	lincRNA		ENSG00000240521.1	AC092979.1	3.13956	2.28416	1.49151	-1.53144	0.125661	0.23933	antisense
ENSG00000234630.1	AC245060.2	16.2675	-0.912598	0.588148	1.55165	0.120747	0.231915	lincRNA		ENSG00000241728.5	AP001062.3	7.4289	2.28342	1.18901	-1.92044	0.0548025	0.119736	sense_overlapping
ENSG00000250337.5	PURPL	23.7118	-0.910404	0.525384	1.73284	0.0831248	0.170347	lincRNA		ENSG00000254307.2	AP003692.1	4.33988	2.2769	1.64949	-1.38036	0.167476	0.301143	antisense
ENSG00000233538.1	AC017104.3	6.66564	-0.908715	0.999651	0.909032	0.363333	0.53921	lincRNA		ENSG00000229728.1	AL136531.1	7.19809	2.27049	1.01	-2.24802	0.0245751	0.0593109	antisense
ENSG00000178977.3	LINC00324	4.33026	-0.903787	1.14987	0.785994	0.431871	0.608563	lincRNA		ENSG00000233942.1	AC004012.1	5.13299	2.27013	1.16511	-1.94843	0.0513639	0.113107	lincRNA
ENSG00000285729.1	AC103874.1	3.0544	-0.899082	1.33048	0.675757	0.499195	0.670191	lincRNA		ENSG00000277290.1	AC136475.10	7.45293	2.26676	1.0869	-2.08552	0.0370218	0.0849564	processed_pseudogene
ENSG00000180279.6	LINC01869	8.32057	-0.897548	0.868227	1.03377	0.301243	0.470471	lincRNA		ENSG00000268941.2	LINC01711	5.18771	2.26596	1.13952	-1.98852	0.0467544	0.104248	lincRNA
ENSG00000249740.2	OSMR-AS1	5.28826	-0.892494	1.06907	0.834833	0.403812	0.581294	lincRNA		ENSG00000234225.2	AC244394.2	4.05191	2.24005	1.29935	-1.72397	0.0847129	0.172987	lincRNA
ENSG00000277999.1	AC009093.6	3.91803	-0.88625	1.20262	0.736933	0.461163	0.636242	lincRNA		ENSG00000227482.1	AL157702.2	2.96493	2.23189	1.58523	-1.40793	0.159152	0.289347	lincRNA
ENSG00000236078.1	LINC01447	13.0518	-0.881935	0.679621	1.29769	0.194395	0.338611	lincRNA		ENSG00000223935.2	LGALSL-DT	3.13942	2.22613	1.55433	-1.43221	0.152083	0.279087	bidirectional_promoter_lncRNA
ENSG00000253220.2	AC084116.1	3.03225	-0.881226	1.35952	0.648188	0.516864	0.685747	lincRNA		ENSG00000236285.1	NPM1P8	3.10767	2.22335	1.53947	-1.44423	0.148675	0.274175	processed_pseudogene
ENSG00000273723.1	AL139089.1	15.1691	-0.879077	0.626285	1.40364	0.160427	0.291333	lincRNA		ENSG00000253688.2	AC026904.2	4.98137	2.19793	1.15555	-1.90206	0.0571628	0.124073	lincRNA
ENSG00000237877.6	LINC01473	9.55396	-0.860908	0.827695	1.04013	0.298281	0.467214	lincRNA		ENSG00000256040.2	PAPPA-AS1	7.14264	2.192	1.095	-2.00183	0.0453029	0.101444	antisense
ENSG00000272953.1	AC092171.4	14.1824	-0.860339	0.65588	1.31173	0.18961	0.331896	lincRNA		ENSG00000233558.1	AL050331.1	2.95312	2.19184	1.68873	-1.29792	0.194316	0.338498	processed_pseudogene
ENSG00000234432.4	AC092171.3	34.8247	-0.859354	0.403657	2.12892	0.0332606	0.0774395	lincRNA		ENSG00000270062.1	AL606834.2	7.91535	2.1916	0.952289	-2.3014	0.021369	0.0524626	sense_intronic
ENSG00000228697.3	AL023755.1	13.3592	-0.859129	0.660214	1.30129	0.19316	0.337085	lincRNA		ENSG00000264067.1	AC005291.1	2.99764	2.19057	1.46833	-1.49188	0.13573	0.254711	antisense
ENSG00000274956.2	NKAIN3-IT1	11.1327	-0.857781	0.693986	1.23602	0.216451	0.367495	lincRNA		ENSG00000236493.2	EIF2S2P3	2.99332	2.18846	1.48088	-1.4778	0.13946	0.260342	processed_pseudogene
ENSG00000242021.2	AC112493.1	15.5228	-0.855247	0.652309	1.31111	0.189821	0.332187	lincRNA		ENSG00000281560.1	LSINCT5	2.9887	2.17451	1.4895	-1.45989	0.144319	0.267614	lincRNA
ENSG00000285656.1	AP002793.1	3.39069	-0.853498	1.41536	0.603026	0.546491	0.711329	lincRNA		ENSG00000282535.1	AC092192.1	2.9314	2.16936	1.58507	-1.36862	0.171119	0.306289	lincRNA
ENSG00000248408.1	LINC02469	44.8027	-0.843236	0.368126	2.29062	0.0219854	0.0537939	lincRNA		ENSG00000254288.1	AC087672.2	3.02276	2.16845	1.57555	-1.37631	0.168724	0.303049	lincRNA
ENSG00000272338.2	AC067838.1	11.9037	-0.828267	0.719262	1.15155	0.249506	0.408148	lincRNA		ENSG00000232896.1	AL592463.1	3.0123	2.16481	1.50091	-1.44233	0.14921	0.274859	lincRNA
ENSG00000228484.2	AL137025.1	4.23029	-0.824799	1.12312	0.734383	0.462715	0.637758	lincRNA		ENSG00000183169.6	POM121L1P	3.90279	2.14928	1.29826	-1.65552	0.0978195	0.195058	transcribed_unprocessed_pseudogene
ENSG00000283010.1	AL589826.2	9.70724	-0.823993	0.767309	1.07387	0.282879	0.44908	lincRNA		ENSG00000264608.1	AC005726.3	3.92715	2.14896	1.36926	-1.56943	0.116547	0.225544	sense_intronic
ENSG00000285492.1	AL356417.3	7.11553	-0.821931	0.958865	0.857192	0.391339	0.568615	lincRNA		ENSG00000233642.1	GPR158-AS1	4.65296	2.13113	1.30159	-1.63733	0.101562	0.201379	antisense
ENSG00000248223.1	AC026785.2	8.85002	-0.812241	0.828311	0.9806	0.32679	0.499955	lincRNA		ENSG00000232110.7	AL353751.1	5.64025	2.12041	1.12081	-1.89185	0.0585104	0.126474	antisense
ENSG00000229647.1	MYOSLID	5.54397	-0.810968	1.1738	0.69089	0.489634	0.66188	lincRNA		ENSG00000274885.1	AC087241.4	2.82044	2.11925	1.53029	-1.38487	0.166091	0.299163	sense_intronic
ENSG00000284702.1	AL136115.3	7.12143	-0.806225	0.938702	0.858872	0.390411	0.567524	lincRNA		ENSG00000261691.1	Z97986.1	4.81765	2.11868	1.34577	-1.57433	0.115411	0.223768	antisense
ENSG00000278610.1	AC093152.1	3.69883	-0.804658	1.36198	0.590798	0.554655	0.716899	lincRNA		ENSG00000260973.1	AC009021.2	4.90604	2.10787	1.28301	-1.64292	0.1004	0.199496	lincRNA
ENSG00000261019.1	AC010132.4	12.9899	-0.796503	0.660552	1.20581	0.227889	0.381459	lincRNA		ENSG00000271815.1	AC008897.3	3.76467	2.10079	1.33324	-1.5757	0.115095	0.22331	lincRNA
ENSG00000228271.1	LINC02048	6.21882	-0.791376	0.929156	0.851715	0.394372	0.57162	lincRNA		ENSG00000224599.1	BMS1P12	2.69897	2.09546	3.84053	-0.545617	0.585329	0.741154	unprocessed_pseudogene
ENSG00000224397.5	SMIM25	6.66282	-0.790805	0.944629	0.837159	0.402503	0.580004	lincRNA		ENSG00000279202.1	AC130448.1	7.52535	2.09539	0.942305	-2.22369	0.0261694	0.0626877	TEC
ENSG00000280356.1	AL021877.2	16.1927	-0.789985	0.616852	1.28067	0.200309	0.347058	lincRNA		ENSG00000248896.2	AC105001.1	3.80173	2.09102	1.44175	-1.45034	0.146964	0.271845	antisense
ENSG00000279494.1	AL117328.2	11.7228	-0.789645	0.713275	1.10707	0.268264	0.431432	lincRNA		ENSG00000266680.1	AL135905.1	3.71509	2.09057	1.37035	-1.52557	0.127116	0.241365	antisense
ENSG00000257139.1	AC084032.1	52.3363	-0.787384	0.427022	1.84389	0.0651987	0.138718	lincRNA		ENSG00000250764.1	AC025178.1	3.75534	2.08969	1.34522	-1.55342	0.120322	0.231231	antisense
ENSG00000273449.1	AC093788.1	21.9061	-0.782284	0.513045	1.52479	0.127312	0.241615	lincRNA		ENSG00000229905.1	AL669831.2	2.8867	2.08409	1.62899	-1.27937	0.200765	0.347676	antisense
ENSG00000264215.1	AC126365.1	9.89989	-0.781358	0.823684	0.948613	0.342817	0.517818	lincRNA		ENSG00000229282.2	AL031963.2	2.81845	2.08408	1.47984	-1.40832	0.159037	0.289207	lincRNA
ENSG00000260091.1	AC093752.3	13.6869	-0.779294	3.49879	0.222732	0.823744	0.902779	lincRNA		ENSG00000216713.1	MTND4P13	2.80982	2.07953	1.48036	-1.40474	0.160098	0.290806	processed_pseudogene
ENSG00000214145.6	LINC00887	14.966	-0.778781	0.621631	1.2528	0.210278	0.359374	lincRNA		ENSG00000250950.1	AC093752.2	5.66148	2.07551	1.3203	-1.572	0.11595	0.224561	lincRNA
ENSG00000226530.1	AL158055.1	5.40609	-0.776777	0.993043	0.782219	0.434086	0.610953	lincRNA		ENSG00000256690.1	AP001160.1	5.63512	2.04893	1.31648	-1.55637	0.119621	0.230111	antisense
ENSG00000258548.5	LINC00645	37.8496	-0.771408	0.390545	1.97521	0.0482442	0.107092	lincRNA		ENSG00000234141.1	AC006042.4	5.50789	2.03499	1.10639	-1.8393	0.0658705	0.139935	antisense
ENSG00000267719.1	LINC02078	13.1902	-0.771256	0.678879	1.13607	0.255926	0.415929	lincRNA		ENSG00000225766.10	DHRS4L1	8.28506	2.03388	0.98485	-2.06516	0.0389075	0.0888485	transcribed_unprocessed_pseudogene
ENSG00000271737.1	AC008608.2	22.3441	-0.769214	0.578136	1.33051	0.183351	0.323229	lincRNA		ENSG00000258955.1	LINC00519	4.59032	2.02856	1.18009	-1.71899	0.0856162	0.17437	lincRNA
ENSG00000260657.2	AC107871.2	16.5873	-0.768805	0.612619	1.25495	0.209498	0.358418	lincRNA		ENSG00000258586.1	LINC02274	4.54268	2.02615	1.17874	-1.71891	0.0856306	0.17437	lincRNA
ENSG00000260100.1	AL512604.3	4.54892	-0.767336	1.10805	0.692508	0.488618	0.660904	lincRNA		ENSG00000261572.1	AC097639.1	3.61968	2.02076	1.34683	-1.50038	0.133516	0.251416	sense_intronic
ENSG00000256288.1	AC022075.2	9.07134	-0.766532	0.805178	0.952004	0.341095	0.516013	lincRNA		ENSG00000229539.1	AL353194.1	5.49268	2.0199	1.08062	-1.86921	0.0615943	0.132313	antisense
ENSG00000258768.2	AL356019.2	41.4703	-0.764371	0.434477	1.75929	0.0785283	0.162407	lincRNA		ENSG00000261487.1	AC135048.1	59.2815	2.01007	0.94883	-2.11847	0.0341351	0.0791723	processed_transcript
ENSG00000205959.3	AC105345.1	33.4184	-0.762553	0.424317	1.79713	0.0723153	0.151521	lincRNA		ENSG00000237580.1	GCSHP3	5.42724	2.00516	1.35304	-1.48197	0.138348	0.25876	processed_pseudogene
ENSG00000231010.1	AL121672.1	16.2682	-0.758734	0.660029	1.14955	0.25033	0.409229	lincRNA		ENSG00000248162.1	AC074198.1	3.62232	2.00504	1.32306	-1.51545	0.129657	0.245155	processed_pseudogene
ENSG00000285533.1	AP001362.2	40.6337	-0.754099	0.38672	1.94999	0.0511778	0.112792	lincRNA		ENSG00000203688.5	LINC02487	3.57491	2.0037	1.44725	-1.38449	0.166209	0.299319	lincRNA
ENSG00000260664.2	AC004158.1	12.2473	-0.753427	0.748855	1.00611	0.314365	0.485403	lincRNA		ENSG00000279557.1	AC010435.1	5.31163	2.00317	1.13947	-1.75798	0.0787511	0.162778	TEC
ENSG00000270607.1	AC009549.1	5.65357	-0.753084	1.05371	0.714701	0.474794	0.648997	lincRNA		ENSG00000182366.9	FAM87A	2.69223	1.99901	1.56056	-1.28096	0.200208	0.346908	lincRNA
ENSG00000225331.1	LINC01678	6.58907	-0.752832	0.912884	0.824674	0.409556	0.586971	lincRNA		ENSG00000251161.3	AC020661.1	6.0851	1.9988	1.11535	-1.79208	0.0731199	0.15298	lincRNA
ENSG00000272983.1	AL117339.4	95.0396	-0.749734	0.349423	2.14563	0.0319024	0.0746248	lincRNA		ENSG00000228061.6	AC131571.1	5.37833	1.99726	1.08803	-1.83566	0.0664078	0.14089	antisense
ENSG00000235158.1	AC087430.1	2.89722	-0.746545	1.39598	0.534782	0.592801	0.74714	lincRNA		ENSG00000277870.5	FAM230A	8.18342	1.99552	0.953299	-2.09328	0.0363243	0.0836202	lincRNA
ENSG00000260558.2	AC018557.2	2.84747	-0.745666	1.40771	0.5297	0.59632	0.749977	lincRNA		ENSG00000232303.2	DFFBP1	5.3619	1.99404	1.17296	-1.70001	0.0891282	0.180463	processed_pseudogene
ENSG00000250742.2	LINC02381	6.14163	-0.745191	1.019	0.731298	0.464597	0.639489	lincRNA		ENSG00000248727.5	LINC01948	6.3119	1.99171	1.10927	-1.79552	0.0725703	0.151986	lincRNA
ENSG00000261211.1	AL031123.2	8.1224	-0.743819	0.929464	0.800267	0.423556	0.60041	lincRNA		ENSG00000261020.1	AC132825.3	2.65435	1.99017	1.56175	-1.27432	0.202548	0.350074	lincRNA
ENSG00000261327.4	AC134312.5	2.83353	-0.743601	1.36635	0.544224	0.586287	0.741839	lincRNA		ENSG00000237339.5	LINC01502	4.39816	1.98863	1.20305	-1.65298	0.0983341	0.195876	lincRNA
ENSG00000226308.1	AL122058.1	4.8649	-0.743571	1.09596	0.678465	0.497477	0.668587	lincRNA		ENSG00000246523.7	AP001528.1	8.80818	1.97643	0.870496	-2.27046	0.0231794	0.0564024	lincRNA
ENSG00000273001.1	AL731533.2	5.31999	-0.740245	1.08916	0.67965	0.496726	0.667934	lincRNA		ENSG00000272071.1	AC122710.3	4.37769	1.9758	1.23414	-1.60096	0.109386	0.214051	lincRNA
ENSG00000272217.1	AL645940.1	6.50999	-0.74015	0.931565	0.794523	0.426891	0.603446	lincRNA		ENSG00000261286.1	ATP2C2-AS1	7.69642	1.96378	1.03362	-1.89991	0.0574445	0.124541	antisense
ENSG00000273374.1	AC069222.1	38.1621	-0.733928	0.393829	1.86357	0.0623823	0.133712	lincRNA		ENSG00000231799.2	PA2G4P6	2.65187	1.96259	1.61207	-1.21744	0.223437	0.376232	processed_pseudogene
ENSG00000251129.1	LINC02506	11.3857	-0.733109	0.702933	1.04293	0.296981	0.465756	lincRNA		ENSG00000213409.4	C1QBPP2	5.02724	1.94611	1.30617	-1.48994	0.13624	0.255539	processed_pseudogene
ENSG00000236687.1	AL160271.1	2.79651	-0.732491	1.5079	0.485769	0.627131	0.773036	lincRNA		ENSG00000224790.2	AP000704.1	3.4445	1.94232	1.33013	-1.46025	0.14422	0.267474	lincRNA
ENSG00000272800.1	AC021851.1	4.04601	-0.732298	1.1416	0.641465	0.52122	0.690015	lincRNA		ENSG00000180458.2	AC022148.1	2.67699	1.93881	1.65248	-1.17327	0.240686	0.397566	antisense
ENSG00000260786.1	AC108099.1	4.07442	-0.7315	1.1712	0.624574	0.532251	0.698962	lincRNA		ENSG00000226207.1	AL080316.1	3.51267	1.93607	1.55563	-1.24456	0.213294	0.363231	lincRNA
ENSG00000284652.1	BX323043.1	14.5102	-0.727629	0.644584	1.12883	0.258968	0.419779	lincRNA		ENSG00000245059.2	AC092718.1	3.5071	1.9347	1.41858	-1.36383	0.172622	0.308203	lincRNA
ENSG00000273084.1	AC092171.5	15.8048	-0.726682	0.585827	1.24044	0.214814	0.365376	lincRNA		ENSG00000272887.1	CSPG4P5	31.436	1.93469	2.2783	-0.849181	0.395781	0.57296	transcribed_unprocessed_pseudogene
ENSG00000261474.1	AC026471.4	8.9516	-0.726074	0.784551	0.925464	0.354724	0.530918	lincRNA		ENSG00000265174.1	AP005202.1	5.15797	1.93028	1.16746	-1.6534	0.0982498	0.195725	sense_intronic
ENSG00000230138.1	AC119428.2	16.4936	-0.723596	0.600547	1.2049	0.228244	0.381866	lincRNA		ENSG00000226756.1	AC007365.1	6.03568	1.91895	1.04156	-1.84239	0.0654186	0.139107	lincRNA
ENSG00000251567.5	AC018680.1	6.88686	-0.723518	0.915982	0.789882	0.429597	0.606266	lincRNA		ENSG00000259668.5	AC066613.1	3.5345	1.91381	1.52341	-1.25627	0.209018	0.357874	antisense
ENSG00000261466.2	AC136944.4	10.9258	-0.718503	0.749809	0.958248	0.337938	0.512685	lincRNA		ENSG00000273312.2	AL121749.1	3.45534	1.91185	1.39427	-1.37122	0.170308	0.305237	antisense
ENSG00000267391.4	MIR122HG	7.23221	-0.715902	0.946875	0.756068	0.449609	0.625984	lincRNA		ENSG00000257264.5	AC136443.3	5.19084	1.9095	1.19986	-1.59143	0.111512	0.217502	lincRNA
ENSG00000260422.1	Z97205.2	4.07917	-0.715459	1.24787	0.573343	0.566413	0.726425	lincRNA		ENSG00000263647.1	BPTFP1	10.9277	1.90692	0.828582	-2.30143	0.0213675	0.0524626	unprocessed_pseudogene
ENSG00000273014.1	AC018645.2	39.375	-0.713911	0.403231	1.77048	0.0766478	0.159162	lincRNA		ENSG00000258504.2	AL157871.1	8.76732	1.89873	2.28719	-0.830158	0.406449	0.584155	lincRNA
ENSG00000271856.1	LINC01215	6.45683	-0.71121	0.968299	0.734494	0.462647	0.637703	lincRNA		ENSG00000234043.3	NUDT9P1	4.2652	1.8963	1.1986	-1.58209	0.113629	0.221036	processed_pseudogene
ENSG00000251396.6	LINC01301	24.0402	-0.709469	0.488187	1.45327	0.146148	0.270559	lincRNA		ENSG00000269707.1	AC018730.2	5.04995	1.89561	1.11265	-1.70369	0.0884394	0.179262	sense_overlapping
ENSG00000260008.1	AP001527.1	6.01775	-0.708361	1.02864	0.68864	0.49105	0.662997	lincRNA		ENSG00000213033.4	AURKAP1	4.24196	1.88639	1.55877	-1.21018	0.226211	0.379368	transcribed_processed_pseudogene
ENSG00000248539.1	LINC02117	16.4916	-0.705557	0.574825	1.22743	0.219661	0.371682	lincRNA		ENSG00000261386.2	AC027682.4	3.30518	1.88489	1.41302	-1.33395	0.182221	0.32169	lincRNA
ENSG00000245832.6	MIR4300HG	3.18011	-0.703752	1.30356	0.53987	0.589287	0.744294	lincRNA		ENSG00000273032.2	DGCR9	10.316	1.8839	0.868092	-2.17016	0.0299949	0.07067	processed_transcript
ENSG00000225206.9	MIR137HG	5.18448	-0.703699	1.0629	0.662057	0.507935	0.678141	lincRNA		ENSG00000285614.1	AC026100.1	3.31801	1.8827	1.40947	-1.33575	0.181629	0.320847	lincRNA
ENSG00000248540.2	AC010931.2	4.78171	-0.703655	1.11467	0.631268	0.527865	0.695118	lincRNA		ENSG00000228013.1	IL6R-AS1	4.84312	1.87847	1.28098	-1.46644	0.14253	0.265104	antisense
ENSG00000262075.3	DKFZP434A062	27.535	-0.702596	0.464264	1.51335	0.13019	0.246059	lincRNA		ENSG00000254578.1	AC084125.1	3.97696	1.87607	3.79675	-0.494126	0.621217	0.768314	antisense
ENSG00000228208.6	C1orf143	4.03711	-0.702094	1.23425	0.568843	0.569463	0.728751	lincRNA		ENSG00000278635.1	AC141557.2	3.30261	1.87517	1.39122	-1.34786	0.177704	0.315573	unprocessed_pseudogene
ENSG00000256742.1	AC145422.1	12.7648	-0.697472	0.699593	0.996968	0.31878	0.490436	lincRNA		ENSG00000227094.1	AL512785.1	4.1285	1.87339	1.31742	-1.42202	0.155022	0.283325	antisense
ENSG00000249241.1	LINC02265	7.16691	-0.689651	0.881742	0.782146	0.434129	0.610975	lincRNA		ENSG00000285715.1	AC063960.1	8.23807	1.87236	0.997307	-1.87741	0.0604614	0.130053	antisense
ENSG00000258314.3	AL589182.1	6.68404	-0.688948	1.02185	0.674214	0.500175	0.670913	lincRNA		ENSG00000233705.6	SLC26A4-AS1	4.99713	1.86765	1.13131	-1.65087	0.0987647	0.196594	antisense
ENSG00000276651.1	AC007950.2	4.37324	-0.688391	1.16694	0.589909	0.555251	0.717339	lincRNA		ENSG00000259780.3	AC009065.1	4.97811	1.86629	1.38153	-1.35088	0.176734	0.314174	lincRNA
ENSG00000223914.2	LINC02471	3.16023	-0.686559	1.28813	0.532987	0.594043	0.748242	lincRNA		ENSG00000239445.5	ST3GAL6-AS1	4.83774	1.86071	1.20582	-1.54311	0.122803	0.235101	antisense
ENSG00000283422.1	LINC02452	3.53222	-0.685416	1.32216	0.518406	0.604175	0.755609	lincRNA		ENSG00000248801.6	C8orf34-AS1	3.28593	1.84719	1.43402	-1.28812	0.197703	0.34323	antisense
ENSG00000260626.1	AC136944.1	9.10567	-0.678197	0.839871	0.807502	0.419377	0.596221	lincRNA		ENSG00000285407.1	AL033530.1	4.12127	1.83838	1.27333	-1.44376	0.148807	0.274311	lincRNA
ENSG00000282987.1	AC099753.1	4.36454	-0.672247	1.10614	0.60774	0.54336	0.708588	lincRNA		ENSG00000212766.9	EWSAT1	4.11405	1.83736	1.23752	-1.48472	0.137619	0.257567	lincRNA
ENSG00000272630.1	AL731563.3	18.2766	-0.670566	0.592453	1.13185	0.257699	0.418178	lincRNA		ENSG00000246203.2	AL353807.3	4.82989	1.83095	1.20174	-1.52358	0.127612	0.242021	unprocessed_pseudogene
ENSG00000284703.1	AL805961.2	10.2754	-0.669035	0.762594	0.877315	0.380315	0.557025	lincRNA		ENSG00000236708.1	AC073316.3	4.09292	1.82761	1.26407	-1.44581	0.14823	0.273535	antisense
ENSG00000262663.1	AC087222.1	4.76507	-0.666256	1.10471	0.603104	0.54644	0.711329	lincRNA		ENSG00000233428.1	PPIAP65	5.73657	1.81843	2.95456	-0.615465	0.538247	0.704284	processed_pseudogene
ENSG00000273319.1	AC058791.1	3.51564	-0.66451	1.32516	0.501458	0.616049	0.764698	lincRNA		ENSG00000279801.1	AC111170.3	6.6715	1.81535	1.08046	-1.68016	0.0929254	0.186689	TEC
ENSG00000249228.1	AC068944.1	31.0937	-0.663632	0.470282	1.41114	0.158204	0.287866	lincRNA		ENSG00000272033.1	AL136984.1	4.09123	1.81266	1.23948	-1.46244	0.143622	0.266688	sense_intronic
ENSG00000260322.1	AC098657.2	5.92106	-0.660488	0.960498	0.687651	0.491672	0.663598	lincRNA		ENSG00000272732.1	AC004982.1	7.22186	1.80583	0.920432	-1.96193	0.0497703	0.1101	lincRNA
ENSG00000272010.1	AC100814.1	23.7018	-0.658782	0.509833	1.29215	0.196305	0.341223	lincRNA		ENSG00000255031.5	AP002807.1	3.13	1.79734	1.43111	-1.25591	0.20915	0.358018	antisense
ENSG00000203684.5	IBA57-DT	6.63941	-0.658579	0.944806	0.697052	0.48577	0.65816	lincRNA		ENSG00000232710.1	AC254562.2	6.2682	1.79078	1.03988	-1.7221	0.0850514	0.173505	lincRNA
ENSG00000262454.3	MIR193BHG	60.1991	-0.658286	0.308082	2.13673	0.0326203	0.0761061	lincRNA		ENSG00000228487.2	AL450263.1	3.12907	1.78641	1.43073	-1.24861	0.21181	0.361059	antisense
ENSG00000251259.1	AC004069.1	10.5887	-0.657669	0.753122	0.873256	0.382523	0.559384	lincRNA		ENSG00000237276.8	ANO7L1	7.82195	1.77116	0.972243	-1.82172	0.0684971	0.144695	transcribed_unprocessed_pseudogene
ENSG00000276698.1	AL136295.6	24.2661	-0.653639	0.47328	1.38108	0.167253	0.300839	lincRNA		ENSG00000233117.2	LINC00702	4.69064	1.76983	1.14528	-1.54533	0.122268	0.23428	lincRNA
ENSG00000227674.2	LINC00355	16.1882	-0.651327	0.610323	1.06718	0.285889	0.452715	lincRNA		ENSG00000238103.4	RPL9P7	4.66446	1.76926	1.24884	-1.41672	0.156565	0.285379	processed_pseudogene
ENSG00000259869.2	AL022344.2	7.04734	-0.636251	0.899085	0.707665	0.479153	0.652734	lincRNA		ENSG00000187185.4	AC092118.1	3.18456	1.76579	1.43563	-1.22998	0.218706	0.370372	lincRNA
ENSG00000225194.3	LINC00092	7.73607	-0.625197	0.84216	0.742373	0.457861	0.633241	lincRNA		ENSG00000267749.1	AC092068.3	3.14556	1.76527	1.44405	-1.22245	0.221538	0.374015	sense_intronic
ENSG00000184274.3	LINC00315	2.70934	-0.622039	1.42235	0.437331	0.661871	0.798656	lincRNA		ENSG00000260698.1	AL591848.3	7.17673	1.76384	0.962784	-1.83202	0.0669488	0.141851	lincRNA
ENSG00000204117.1	AL162293.1	4.26372	-0.621503	1.30444	0.47645	0.633754	0.778152	lincRNA		ENSG00000240086.6	AC092969.1	5.50306	1.76367	1.09549	-1.60994	0.107412	0.210802	antisense
ENSG00000262370.5	AC108134.3	14.4098	-0.616774	0.687259	0.89744	0.369484	0.545283	lincRNA		ENSG00000276397.1	LINC01879	7.74868	1.76188	0.943157	-1.86807	0.0617521	0.132601	lincRNA
ENSG00000249464.5	LINC01091	11.5129	-0.61556	0.807565	0.762242	0.445916	0.622461	lincRNA		ENSG00000254400.1	AC091564.2	3.17041	1.75941	1.36471	-1.28922	0.19732	0.342724	antisense
ENSG00000245317.2	AC008393.1	93.9608	-0.612994	0.277418	2.20964	0.02713	0.0647476	lincRNA		ENSG00000255893.1	AP000786.1	3.92142	1.75786	1.23996	-1.41768	0.156285	0.285101	antisense
ENSG00000232386.9	AC015712.1	13.5838	-0.610072	0.675603	0.903003	0.366524	0.542514	lincRNA		ENSG00000249274.1	PDLIM1P4	8.66039	1.75635	0.875818	-2.00539	0.0449216	0.100681	processed_pseudogene
ENSG00000279064.1	FP236315.1	3.89974	-0.608882	1.29265	0.471033	0.637618	0.780954	lincRNA		ENSG00000251600.6	AC139713.2	3.19276	1.75128	1.41771	-1.23529	0.216723	0.367817	processed_transcript
ENSG00000263884.1	AP000845.1	23.8698	-0.608709	0.494492	1.23098	0.218331	0.369961	lincRNA		ENSG00000239677.6	PDZRN3-AS1	3.21155	1.74922	1.46149	-1.19688	0.231355	0.385723	antisense
ENSG00000255384.1	AP001267.2	8.38772	-0.603984	0.840285	0.718784	0.472274	0.646741	lincRNA		ENSG00000241350.1	PMS2P11	29.6101	1.74393	1.29841	-1.34312	0.179232	0.317761	transcribed_unprocessed_pseudogene
ENSG00000230651.7	RGPD4-AS1	7.30434	-0.602782	1.00005	0.602753	0.546673	0.711488	lincRNA		ENSG00000281566.3	AL157778.1	3.21802	1.73953	1.54806	-1.12368	0.261148	0.422339	lincRNA
ENSG00000228784.8	LINC00954	6.91606	-0.602244	0.897007	0.671393	0.50197	0.672613	lincRNA		ENSG00000248472.8	DDX11L9	9.18211	1.72651	1.01529	-1.70051	0.0890342	0.180289	transcribed_unprocessed_pseudogene
ENSG00000237574.1	LINC01856	8.42477	-0.600848	0.833525	0.720851	0.471001	0.645656	lincRNA		ENSG00000273210.1	AP001437.1	3.95752	1.72354	1.32701	-1.29882	0.194007	0.338092	antisense
ENSG00000258811.1	AL583810.2	2.71787	-0.60069	1.50889	0.398101	0.690556	0.817867	lincRNA		ENSG00000265451.1	AC012447.1	5.34892	1.72119	1.06303	-1.61913	0.105419	0.207688	antisense
ENSG00000273375.1	AC055764.2	2.64924	-0.600635	1.48215	0.405246	0.685296	0.814113	lincRNA		ENSG00000227542.1	AC092614.1	9.11144	1.71408	0.85409	-2.0069	0.04476	0.100409	lincRNA
ENSG00000267372.2	AC005330.1	45.0958	-0.600095	0.363146	1.65249	0.0984343	0.196058	lincRNA		ENSG00000279029.1	AL353583.1	6.17823	1.71071	0.995213	-1.71893	0.0856265	0.17437	TEC
ENSG00000228742.10	LINC02577	13.7867	-0.59959	0.655375	0.914881	0.360254	0.536126	lincRNA		ENSG00000226237.1	GAS1RR	6.90112	1.70942	0.983216	-1.7386	0.082105	0.168672	lincRNA
ENSG00000277738.1	AC126175.1	8.85472	-0.598469	0.832825	0.718602	0.472386	0.646741	lincRNA		ENSG00000230547.1	HMGB1P11	3.84729	1.70747	1.39753	-1.22177	0.221794	0.374277	processed_pseudogene
ENSG00000273162.1	AL133215.2	24.0763	-0.597371	0.49252	1.21289	0.225173	0.378305	lincRNA		ENSG00000278002.1	AL627171.1	3.84007	1.70636	1.45153	-1.17556	0.239772	0.396523	lincRNA
ENSG00000267872.1	AC073539.1	19.1664	-0.594706	0.543341	1.09453	0.273721	0.437986	lincRNA		ENSG00000230325.1	AL359921.1	5.37499	1.70628	1.06113	-1.60799	0.107838	0.211492	antisense
ENSG00000269439.5	AC010618.3	94.2422	-0.59088	0.275219	2.14694	0.031798	0.0744036	lincRNA		ENSG00000258731.1	AL356020.1	5.32178	1.70115	1.10594	-1.5382	0.123999	0.236934	antisense
ENSG00000226508.1	LINC01918	14.5144	-0.589437	0.646	0.912441	0.361536	0.537465	lincRNA		ENSG00000234394.8	AL353608.3	5.38808	1.69927	1.06775	-1.59145	0.111508	0.217502	lincRNA
ENSG00000248964.6	AC131254.1	17.168	-0.587077	0.57531	1.02045	0.307514	0.477644	lincRNA		ENSG00000272463.1	AL357054.4	8.42346	1.6891	0.891614	-1.89443	0.0581684	0.125879	lincRNA
ENSG00000261683.1	LINC00838	5.36251	-0.586613	1.05501	0.556027	0.578192	0.735559	lincRNA		ENSG00000234383.1	CTBP2P8	3.83515	1.68714	1.27539	-1.32285	0.185887	0.326751	processed_pseudogene
ENSG00000260677.1	AL445531.1	9.58209	-0.582913	0.762565	0.76441	0.444623	0.621137	lincRNA		ENSG00000251354.3	AC024451.1	2.96404	1.68711	1.47488	-1.1439	0.252666	0.41203	unprocessed_pseudogene
ENSG00000234378.1	AC098828.3	16.6241	-0.579583	0.642983	0.901396	0.367378	0.54342	lincRNA		ENSG00000231952.3	DPY19L1P2	6.84742	1.68182	1.16709	-1.44104	0.149574	0.27536	unprocessed_pseudogene
ENSG00000269974.1	AC091057.4	9.93215	-0.579368	0.763009	0.75932	0.447661	0.623929	lincRNA		ENSG00000223773.7	CD99P1	6.02137	1.67693	0.990436	-1.69312	0.0904325	0.182643	transcribed_unprocessed_pseudogene
ENSG00000273362.1	AP000547.2	11.4511	-0.576262	0.733385	0.785757	0.43201	0.60864	lincRNA		ENSG00000223773.7_PAR_Y	CD99P1	6.02137	1.67693	0.990436	-1.69312	0.0904325	0.182643	transcribed_unprocessed_pseudogene
ENSG00000253238.2	AC034114.2	4.16756	-0.576092	1.13291	0.508504	0.6111	0.761361	lincRNA		ENSG00000242258.1	LINC00996	9.0559	1.67686	0.83503	-2.00815	0.0446275	0.100181	lincRNA
ENSG00000284668.1	AL805961.1	3.01738	-0.575528	1.33466	0.431218	0.66631	0.801775	lincRNA		ENSG00000279333.1	AC096636.1	43.1601	1.67604	1.35093	-1.24065	0.214734	0.365269	TEC
ENSG00000260805.2	AC092803.2	15.9054	-0.570868	0.632886	0.902007	0.367053	0.543082	lincRNA		ENSG00000247498.9	GPRC5D-AS1	3.78738	1.67587	1.26623	-1.32351	0.185664	0.326436	antisense
ENSG00000272525.1	AC099522.2	63.4675	-0.570311	0.308985	1.84576	0.0649277	0.138259	lincRNA		ENSG00000272969.1	AC024243.1	3.84518	1.6749	1.32961	-1.2597	0.207779	0.356509	antisense
ENSG00000283696.1	AL592295.4	10.4966	-0.569751	0.902657	0.631194	0.527914	0.695118	lincRNA		ENSG00000272084.1	AL137127.1	6.79516	1.67411	1.02212	-1.63787	0.101449	0.201205	3prime_overlapping_ncRNA
ENSG00000285853.1	AL137802.3	28.3886	-0.568305	0.448431	1.26732	0.205041	0.353134	lincRNA		ENSG00000271127.1	AP000526.1	24.2132	1.67332	2.3176	-0.722008	0.47029	0.64517	sense_intronic
ENSG00000251555.1	AC096711.2	3.35163	-0.568224	1.43321	0.39647	0.691758	0.818386	lincRNA		ENSG00000267006.1	AC008507.2	2.97469	1.67284	1.427	-1.17228	0.241084	0.39802	lincRNA
ENSG00000279145.2	AC011912.1	79.6255	-0.565142	0.282453	2.00084	0.0454099	0.101623	lincRNA		ENSG00000285672.1	AL160396.2	6.04066	1.67255	0.995626	-1.67989	0.0929782	0.186779	lincRNA
ENSG00000272663.1	AC093635.1	8.00303	-0.564781	0.940406	0.600571	0.548126	0.712472	lincRNA		ENSG00000227068.1	AL162584.1	5.19912	1.66678	1.12466	-1.48203	0.138332	0.25876	antisense
ENSG00000285693.1	AP002381.2	44.4779	-0.564746	0.357085	1.58154	0.113754	0.221203	lincRNA		ENSG00000224205.2	AC253536.1	5.19899	1.66143	1.06119	-1.56562	0.117438	0.226925	transcribed_unprocessed_pseudogene
ENSG00000230262.6	LINC02603	2.64232	-0.563463	1.80145	0.312783	0.754446	0.861638	lincRNA		ENSG00000281708.1	ERC2-IT1	4.39275	1.65274	1.22049	-1.35416	0.175684	0.312579	sense_intronic
ENSG00000245651.2	AC083805.1	35.0624	-0.561766	0.408137	1.37641	0.168694	0.303018	lincRNA		ENSG00000259644.1	AC022613.3	4.44458	1.65199	1.16852	-1.41375	0.157435	0.286711	sense_intronic
ENSG00000260896.5	ARLNC1	3.00334	-0.561494	1.31365	0.427429	0.669067	0.803459	lincRNA		ENSG00000271259.1	AC010201.1	4.43759	1.64832	1.23945	-1.32988	0.183557	0.323516	lincRNA
ENSG00000257647.1	AC124312.2	16.9218	-0.556721	0.586701	0.948901	0.342671	0.517713	lincRNA		ENSG00000276445.1	AC005393.1	4.22373	1.6288	1.42847	-1.14024	0.254186	0.414028	lincRNA
ENSG00000224714.2	AC024600.1	4.46099	-0.555278	1.18796	0.467422	0.640198	0.782566	lincRNA		ENSG00000214803.3	AC090921.1	4.45462	1.62852	1.16787	-1.39443	0.163187	0.295012	lincRNA
ENSG00000265750.1	AC090772.3	10.8508	-0.554512	0.717987	0.772315	0.439928	0.617013	lincRNA		ENSG00000254332.1	AF201337.1	5.20201	1.6267	1.20996	-1.34443	0.178809	0.31727	processed_pseudogene
ENSG00000281406.1	BLACAT1	111.974	-0.553289	0.242351	2.283	0.0224302	0.0547571	lincRNA		ENSG00000285830.1	AL109628.2	46.4614	1.62637	1.42728	-1.13948	0.254501	0.414392	antisense
ENSG00000255470.1	AC090099.4	13.5595	-0.55145	0.66467	0.829661	0.406731	0.584411	lincRNA		ENSG00000225572.1	DOCK4-AS1	2.99845	1.62336	1.50723	-1.07705	0.281458	0.447401	antisense
ENSG00000282418.1	AC092811.2	8.6344	-0.546803	0.858506	0.636924	0.524174	0.692492	lincRNA		ENSG00000258404.1	LINC02320	6.4963	1.6209	1.03619	-1.56429	0.117749	0.22736	lincRNA
ENSG00000261670.1	AC012213.2	16.8563	-0.543578	0.584393	0.930158	0.352289	0.528258	lincRNA		ENSG00000262185.2	AC005736.1	9.46386	1.61824	0.832834	-1.94305	0.0520101	0.11429	lincRNA
ENSG00000258952.2	SALRNA1	9.77905	-0.542077	0.761397	0.71195	0.476496	0.650493	lincRNA		ENSG00000196796.5	NPIPB10P	4.48406	1.61743	1.22948	-1.31553	0.18833	0.330092	unprocessed_pseudogene
ENSG00000230952.1	AC099344.1	3.39129	-0.532989	1.30772	0.407571	0.683589	0.813098	lincRNA		ENSG00000237870.6	AC073130.1	10.9713	1.61268	0.759681	-2.12284	0.0337677	0.078417	processed_transcript
ENSG00000272716.1	AL121658.1	20.6619	-0.532525	0.549239	0.96957	0.332261	0.506347	lincRNA		ENSG00000251135.2	AC008565.1	3.708	1.61008	1.42039	-1.13355	0.256984	0.417226	processed_pseudogene
ENSG00000257114.2	LINC02450	3.38308	-0.524283	1.2968	0.40429	0.686	0.814572	lincRNA		ENSG00000273588.1	AC093838.1	5.81473	1.60756	1.06032	-1.51611	0.129493	0.244906	unprocessed_pseudogene
ENSG00000272381.1	AL356258.1	10.7031	-0.521244	0.741235	0.70321	0.481925	0.655279	lincRNA		ENSG00000235532.1	LINC00402	5.02874	1.60551	1.09506	-1.46613	0.142612	0.265213	lincRNA
ENSG00000251138.6	AC090502.1	37.4502	-0.520103	0.405657	1.28212	0.199799	0.346388	lincRNA		ENSG00000262678.1	AC004771.5	4.46092	1.60072	1.25169	-1.27884	0.200953	0.347851	antisense
ENSG00000261087.1	AP003469.4	50.9592	-0.518879	0.338334	1.53363	0.125121	0.238403	lincRNA		ENSG00000235493.2	LINC01967	53.3133	1.59926	0.889608	-1.79771	0.0722229	0.151356	lincRNA
ENSG00000259420.5	AC046168.2	52.9922	-0.517561	0.335468	1.5428	0.122879	0.235186	lincRNA		ENSG00000259225.6	LINC02345	3.6626	1.59323	1.31961	-1.20735	0.227297	0.380678	lincRNA
ENSG00000267152.1	AC093227.1	32.3249	-0.516826	0.43044	1.20069	0.22987	0.383945	lincRNA		ENSG00000204666.3	AC010624.1	3.61991	1.59054	1.3019	-1.2217	0.22182	0.374293	sense_overlapping
ENSG00000234665.8	AL512625.3	56.1718	-0.515815	0.410144	1.25764	0.20852	0.357355	lincRNA		ENSG00000255491.2	AC100858.3	5.03352	1.58952	1.09844	-1.44708	0.147875	0.273158	lincRNA
ENSG00000257431.1	AC089998.1	13.6443	-0.511292	0.733074	0.697463	0.485513	0.65805	lincRNA		ENSG00000274949.1	AL109804.1	9.58967	1.58619	2.08595	-0.760415	0.447007	0.623414	processed_transcript
ENSG00000228919.5	AC097381.1	7.30335	-0.505622	1.00582	0.502697	0.615177	0.764164	lincRNA		ENSG00000272701.3	MESTIT1	3.63131	1.58595	1.34795	-1.17656	0.239371	0.396064	antisense
ENSG00000273287.2	AL008718.2	3.71176	-0.503954	1.23431	0.408289	0.683061	0.812972	lincRNA		ENSG00000254202.1	AC015522.1	3.66412	1.58328	1.39438	-1.13547	0.256179	0.416279	lincRNA
ENSG00000259198.1	AC020658.2	40.081	-0.503552	0.37774	1.33307	0.18251	0.322099	lincRNA		ENSG00000285889.1	AL355312.4	2.88802	1.58067	1.75402	-0.901172	0.367497	0.543524	processed_transcript
ENSG00000269973.1	AC010969.2	107.365	-0.503494	0.2308	2.18152	0.029145	0.0688696	lincRNA		ENSG00000253302.1	STAU2-AS1	2.88967	1.57949	1.55589	-1.01517	0.310025	0.480649	antisense
ENSG00000283897.1	AC011416.3	8.74285	-0.502399	0.875729	0.573693	0.566176	0.726238	lincRNA		ENSG00000278192.1	AL118505.1	8.47865	1.57898	0.859067	-1.83801	0.0660602	0.140219	lincRNA
ENSG00000249803.5	AC112178.1	6.59818	-0.502382	1.06541	0.471539	0.637256	0.780782	lincRNA		ENSG00000283162.1	AL390726.6	2.83187	1.57814	1.43655	-1.09857	0.271957	0.435779	transcribed_unprocessed_pseudogene
ENSG00000227477.1	STK4-AS1	21.9527	-0.501687	0.531051	0.944707	0.344809	0.519883	lincRNA		ENSG00000259818.1	AL606760.3	8.58008	1.57721	0.840499	-1.87651	0.0605851	0.130282	antisense
ENSG00000204362.6	AL590644.1	39.2371	-0.500231	0.40428	1.23734	0.215961	0.36685	lincRNA		ENSG00000267769.1	AC011498.6	2.82017	1.5721	1.56427	-1.00501	0.314894	0.485954	antisense
ENSG00000182077.11	PTCHD3	4.54281	-2.01983	1.35264	1.49325	0.135371	0.254227	polymorphic_pseudogene		ENSG00000226741.1	LINC02554	5.09593	1.5704	1.1881	-1.32177	0.186245	0.327127	lincRNA
ENSG00000226807.6	MROH5	3.42858	-1.43419	1.383	1.03701	0.29973	0.469028	polymorphic_pseudogene		ENSG00000270505.1	IGHV1OR15-1	4.90483	1.56715	1.10578	-1.41724	0.156414	0.285197	IG_V_gene
ENSG00000243979.2	AC087752.1	9.19517	-6.77226	3.91196	1.73117	0.0834218	0.170847	processed_pseudogene		ENSG00000281179.1	AC135068.8	4.90483	1.56715	1.10578	-1.41724	0.156414	0.285197	IG_V_gene
ENSG00000188801.9	ZNF322P1	4.88932	-5.86063	3.91653	1.49638	0.134554	0.253073	processed_pseudogene		ENSG00000259408.2	AC010809.2	12.0016	1.56272	0.704017	-2.21972	0.0264377	0.0632295	antisense
ENSG00000270429.1	KNOP1P2	4.15713	-3.64589	1.63736	2.22669	0.0259679	0.0622715	processed_pseudogene		ENSG00000233665.8	AC060234.2	7.2241	1.56232	0.979792	-1.59454	0.110816	0.216294	processed_transcript
ENSG00000225536.2	STIP1P3	3.17279	-3.22376	1.59977	2.01514	0.0438897	0.0986927	processed_pseudogene		ENSG00000232732.9	AC097717.1	9.17296	1.56122	0.812324	-1.92192	0.054616	0.119468	processed_transcript
ENSG00000249353.2	NPM1P27	14.3567	-2.91623	1.82401	1.59881	0.109864	0.21479	processed_pseudogene		ENSG00000234945.7	GTF3C2-AS1	8.5762	1.55848	0.858043	-1.81632	0.0693208	0.14611	antisense
ENSG00000214485.6	RPL7P1	7.63784	-2.58228	3.05318	0.845766	0.397683	0.5749	processed_pseudogene		ENSG00000177173.5	NAP1L4P1	10.6377	1.5565	0.74426	-2.09134	0.0364972	0.0839494	processed_pseudogene
ENSG00000224820.2	BTF3P4	2.82782	-2.36909	1.49934	1.58008	0.114088	0.2217	processed_pseudogene		ENSG00000215196.4	BASP1-AS1	2.85749	1.55271	1.47946	-1.04951	0.293944	0.46261	antisense
ENSG00000183929.7	DUSP5P1	3.72804	-2.3556	1.37357	1.71495	0.086354	0.175636	processed_pseudogene		ENSG00000229791.1	AL356259.1	2.87628	1.55256	1.45619	-1.06618	0.286343	0.453148	lincRNA
ENSG00000244021.4	AC093591.1	4.68767	-2.32343	3.79174	0.612762	0.540034	0.705739	processed_pseudogene		ENSG00000243304.3	AC008494.1	3.48432	1.54968	1.36011	-1.13938	0.254546	0.414404	processed_pseudogene
ENSG00000244251.1	AC013356.1	5.92967	-2.18326	1.08236	2.01712	0.043683	0.0982868	processed_pseudogene		ENSG00000219395.2	HSPA8P15	4.30087	1.54663	1.22505	-1.2625	0.206767	0.355372	processed_pseudogene
ENSG00000225282.1	AP000350.2	5.88405	-2.17574	1.03298	2.10627	0.0351805	0.0813034	processed_pseudogene		ENSG00000265939.1	UBE2CP2	2.86457	1.5458	1.46577	-1.0546	0.291609	0.459767	processed_pseudogene
ENSG00000214093.3	AL096701.1	4.93547	-2.12681	1.20876	1.7595	0.0784927	0.162368	processed_pseudogene		ENSG00000266554.2	LINC01443	4.31102	1.54285	1.2272	-1.25721	0.208677	0.357534	lincRNA
ENSG00000219102.3	HNRNPA3P12	5.72336	-2.12159	1.0315	2.0568	0.0397057	0.0903775	processed_pseudogene		ENSG00000258034.1	AC012157.1	7.15561	1.54049	1.07253	-1.43631	0.150914	0.277396	antisense
ENSG00000241478.1	HSPA8P9	3.95114	-2.0599	1.31951	1.56111	0.118497	0.228504	processed_pseudogene		ENSG00000232862.5	AL138787.1	11.8076	1.53953	0.749065	-2.05528	0.0398524	0.0906381	transcribed_processed_pseudogene
ENSG00000259686.1	HNRNPA1P71	4.70294	-2.05255	1.14398	1.79422	0.0727786	0.15238	processed_pseudogene		ENSG00000250295.6	RDH10-AS1	7.82024	1.53865	0.910655	-1.6896	0.0911037	0.183768	antisense
ENSG00000213816.3	CNN2P4	3.10198	-2.01534	1.58624	1.27052	0.203901	0.351628	processed_pseudogene		ENSG00000232344.2	AC087163.2	4.98144	1.53838	1.13944	-1.35013	0.176976	0.314504	processed_pseudogene
ENSG00000213149.3	CNN2P9	4.56846	-2.00571	1.30198	1.54051	0.123437	0.236153	processed_pseudogene		ENSG00000279070.2	AC073263.2	3.51251	1.53704	1.30785	-1.17524	0.239899	0.396675	lincRNA
ENSG00000258778.2	AL161670.2	4.53045	-1.99003	1.15992	1.71567	0.0862226	0.175433	processed_pseudogene		ENSG00000261117.1	AC009486.1	3.5313	1.53671	1.31946	-1.16465	0.244162	0.401891	lincRNA
ENSG00000255213.1	NPM1P35	3.77928	-1.98444	1.45446	1.36438	0.172448	0.307976	processed_pseudogene		ENSG00000227304.3	AC067942.1	3.46612	1.53165	1.29167	-1.18579	0.235707	0.391238	transcribed_processed_pseudogene
ENSG00000249193.1	HSPD1P5	3.76461	-1.97509	1.29132	1.52951	0.126139	0.239894	processed_pseudogene		ENSG00000272568.5	AC005162.3	4.94633	1.52753	1.10027	-1.38833	0.165038	0.297591	antisense
ENSG00000249226.1	SUCLG2P4	3.0155	-1.96364	1.5429	1.27269	0.203127	0.350629	processed_pseudogene		ENSG00000229005.2	HNF4A-AS1	3.46536	1.52407	1.41067	-1.08038	0.279971	0.445509	antisense
ENSG00000248320.1	THAP12P9	2.91551	-1.92792	1.64568	1.1715	0.241398	0.398421	processed_pseudogene		ENSG00000270035.1	AL359881.2	3.51373	1.52002	1.29041	-1.17793	0.238823	0.395418	lincRNA
ENSG00000262904.1	TMPOP2	7.99839	-1.91176	0.870871	2.19523	0.0281468	0.0668197	processed_pseudogene		ENSG00000232909.1	AL157823.2	7.02211	1.51918	0.94063	-1.61507	0.106295	0.209031	antisense
ENSG00000226789.1	AC110926.1	4.36213	-1.88981	1.24241	1.52109	0.128236	0.24302	processed_pseudogene		ENSG00000278921.2	EPB41L4A-DT	9.72914	1.51305	0.792886	-1.90828	0.0563545	0.122603	lincRNA
ENSG00000226084.5	AC113935.1	800.84	-1.88229	3.12904	0.601556	0.54747	0.712104	processed_pseudogene		ENSG00000237596.6	AL138828.1	4.11834	1.51296	1.20831	-1.25212	0.210526	0.359517	antisense
ENSG00000234969.1	AL627389.1	5.00967	-1.88146	1.14465	1.64371	0.100237	0.199295	processed_pseudogene		ENSG00000277270.1	AL160412.1	10.9288	1.51029	0.745087	-2.027	0.0426627	0.0962318	lincRNA
ENSG00000259982.1	CDC37P1	5.61007	-1.86744	1.2651	1.47612	0.139911	0.261075	processed_pseudogene		ENSG00000236468.1	AC099335.1	11.4494	1.50636	1.85065	-0.813961	0.415667	0.592688	processed_pseudogene
ENSG00000257773.1	ST13P3	2.79838	-1.86377	1.55259	1.20043	0.229974	0.384047	processed_pseudogene		ENSG00000214077.4	GNAQP1	5.58364	1.50513	1.04507	-1.44022	0.149806	0.27572	processed_pseudogene
ENSG00000227212.3	PFN1P6	2.74036	-1.83095	1.50876	1.21355	0.224921	0.378013	processed_pseudogene		ENSG00000228979.4	PPIAP55	2.69932	1.50467	1.53659	-0.97923	0.327466	0.500853	processed_pseudogene
ENSG00000219146.1	RPS4XP8	4.08452	-1.81893	1.2997	1.3995	0.161664	0.293059	processed_pseudogene		ENSG00000279726.1	AC005609.5	9.40241	1.49638	0.867579	-1.72478	0.0845669	0.172767	antisense
ENSG00000227201.2	CNN2P1	9.67829	-1.81874	0.789913	2.30245	0.0213097	0.052356	processed_pseudogene		ENSG00000229766.6	AL021396.1	4.15417	1.49221	1.22408	-1.21905	0.222825	0.37551	antisense
ENSG00000240540.2	RPL3P9	4.13271	-1.81528	1.18157	1.53633	0.124457	0.237438	processed_pseudogene		ENSG00000224924.6	LINC00320	4.16142	1.48863	1.24728	-1.1935	0.232674	0.387233	lincRNA
ENSG00000237804.1	HNRNPA1P39	3.37996	-1.80565	1.4365	1.25698	0.208762	0.357598	processed_pseudogene		ENSG00000235837.1	AC073333.1	4.1726	1.48275	1.2922	-1.14746	0.251193	0.410223	antisense
ENSG00000235821.1	IFITM4P	4.02057	-1.78139	1.45018	1.22839	0.219301	0.371184	processed_pseudogene		ENSG00000244502.2	HDAC11-AS1	2.67703	1.48157	1.52002	-0.974703	0.329708	0.503425	antisense
ENSG00000229207.1	SERPINH1P1	3.96244	-1.77259	1.3954	1.27031	0.203974	0.3517	processed_pseudogene		ENSG00000280194.1	AD000864.1	5.5716	1.48099	1.16185	-1.27469	0.20242	0.349933	TEC
ENSG00000227525.4	RPL7P6	5.35048	-1.7379	1.13582	1.53008	0.125998	0.239728	processed_pseudogene		ENSG00000251152.1	AC025539.1	9.5532	1.47879	0.794811	-1.86055	0.0628078	0.134394	lincRNA
ENSG00000229759.1	MRPS18AP1	5.27265	-1.72798	1.09076	1.5842	0.113149	0.220313	processed_pseudogene		ENSG00000229146.2	SNX18P4	14.4588	1.47497	0.860853	-1.71338	0.0866428	0.176144	processed_pseudogene
ENSG00000203262.3	AL137845.1	3.27865	-1.70298	1.39961	1.21675	0.223698	0.376615	processed_pseudogene		ENSG00000227001.3	NBPF2P	4.76112	1.47291	1.11795	-1.31751	0.187667	0.329083	unprocessed_pseudogene
ENSG00000241255.1	AL136126.1	3.20573	-1.70092	1.39391	1.22025	0.22237	0.375052	processed_pseudogene		ENSG00000229161.2	TCP1P1	2.64261	1.47073	1.61645	-0.909847	0.362903	0.538892	unprocessed_pseudogene
ENSG00000266066.1	POLRMTP1	3.24492	-1.69142	1.4391	1.17533	0.239862	0.396642	processed_pseudogene		ENSG00000241111.1	PRICKLE2-AS1	6.17957	1.47043	1.08383	-1.3567	0.174877	0.311415	antisense
ENSG00000270930.1	GRAMD4P8	3.79421	-1.66589	1.36854	1.21728	0.223499	0.376308	processed_pseudogene		ENSG00000272103.2	AC026741.1	4.79495	1.46977	1.23963	-1.18565	0.23576	0.391298	lincRNA
ENSG00000228121.1	PHBP3	5.05838	-1.65249	1.14098	1.44831	0.147531	0.27267	processed_pseudogene		ENSG00000275191.1	AC007497.1	3.97995	1.46822	1.29442	-1.13427	0.256681	0.41688	sense_intronic
ENSG00000225093.1	RPL3P7	9.45559	-1.64974	0.803095	2.05422	0.0399543	0.0908331	processed_pseudogene		ENSG00000225449.3	RAB6C-AS1	5.28635	1.46689	1.20802	-1.21429	0.224638	0.377688	transcribed_unprocessed_pseudogene
ENSG00000240634.1	AC145285.1	10.5578	-1.62853	0.765128	2.12844	0.0333009	0.0775165	processed_pseudogene		ENSG00000273369.1	AC096586.2	8.06815	1.46644	0.862328	-1.70056	0.0890258	0.180288	antisense
ENSG00000238145.2	AL731892.1	4.32418	-1.60651	1.18554	1.35508	0.175391	0.312131	processed_pseudogene		ENSG00000279078.1	SND1-IT1	2.74218	1.46468	1.56513	-0.935819	0.349366	0.5251	lincRNA
ENSG00000219451.3	RPL23P8	7.87365	-1.58611	1.04555	1.517	0.129266	0.244601	processed_pseudogene		ENSG00000215580.10	BCORP1	2.73683	1.46412	1.54378	-0.948399	0.342926	0.517878	transcribed_unprocessed_pseudogene
ENSG00000214784.4	AC010468.1	7.27739	-1.58156	0.939235	1.68388	0.0922044	0.185439	processed_pseudogene		ENSG00000272137.1	AL451064.1	2.72032	1.46402	1.44079	-1.01613	0.309569	0.480173	lincRNA
ENSG00000232499.2	AL391058.1	9.07347	-1.58126	0.814973	1.94025	0.0523488	0.114967	processed_pseudogene		ENSG00000230393.1	AC092667.1	10.1721	1.46332	0.763274	-1.91716	0.0552179	0.120547	antisense
ENSG00000226360.5	RPL10AP6	9.21426	-1.57899	0.907181	1.74055	0.0817623	0.168045	processed_pseudogene		ENSG00000279513.1	AL157902.2	3.3362	1.45489	1.32934	-1.09445	0.273757	0.438008	TEC
ENSG00000241746.1	AC104212.2	2.94617	-1.52087	1.41978	1.0712	0.284079	0.450548	processed_pseudogene		ENSG00000255545.7	AP004608.1	5.37809	1.45068	1.04738	-1.38506	0.166035	0.299103	processed_transcript
ENSG00000230721.1	AL049597.1	8.21964	-1.51867	0.885282	1.71546	0.0862611	0.175495	processed_pseudogene		ENSG00000253282.1	AP001330.1	2.69691	1.45001	1.45553	-0.996211	0.319148	0.490867	lincRNA
ENSG00000227474.1	RPL6P24	2.91327	-1.49028	1.43905	1.03561	0.300386	0.469557	processed_pseudogene		ENSG00000246877.1	DNM1P35	15.522	1.44803	0.657472	-2.20242	0.0276357	0.065773	antisense
ENSG00000234889.2	AL391666.1	3.45346	-1.46915	1.28954	1.13929	0.254583	0.414435	processed_pseudogene		ENSG00000263624.1	AC055811.1	2.72852	1.44772	1.51361	-0.956471	0.338835	0.513665	antisense
ENSG00000251667.1	BRCC3P1	6.81845	-1.4604	0.919783	1.58776	0.11234	0.218984	processed_pseudogene		ENSG00000256897.1	AC018410.2	5.38455	1.44679	1.05483	-1.37159	0.170193	0.305085	antisense
ENSG00000226982.4	CENPCP1	5.12771	-1.46018	1.06768	1.36762	0.171432	0.306713	processed_pseudogene		ENSG00000264853.1	AC011933.2	3.38773	1.44623	1.46277	-0.988687	0.322816	0.495169	sense_intronic
ENSG00000213621.3	RPSAP54	2.87313	-1.45817	1.51052	0.965344	0.334372	0.508649	processed_pseudogene		ENSG00000246526.2	LINC002481	3.33118	1.44533	1.41167	-1.02385	0.305908	0.475742	lincRNA
ENSG00000261559.1	FSCN1P1	5.16289	-1.45247	1.07421	1.35213	0.176332	0.313583	processed_pseudogene		ENSG00000285952.1	AC020663.4	4.03398	1.4407	1.6285	-0.884679	0.37633	0.552488	processed_transcript
ENSG00000240950.1	AC021074.1	3.92977	-1.4445	1.27093	1.13657	0.255719	0.415784	processed_pseudogene		ENSG00000237423.1	LINC01522	2.71494	1.43952	1.50892	-0.954007	0.34008	0.514998	lincRNA
ENSG00000257803.2	AC010200.1	3.99181	-1.43969	1.39185	1.03437	0.300964	0.470175	processed_pseudogene		ENSG00000254001.5	AC084706.1	2.68026	1.43939	1.49888	-0.960311	0.336899	0.511444	lincRNA
ENSG00000172974.11	AC007318.1	2.82653	-1.43247	3.80424	0.376546	0.706511	0.829036	processed_pseudogene		ENSG00000227107.1	AC104667.1	5.29529	1.43773	1.17354	-1.22512	0.220529	0.372814	lincRNA
ENSG00000244052.1	RPL5P24	14.039	-1.42906	0.686708	2.08104	0.0374305	0.085798	processed_pseudogene		ENSG00000203523.3	TAS2R2P	4.59787	1.43509	1.12883	-1.27131	0.203618	0.351248	processed_pseudogene
ENSG00000229251.3	HNRNPA1P8	9.56781	-1.42201	0.790868	1.79804	0.07217	0.151289	processed_pseudogene		ENSG00000260992.1	DOCK9-DT	6.68028	1.43479	0.941117	-1.52456	0.12737	0.241684	antisense
ENSG00000268660.1	LETM1P2	13.8766	-1.40088	0.65027	2.1543	0.0312167	0.0732034	processed_pseudogene		ENSG00000231793.5	DOC2GP	12.5921	1.43472	0.703472	-2.03948	0.0414023	0.0936605	transcribed_unitary_pseudogene
ENSG00000224861.1	YBX1P1	15.9043	-1.38935	0.627002	2.21586	0.0267012	0.063785	processed_pseudogene		ENSG00000237417.1	XRCC6P1	4.59543	1.43445	1.14211	-1.25597	0.209128	0.358007	processed_pseudogene
ENSG00000174977.8	AC026271.1	5.08003	-1.38614	3.00429	0.461386	0.644522	0.78594	processed_pseudogene		ENSG00000226915.1	AC068137.1	3.28813	1.43128	1.38581	-1.03281	0.301695	0.470781	processed_pseudogene
ENSG00000270948.1	MTDHP1	2.75424	-1.36869	1.41436	0.967712	0.333188	0.507431	processed_pseudogene		ENSG00000279182.1	CR559946.2	3.3877	1.42722	1.40598	-1.01511	0.310055	0.480662	antisense
ENSG00000229132.2	EIF4A1P10	4.93038	-1.35867	1.15552	1.17581	0.239671	0.396434	processed_pseudogene		ENSG00000240350.2	AC017002.3	3.33013	1.42663	1.51304	-0.942891	0.345737	0.520933	lincRNA
ENSG00000243517.1	AC024940.2	3.28801	-1.35086	1.42798	0.945989	0.344154	0.519105	processed_pseudogene		ENSG00000242104.5	AC092978.1	5.9766	1.42634	1.10687	-1.28863	0.197528	0.343004	transcribed_unitary_pseudogene
ENSG00000270479.1	BNIP3P37	3.726	-1.34839	1.34437	1.00299	0.315864	0.487049	processed_pseudogene		ENSG00000232389.1	AL583856.1	4.5828	1.4239	1.25276	-1.13662	0.255699	0.415784	processed_pseudogene
ENSG00000180211.5	FO393411.1	25.8563	-1.34549	0.612087	2.19821	0.0279343	0.0663782	processed_pseudogene		ENSG00000259236.1	GOLGA8VP	3.35845	1.42317	1.35445	-1.05074	0.293379	0.462039	unprocessed_pseudogene
ENSG00000215840.3	AL592295.1	17.6813	-1.33686	0.613525	2.17898	0.0293328	0.0692406	processed_pseudogene		ENSG00000260493.1	AC011773.4	9.99373	1.42302	0.798052	-1.78311	0.074568	0.155475	antisense
ENSG00000231006.1	RPL7P32	6.3596	-1.33427	1.01999	1.30812	0.190834	0.333544	processed_pseudogene		ENSG00000246528.3	AC079089.1	10.2511	1.42185	0.878648	-1.61822	0.105615	0.207948	antisense
ENSG00000223819.2	PPIAP89	5.20951	-1.32661	2.98237	0.444818	0.656451	0.794118	processed_pseudogene		ENSG00000227463.2	AL390838.1	3.94068	1.42084	1.28724	-1.10379	0.269684	0.433155	lincRNA
ENSG00000233503.1	HNRNPLP1	5.35834	-1.32446	1.1647	1.13716	0.25547	0.415487	processed_pseudogene		ENSG00000275454.1	AC105020.6	15.9917	1.41962	0.671047	-2.11553	0.0343849	0.0796859	antisense
ENSG00000237931.1	CLIC4P3	14.8683	-1.31924	0.653226	2.01957	0.0434279	0.097791	processed_pseudogene		ENSG00000205500.8	AC013472.1	3.34981	1.41877	1.36103	-1.04242	0.297215	0.465993	processed_transcript
ENSG00000244593.1	AC025062.1	5.30669	-1.30477	1.05707	1.23433	0.21708	0.368185	processed_pseudogene		ENSG00000235674.2	LDHAP2	2.72235	1.41335	1.81131	-0.780292	0.435219	0.612051	processed_pseudogene
ENSG00000212789.4	ST13P5	4.7518	-1.29889	1.16709	1.11293	0.265737	0.428096	processed_pseudogene		ENSG00000259287.2	AC010809.1	4.61936	1.40704	1.13293	-1.24194	0.214259	0.364599	antisense
ENSG00000235602.5	POU5F1P3	3.1172	-1.28978	1.55608	0.828862	0.407182	0.584755	processed_pseudogene		ENSG00000177725.5	AC105206.1	5.81803	1.40474	1.08109	-1.29937	0.193816	0.337823	sense_overlapping
ENSG00000214144.3	AL390728.1	5.7141	-1.27949	1.01589	1.25948	0.207858	0.356567	processed_pseudogene		ENSG00000230516.1	AL589642.2	14.4325	1.40192	0.666501	-2.10341	0.0354303	0.0817882	lincRNA
ENSG00000234882.1	EIF3EP1	13.0505	-1.27267	0.68809	1.84957	0.0643758	0.137265	processed_pseudogene		ENSG00000234352.9	AC009264.1	14.3824	1.40061	0.658215	-2.12789	0.0333464	0.0775828	antisense
ENSG00000242262.1	AC092597.1	4.65525	-1.26665	1.24824	1.01475	0.310227	0.480862	processed_pseudogene		ENSG00000232906.1	AC092685.1	11.1565	1.4004	0.735774	-1.90331	0.0570006	0.123769	processed_pseudogene
ENSG00000213500.3	LAP3P2	11.385	-1.25671	3.36758	0.373179	0.709016	0.830588	processed_pseudogene		ENSG00000280913.2	CTSLP2	5.26043	1.39952	1.10114	-1.27097	0.203739	0.351376	transcribed_unprocessed_pseudogene
ENSG00000213862.4	AC044787.1	11.276	-1.25119	0.777649	1.60894	0.107629	0.211156	processed_pseudogene		ENSG00000272078.1	AL139423.1	3.33286	1.3991	1.43301	-0.976336	0.328898	0.502411	antisense
ENSG00000230897.1	RPS18P12	3.65387	-1.24741	1.31893	0.945776	0.344263	0.519164	processed_pseudogene		ENSG00000223566.1	TNRC18P2	14.3775	1.39252	2.27379	-0.612426	0.540256	0.705914	unprocessed_pseudogene
ENSG00000243225.2	AC007686.1	13.3702	-1.24702	0.676073	1.8445	0.0651107	0.138557	processed_pseudogene		ENSG00000255114.1	AP003392.3	10.5285	1.39185	0.769777	-1.80812	0.0705877	0.14844	antisense
ENSG00000233578.1	EIF4EP1	3.57191	-1.24693	1.30888	0.95267	0.340757	0.515711	processed_pseudogene		ENSG00000285622.1	AL135926.1	5.26716	1.39035	1.05927	-1.31256	0.189332	0.331562	processed_transcript
ENSG00000242278.1	AC074051.1	3.02852	-1.23898	1.42248	0.870998	0.383755	0.560821	processed_pseudogene		ENSG00000279103.1	AC138470.1	8.66183	1.38917	0.936796	-1.48289	0.138104	0.25841	TEC
ENSG00000267355.2	RPL9P29	3.59008	-1.23894	1.21913	1.01625	0.309511	0.480117	processed_pseudogene		ENSG00000279039.1	AC011447.6	5.28123	1.38886	1.12316	-1.23657	0.216248	0.367261	TEC
ENSG00000215032.2	GNL3LP1	19.8825	-1.23423	0.549259	2.24709	0.0246344	0.0594157	processed_pseudogene		ENSG00000274376.4	ADAMTS7P1	4.43051	1.38367	1.22254	-1.1318	0.257719	0.418178	transcribed_unprocessed_pseudogene
ENSG00000244503.1	AC108751.5	4.6139	-1.23409	1.08713	1.13519	0.256297	0.41641	processed_pseudogene		ENSG00000233585.2	AC231533.2	9.00582	1.3833	0.813335	-1.70077	0.0889853	0.180222	transcribed_processed_pseudogene
ENSG00000180189.10	HMGB1P14	5.6986	-1.23173	1.13755	1.08279	0.278901	0.444152	processed_pseudogene		ENSG00000277159.1	AL139384.2	13.5097	1.38148	0.666196	-2.07369	0.0381083	0.0871916	lincRNA
ENSG00000238249.2	HMGN2P17	5.05892	-1.22844	1.05321	1.16638	0.243462	0.401004	processed_pseudogene		ENSG00000204706.14	MAMDC2-AS1	7.58747	1.38121	0.98858	-1.39716	0.162365	0.293974	antisense
ENSG00000239511.2	POM121L7P	5.10386	-1.22425	1.15558	1.05942	0.289409	0.457126	processed_pseudogene		ENSG00000259556.2	AC090971.3	5.25453	1.37965	1.0951	-1.25984	0.207729	0.356478	unprocessed_pseudogene
ENSG00000213857.3	AL080243.1	5.61517	-1.22417	1.02682	1.1922	0.233184	0.387934	processed_pseudogene		ENSG00000272192.1	AC100812.1	3.13692	1.37437	1.48672	-0.924431	0.355262	0.531228	lincRNA
ENSG00000235315.2	RPL23AP69	16.7693	-1.22228	0.609168	2.00648	0.0448056	0.100481	processed_pseudogene		ENSG00000279138.1	AP002847.1	10.1538	1.36842	0.772809	-1.77071	0.0766084	0.159124	TEC
ENSG00000224763.1	FDPSP8	4.57517	-1.21169	1.12411	1.07792	0.281071	0.446974	processed_pseudogene		ENSG00000268854.1	AC020909.3	11.4185	1.36676	0.823743	-1.6592	0.0970746	0.193865	antisense
ENSG00000214612.3	RPS19P1	3.00057	-1.2036	1.39736	0.861336	0.389053	0.566062	processed_pseudogene		ENSG00000231574.5	LINC02015	3.17153	1.36605	1.41774	-0.963545	0.335274	0.509744	lincRNA
ENSG00000204253.4	HNRNPCP2	3.0101	-1.20336	1.45149	0.829052	0.407075	0.584686	processed_pseudogene		ENSG00000205794.4	AC098591.1	4.42024	1.366	1.15772	-1.17991	0.238037	0.394339	transcribed_processed_pseudogene
ENSG00000249119.1	MTND6P4	4.52361	-1.19112	1.21775	0.978132	0.328009	0.501444	processed_pseudogene		ENSG00000218713.1	AL512378.1	5.11882	1.36572	1.33238	-1.02503	0.305351	0.47513	processed_pseudogene
ENSG00000242445.1	RPL7AP11	7.98894	-1.18618	0.831351	1.42681	0.153634	0.281268	processed_pseudogene		ENSG00000253771.6	TPTE2P1	17.8027	1.36332	0.656317	-2.07723	0.0377803	0.0865335	transcribed_unprocessed_pseudogene
ENSG00000229417.1	NPM1P25	6.47427	-1.18094	1.12925	1.04578	0.295664	0.464435	processed_pseudogene		ENSG00000254740.2	AP003396.3	9.05577	1.36301	3.26378	-0.417616	0.676228	0.808182	antisense
ENSG00000225695.1	HNRNPA1P35	4.39776	-1.16696	1.28444	0.908532	0.363597	0.539495	processed_pseudogene		ENSG00000232926.1	AC000078.1	6.98447	1.36294	0.90789	-1.50122	0.133298	0.251048	processed_pseudogene
ENSG00000233380.1	RPS2P48	12.7053	-1.1627	0.740753	1.56962	0.116503	0.225477	processed_pseudogene		ENSG00000184669.9	OR7E14P	8.99037	1.3607	0.949514	-1.43305	0.151844	0.278809	transcribed_unprocessed_pseudogene
ENSG00000277156.1	AL589743.5	34.2831	-1.16195	0.510685	2.27529	0.0228888	0.0557617	processed_pseudogene		ENSG00000272905.1	AC018648.1	3.84455	1.36054	1.25364	-1.08527	0.277801	0.442919	lincRNA
ENSG00000213326.4	RPS7P11	3.94579	-1.15628	1.19807	0.965123	0.334483	0.508783	processed_pseudogene		ENSG00000255459.1	AC105233.3	3.18956	1.35784	1.40933	-0.963468	0.335313	0.509769	processed_pseudogene
ENSG00000228205.1	AC131235.1	10.2784	-1.14255	0.758517	1.50629	0.131992	0.248983	processed_pseudogene		ENSG00000249249.1	AC010226.1	3.20711	1.35721	1.37327	-0.988301	0.323005	0.495411	antisense
ENSG00000240954.1	RPL4P1	3.39083	-1.13941	1.33274	0.854944	0.392582	0.569907	processed_pseudogene		ENSG00000237661.1	AC092474.2	3.19059	1.35613	1.32868	-1.02066	0.307415	0.47759	processed_pseudogene
ENSG00000226525.5	RPS7P10	7.66847	-1.13287	1.0047	1.12757	0.259501	0.420328	processed_pseudogene		ENSG00000280515.1	SALRNA2	3.18155	1.35361	1.4062	-0.962601	0.335748	0.510292	lincRNA
ENSG00000244073.1	RPS4XP6	9.70468	-1.13236	0.791173	1.43125	0.15236	0.279391	processed_pseudogene		ENSG00000259426.5	AC027237.3	10.8125	1.35247	0.759877	-1.77985	0.0751003	0.156425	antisense
ENSG00000235390.4	AC051619.1	2.94344	-1.12895	1.51382	0.745762	0.455811	0.631662	processed_pseudogene		ENSG00000273824.1	AC008033.3	17.6502	1.35153	0.605737	-2.23121	0.0256673	0.0616229	lincRNA
ENSG00000231181.1	AL954705.1	5.77765	-1.12179	1.01041	1.11023	0.266899	0.42954	processed_pseudogene		ENSG00000230204.1	FTH1P5	13.0243	1.35043	2.53149	-0.53345	0.593722	0.748006	processed_pseudogene
ENSG00000233671.1	AC083899.2	3.36008	-1.11964	1.29792	0.862642	0.388334	0.565345	processed_pseudogene		ENSG00000244097.1	RPS4XP17	4.44751	1.35013	1.13213	-1.19256	0.233043	0.387761	processed_pseudogene
ENSG00000219470.1	AL355802.1	15.0103	-1.11871	0.736494	1.51897	0.12877	0.243806	processed_pseudogene		ENSG00000274225.1	AP001065.1	10.6922	1.34836	0.803364	-1.67839	0.0932704	0.187214	lincRNA
ENSG00000248557.1	AC024558.1	8.20009	-1.10384	0.830433	1.32924	0.18377	0.323714	processed_pseudogene		ENSG00000267702.1	AP005131.6	9.49258	1.34557	0.820409	-1.64012	0.100979	0.200382	sense_intronic
ENSG00000186676.3	EEF1GP1	2.87362	-1.0944	1.36252	0.803222	0.421847	0.598936	processed_pseudogene		ENSG00000254531.1	FLJ20021	5.12046	1.34381	1.06059	-1.26704	0.205139	0.353249	lincRNA
ENSG00000197258.5	EIF4BP6	7.64954	-1.09289	0.88497	1.23494	0.216853	0.367913	processed_pseudogene		ENSG00000266805.1	AP005432.1	4.48608	1.34025	1.13174	-1.18424	0.236319	0.392052	sense_intronic
ENSG00000228501.2	RPL15P18	2.90306	-1.09141	1.46812	0.743409	0.457234	0.632731	processed_pseudogene		ENSG00000280162.1	AL136531.3	10.2254	1.33872	0.763822	-1.75266	0.0796604	0.164326	TEC
ENSG00000227176.1	AC092641.1	19.9422	-1.08402	0.628608	1.72448	0.0846219	0.172864	processed_pseudogene		ENSG00000253288.1	AC046195.1	4.5408	1.33775	1.37886	-0.970188	0.331953	0.506063	lincRNA
ENSG00000235253.1	AC010240.2	24.1909	-1.07611	0.501012	2.14788	0.0317233	0.0742676	processed_pseudogene		ENSG00000233058.1	LINC00884	7.71583	1.33203	0.917648	-1.45157	0.146621	0.271345	antisense
ENSG00000230673.3	PABPC1P3	4.81255	-1.07454	1.18054	0.910209	0.362713	0.538715	processed_pseudogene		ENSG00000237938.5	AL450998.2	4.49735	1.33118	1.1915	-1.11723	0.263897	0.425858	antisense
ENSG00000242071.3	RPL7AP6	10.8427	-1.06904	0.717736	1.48946	0.136367	0.255735	processed_pseudogene		ENSG00000268201.1	AC020915.2	3.16131	1.33074	1.42637	-0.932957	0.350842	0.52679	sense_intronic
ENSG00000232472.1	EEF1B2P3	21.0648	-1.06836	0.686926	1.55527	0.119881	0.230527	processed_pseudogene		ENSG00000280278.1	FLJ30679	8.78076	1.33052	0.845792	-1.5731	0.115695	0.224261	TEC
ENSG00000213352.3	GAPDHP44	2.86709	-1.06132	1.53139	0.693043	0.488282	0.660529	processed_pseudogene		ENSG00000259448.2	LINC02352	15.9607	1.32999	0.646846	-2.05611	0.0397716	0.0905	lincRNA
ENSG00000236058.3	RPL17P36	2.8756	-1.05901	1.5994	0.662132	0.507887	0.67814	processed_pseudogene		ENSG00000273637.1	AL139260.2	7.15489	1.32575	3.15363	-0.420389	0.674201	0.806662	processed_transcript
ENSG00000234742.1	AC144530.1	10.2724	-1.05374	0.79014	1.33361	0.18233	0.321846	processed_pseudogene		ENSG00000256152.2	AC027290.1	3.28366	1.32571	3.79604	-0.349235	0.726913	0.844115	lincRNA
ENSG00000253183.1	AC005531.1	9.27889	-1.04997	0.829511	1.26577	0.205596	0.353846	processed_pseudogene		ENSG00000177993.3	ZNRF3-AS1	6.80385	1.31999	0.93555	-1.41092	0.158267	0.287945	antisense
ENSG00000219135.1	RPL23AP48	23.8512	-1.04319	0.494416	2.10995	0.0348625	0.0806563	processed_pseudogene		ENSG00000206129.4	AC006305.1	11.9032	1.31999	0.70659	-1.86811	0.0617472	0.132601	lincRNA
ENSG00000214185.3	XPOTP1	9.33763	-1.04264	0.777931	1.34027	0.180159	0.318875	processed_pseudogene		ENSG00000277253.1	AC118758.2	3.25411	1.31951	1.68611	-0.78258	0.433874	0.610731	processed_pseudogene
ENSG00000189343.7	RPS2P46	15.4527	-1.03952	0.671815	1.54734	0.121782	0.233504	processed_pseudogene		ENSG00000262312.2	AC004494.1	16.9932	1.3176	0.611051	-2.15628	0.031062	0.0728788	antisense
ENSG00000225971.1	AC003071.1	3.71654	-1.03881	1.23222	0.843038	0.399207	0.576565	processed_pseudogene		ENSG00000246323.2	AC113382.1	8.07049	1.31377	0.854141	-1.53812	0.124019	0.236934	antisense
ENSG00000213609.3	RPL7AP50	3.20542	-1.02737	1.36146	0.754612	0.450482	0.626851	processed_pseudogene		ENSG00000265933.5	LINC00668	3.84121	1.31336	1.28912	-1.0188	0.308297	0.478596	lincRNA
ENSG00000230383.1	AC009245.1	8.70739	-1.02258	0.990326	1.03257	0.301803	0.470888	processed_pseudogene		ENSG00000251013.1	GAPDHP62	5.64414	1.31334	1.35104	-0.972097	0.331002	0.504854	processed_pseudogene
ENSG00000232883.1	AL451081.2	6.92751	-1.02238	0.889658	1.14918	0.250481	0.409386	processed_pseudogene		ENSG00000253389.2	AC113133.1	7.52637	1.31137	0.943517	-1.38988	0.164567	0.296933	antisense
ENSG00000243431.1	RPL5P30	5.62123	-1.01793	1.10795	0.918747	0.358228	0.533994	processed_pseudogene		ENSG00000260941.1	LINC00622	4.913	1.30872	1.09462	-1.19559	0.231856	0.386329	sense_overlapping
ENSG00000235489.4	DBF4P1	2.79907	-1.01645	1.81705	0.559397	0.575891	0.733697	processed_pseudogene		ENSG00000259244.1	AC048382.2	6.84471	1.30722	1.1229	-1.16414	0.244366	0.402139	processed_transcript
ENSG00000227791.3	AC007365.2	18.7582	-1.01493	0.599847	1.69198	0.0906499	0.183017	processed_pseudogene		ENSG00000235621.8	LINC00494	10.6566	1.30574	0.769747	-1.69633	0.0898239	0.181659	lincRNA
ENSG00000219163.2	HMGB1P20	7.41499	-1.01123	0.938796	1.07716	0.281408	0.447353	processed_pseudogene		ENSG00000226486.1	LINC01035	2.98438	1.3051	1.53989	-0.847526	0.396702	0.573788	lincRNA
ENSG00000229091.3	HSPA8P8	26.5241	-1.00823	0.466715	2.16028	0.0307513	0.0722778	processed_pseudogene		ENSG00000261063.1	AC009139.2	3.13118	1.29911	3.79876	-0.341984	0.732363	0.847521	antisense
ENSG00000213695.3	RPS7P14	16.4276	-1.00493	0.592508	1.69605	0.0898757	0.181747	processed_pseudogene		ENSG00000267943.1	AC010328.1	5.62083	1.29863	1.05159	-1.23492	0.216861	0.367913	lincRNA
ENSG00000230216.1	HSPB1P2	5.99939	-1.00404	0.98274	1.02167	0.306935	0.476943	processed_pseudogene		ENSG00000280179.1	CU639417.4	5.08702	1.2956	1.38339	-0.936539	0.348996	0.52489	lincRNA
ENSG00000240395.1	RPL5P23	7.65194	-0.986654	1.00609	0.980679	0.326751	0.499929	processed_pseudogene		ENSG00000278383.1	AL031673.1	8.63821	1.2933	0.83523	-1.54844	0.121517	0.233076	antisense
ENSG00000229298.1	TUBB8P1	9.48809	-0.986576	0.782253	1.2612	0.207238	0.355827	processed_pseudogene		ENSG00000235726.5	AC010148.1	4.24114	1.29195	1.26321	-1.02275	0.306425	0.476316	processed_transcript
ENSG00000240048.1	DDX50P2	5.95255	-0.984345	0.973663	1.01097	0.31203	0.482726	processed_pseudogene		ENSG00000266053.2	NDUFV2-AS1	19.2009	1.29186	0.586414	-2.20299	0.0275955	0.0656981	antisense
ENSG00000268884.1	AC010323.2	2.73344	-0.979163	1.39776	0.700524	0.4836	0.656507	processed_pseudogene		ENSG00000251131.1	AC025171.3	11.158	1.29048	0.725024	-1.77992	0.0750896	0.156422	antisense
ENSG00000254843.1	XIAPP2	6.72301	-0.975287	0.92132	1.05858	0.289793	0.457524	processed_pseudogene		ENSG00000261140.1	AC093525.4	11.201	1.28907	0.745272	-1.72967	0.0836893	0.171301	antisense
ENSG00000251596.1	HADHAP1	2.6921	-0.974131	1.39244	0.699583	0.484188	0.656966	processed_pseudogene		ENSG00000273355.1	AP000894.4	10.5885	1.28495	0.76181	-1.68671	0.0916588	0.184606	lincRNA
ENSG00000225125.2	RANP4	9.51091	-0.97304	0.77267	1.25932	0.207914	0.356607	processed_pseudogene		ENSG00000257126.5	FOXG1-AS1	4.88653	1.284	1.20107	-1.06904	0.28505	0.451706	antisense
ENSG00000251046.2	ZNF969P	9.87502	-0.961325	0.758401	1.26757	0.204952	0.353062	processed_pseudogene		ENSG00000258140.2	AC127894.1	4.32406	1.28375	1.26372	-1.01585	0.309701	0.480279	lincRNA
ENSG00000215878.3	MARCKSL1P2	3.56064	-0.954138	1.23852	0.770383	0.441073	0.617771	processed_pseudogene		ENSG00000176654.12	NANOGP1	8.67447	1.28116	0.883294	-1.45043	0.146938	0.271837	transcribed_unprocessed_pseudogene
ENSG00000226415.1	TPI1P1	5.33686	-0.94832	1.04609	0.906534	0.364654	0.540634	processed_pseudogene		ENSG00000284705.1	AL596257.1	11.186	1.27698	0.742404	-1.72006	0.0854212	0.174038	lincRNA
ENSG00000217624.2	AL627402.1	4.87777	-0.931224	1.07322	0.867691	0.385564	0.562623	processed_pseudogene		ENSG00000279825.1	AC003957.1	7.23696	1.27585	1.02405	-1.24589	0.212806	0.362619	TEC
ENSG00000230207.1	RPL4P5	14.6276	-0.926963	0.637576	1.45389	0.145978	0.27031	processed_pseudogene		ENSG00000279518.1	AC083843.3	9.22887	1.27557	0.792293	-1.60997	0.107404	0.210802	TEC
ENSG00000234335.1	RPS4XP11	3.98935	-0.924862	1.23918	0.746348	0.455457	0.631352	processed_pseudogene		ENSG00000256616.3	AP002414.2	9.8914	1.27092	0.803073	-1.58258	0.113518	0.220917	transcribed_processed_pseudogene
ENSG00000271105.1	SCML2P2	3.57063	-0.923216	1.24687	0.740428	0.45904	0.634247	processed_pseudogene		ENSG00000253623.1	AC009879.1	5.39702	1.26793	1.1022	-1.15036	0.249995	0.408752	processed_pseudogene
ENSG00000237846.1	AL773545.3	36.3523	-0.921893	0.411025	2.24291	0.0249025	0.0599852	processed_pseudogene		ENSG00000205056.8	LINC02397	7.3144	1.26676	0.90098	-1.40598	0.159731	0.290233	lincRNA
ENSG00000250752.2	RPL23AP96	3.54489	-0.921304	1.22344	0.753044	0.451424	0.627528	processed_pseudogene		ENSG00000236423.5	LINC01134	11.7724	1.26423	0.783379	-1.61382	0.106566	0.20949	lincRNA
ENSG00000139239.7	RPL14P1	10.1317	-0.920286	0.751646	1.22436	0.220816	0.373103	processed_pseudogene		ENSG00000260259.1	LINC02166	11.488	1.26354	0.739671	-1.70824	0.0875917	0.177832	lincRNA
ENSG00000213399.3	AC022210.1	13.7639	-0.91964	0.688313	1.33608	0.181524	0.320711	processed_pseudogene		ENSG00000257642.1	KCCAT198	3.72059	1.26113	1.37692	-0.915909	0.359715	0.535607	antisense
ENSG00000227799.1	AC012358.2	26.0093	-0.915235	0.483094	1.89453	0.0581548	0.125862	processed_pseudogene		ENSG00000262652.1	AC124283.3	3.68199	1.25724	1.29955	-0.967438	0.333325	0.50757	sense_intronic
ENSG00000189089.5	RIMKLBP1	5.20317	-0.914932	1.12956	0.809989	0.417947	0.594939	processed_pseudogene		ENSG00000282840.1	AC004554.2	3.01296	1.25285	1.36807	-0.915781	0.359782	0.535671	lincRNA
ENSG00000146677.7	AC004453.1	10.0024	-0.910523	0.834641	1.09092	0.27531	0.439928	processed_pseudogene		ENSG00000261231.6	LINC02133	4.35757	1.25089	1.2223	-1.02339	0.306123	0.476043	lincRNA
ENSG00000244313.3	AC024293.1	676.129	-0.905803	0.851318	1.064	0.287328	0.454419	processed_pseudogene		ENSG00000273209.1	AC069148.1	3.64615	1.25082	1.29771	-0.96387	0.335111	0.509531	lincRNA
ENSG00000235400.1	AC104837.1	31.8472	-0.904921	0.454593	1.99062	0.046523	0.103825	processed_pseudogene		ENSG00000233723.8	LINC01122	9.15335	1.24947	0.837411	-1.49206	0.135684	0.254666	lincRNA
ENSG00000228002.2	DHX9P1	3.92129	-0.897869	1.25448	0.715728	0.474159	0.648287	processed_pseudogene		ENSG00000270706.1	PRMT1P1	3.09476	1.24873	1.61358	-0.773884	0.438999	0.616018	processed_pseudogene
ENSG00000240882.1	AC063952.2	24.0932	-0.896958	0.503921	1.77996	0.075083	0.156422	processed_pseudogene		ENSG00000236581.8	STARD13-AS	3.01078	1.24184	1.3679	-0.907844	0.363961	0.539841	processed_transcript
ENSG00000226080.1	AC062028.1	33.5734	-0.892154	0.435929	2.04656	0.0407014	0.0922798	processed_pseudogene		ENSG00000230769.1	Z98048.1	3.02423	1.24149	1.38337	-0.897437	0.369486	0.545283	processed_pseudogene
ENSG00000265293.2	ARGFXP2	4.74421	-0.888649	1.14443	0.776501	0.437453	0.614385	processed_pseudogene		ENSG00000168405.17	CMAHP	6.11437	1.23947	1.01105	-1.22593	0.220226	0.372386	transcribed_unitary_pseudogene
ENSG00000233264.2	AC006042.3	24.3792	-0.886461	0.495661	1.78844	0.0737045	0.153974	processed_pseudogene		ENSG00000279641.1	AC120057.3	15.611	1.23913	0.606007	-2.04474	0.0408807	0.0926396	TEC
ENSG00000228446.2	AC073052.1	3.06917	-0.8854	1.4137	0.626301	0.531118	0.698166	processed_pseudogene		ENSG00000278926.1	AC092134.2	3.03683	1.23839	1.39888	-0.885272	0.37601	0.552122	TEC
ENSG00000226359.1	ACTG1P24	3.04721	-0.884268	1.37924	0.641125	0.521441	0.690126	processed_pseudogene		ENSG00000253559.1	OSGEPL1-AS1	6.06815	1.23718	0.968819	-1.277	0.201603	0.348708	antisense
ENSG00000236565.3	HNRNPA3P5	3.90992	-0.883167	1.28685	0.686301	0.492523	0.664324	processed_pseudogene		ENSG00000245812.2	LINC02202	7.74724	1.23161	0.925817	-1.33029	0.183422	0.323328	lincRNA
ENSG00000213891.3	RPL3P6	3.89281	-0.879805	1.18979	0.739462	0.459626	0.63494	processed_pseudogene		ENSG00000236496.2	GPS2P1	13.2616	1.23158	0.654891	-1.88058	0.0600289	0.129234	processed_pseudogene
ENSG00000184414.2	IRS3P	5.64034	-0.875971	1.15947	0.755491	0.449954	0.626349	processed_pseudogene		ENSG00000227028.6	SLC8A1-AS1	6.04781	1.2312	0.98966	-1.24406	0.213477	0.363461	antisense
ENSG00000271095.1	BNIP3P28	3.88777	-0.874179	1.18882	0.735331	0.462138	0.637321	processed_pseudogene		ENSG00000228995.1	MTND1P9	3.07184	1.2299	1.41204	-0.871004	0.383752	0.560821	processed_pseudogene
ENSG00000203414.2	BTBD7P1	11.2154	-0.872787	0.719052	1.2138	0.224823	0.377896	processed_pseudogene		ENSG00000260193.1	AL138781.1	23.554	1.22934	0.549632	-2.23666	0.0253084	0.0608003	lincRNA
ENSG00000214223.4	HNRNPA1P10	31.9929	-0.872588	0.632722	1.3791	0.167864	0.301764	processed_pseudogene		ENSG00000281453.1	TGFB2-OT1	42.1277	1.22858	1.4252	-0.862046	0.388662	0.56564	3prime_overlapping_ncRNA
ENSG00000254170.1	AC008802.1	8.55191	-0.867766	0.831884	1.04313	0.296887	0.465739	processed_pseudogene		ENSG00000238097.1	LINC02037	4.07552	1.22753	1.292	-0.950098	0.342063	0.51699	lincRNA
ENSG00000258925.2	NPM1P5	6.78666	-0.860503	1.07289	0.802039	0.42253	0.59968	processed_pseudogene		ENSG00000251288.2	AC018797.3	3.051	1.22579	1.43163	-0.85622	0.391876	0.569204	processed_pseudogene
ENSG00000224986.2	PPP1R8P1	7.62934	-0.858508	0.945061	0.908415	0.363659	0.539531	processed_pseudogene		ENSG00000275056.1	AC020663.3	4.12285	1.22451	1.1741	-1.04293	0.296979	0.465756	sense_intronic
ENSG00000197149.5	AC107956.1	11.8895	-0.84006	0.722191	1.16321	0.244744	0.402673	processed_pseudogene		ENSG00000259209.3	AC004943.1	8.93853	1.2212	0.80062	-1.52532	0.127181	0.241431	antisense
ENSG00000229994.1	RPL5P4	8.0755	-0.836579	0.911932	0.917371	0.358948	0.534785	processed_pseudogene		ENSG00000279355.1	AGPAT4-IT1	22.92	1.22024	0.53106	-2.29774	0.0215763	0.0529023	TEC
ENSG00000236184.1	TCEA1P4	7.16787	-0.836162	0.924351	0.904593	0.365681	0.541642	processed_pseudogene		ENSG00000214553.10	LRRC37A11P	6.58115	1.2154	0.96838	-1.25508	0.209449	0.358366	transcribed_unprocessed_pseudogene
ENSG00000243592.1	RPL17P22	20.7016	-0.836057	0.545677	1.53215	0.125486	0.239058	processed_pseudogene		ENSG00000278231.1	AL133342.1	3.4536	1.2147	1.37138	-0.885751	0.375752	0.551853	lincRNA
ENSG00000232341.2	RPL4P2	6.80291	-0.831631	0.909984	0.913896	0.360771	0.536714	processed_pseudogene		ENSG00000279077.1	AC023090.2	6.1144	1.21459	1.06584	-1.13955	0.254472	0.414374	TEC
ENSG00000232615.4	AC026412.2	8.88175	-0.829866	0.868174	0.955875	0.339135	0.514044	processed_pseudogene		ENSG00000229267.2	AC016708.1	24.0813	1.21338	0.523351	-2.31849	0.0204227	0.0504644	antisense
ENSG00000227638.2	HNRNPA1P14	6.8372	-0.827248	0.942787	0.877449	0.380243	0.556955	processed_pseudogene		ENSG00000272167.2	AL606537.1	3.03917	1.21106	1.43312	-0.845055	0.39808	0.575299	antisense
ENSG00000233690.1	EBAG9P1	3.4051	-0.826571	1.35076	0.611932	0.540582	0.706094	processed_pseudogene		ENSG00000204778.4	CBWD4P	5.58475	1.21057	3.03249	-0.399199	0.689747	0.81721	unprocessed_pseudogene
ENSG00000231095.1	GYG1P3	8.82815	-0.818754	0.816766	1.00243	0.316134	0.487365	processed_pseudogene		ENSG00000205890.3	AC108134.1	3.05364	1.20873	1.4459	-0.835973	0.40317	0.580667	antisense
ENSG00000235241.1	BX284668.4	3.81802	-0.818509	1.35575	0.60373	0.546023	0.710971	processed_pseudogene		ENSG00000245534.6	RORA-AS1	4.14949	1.20827	1.18459	-1.01999	0.307734	0.477822	antisense
ENSG00000231707.4	PABPC1P1	3.41209	-0.818478	1.29282	0.633096	0.526671	0.694254	processed_pseudogene		ENSG00000270558.1	AC025449.1	5.22718	1.20772	1.09009	-1.1079	0.267903	0.43094	processed_pseudogene
ENSG00000244363.3	RPL7P23	9.76833	-0.815149	0.816587	0.998239	0.318163	0.489655	processed_pseudogene		ENSG00000240704.1	KLF7P1	3.53486	1.20764	1.39094	-0.868221	0.385273	0.5625	processed_pseudogene
ENSG00000243388.1	RPL3P3	3.36822	-0.810798	1.37043	0.591639	0.554092	0.716443	processed_pseudogene		ENSG00000233175.2	AC008105.1	6.55075	1.2068	0.919911	-1.31186	0.189567	0.331871	antisense
ENSG00000259619.2	AC010867.1	3.71011	-0.810628	1.3752	0.58946	0.555552	0.717687	processed_pseudogene		ENSG00000272156.1	AC008280.3	3.50246	1.20466	1.3262	-0.90836	0.363688	0.539531	lincRNA
ENSG00000248873.1	SERBP1P6	3.3394	-0.810526	1.51556	0.534803	0.592786	0.74714	processed_pseudogene		ENSG00000255301.1	AP002893.1	9.59313	1.20226	1.03388	-1.16286	0.244885	0.402803	antisense
ENSG00000180015.12	AC093909.1	35.7128	-0.807173	1.49664	0.539325	0.589663	0.744474	processed_pseudogene		ENSG00000285849.1	AL021918.4	3.47935	1.20126	1.28339	-0.936008	0.349269	0.525042	antisense
ENSG00000205871.5	RPS3AP47	6.65896	-0.804973	0.92949	0.866038	0.38647	0.563506	processed_pseudogene		ENSG00000285888.1	Z85996.2	3.48416	1.19745	1.32054	-0.906788	0.364519	0.54047	lincRNA
ENSG00000213430.6	HSPD1P1	49.5408	-0.804638	0.369132	2.17981	0.0292713	0.0691098	processed_pseudogene		ENSG00000259129.5	LINC00648	6.30516	1.19514	1.07348	-1.11333	0.265567	0.427917	lincRNA
ENSG00000244270.1	RPL32P29	19.1885	-0.80297	0.575458	1.39536	0.162908	0.294601	processed_pseudogene		ENSG00000243766.8	HOTTIP	17.8316	1.19478	0.590296	-2.02404	0.0429661	0.0968482	antisense
ENSG00000235636.1	NUS1P1	54.8368	-0.799069	0.458221	1.74385	0.0811854	0.167073	processed_pseudogene		ENSG00000280401.1	AC022532.1	12.4169	1.19375	0.705608	-1.69181	0.0906822	0.183066	TEC
ENSG00000253966.1	AC008514.2	8.75877	-0.797306	0.779485	1.02286	0.306372	0.476267	processed_pseudogene		ENSG00000198155.5	ZNF876P	4.81294	1.19345	1.15927	-1.02948	0.303253	0.472681	transcribed_unprocessed_pseudogene
ENSG00000250474.2	WBP1LP2	5.02988	-0.794457	1.05251	0.754819	0.450358	0.626717	processed_pseudogene		ENSG00000188693.7	CYP51A1-AS1	8.34862	1.19274	0.884521	-1.34846	0.177512	0.315282	antisense
ENSG00000229020.4	AKR7A2P1	3.76154	-0.793305	1.27035	0.624476	0.532315	0.69899	processed_pseudogene		ENSG00000279255.1	Z97653.2	18.4242	1.19264	0.573944	-2.07797	0.0377124	0.0863988	TEC
ENSG00000242208.1	RPL5P29	24.7979	-0.787914	0.53267	1.47918	0.139093	0.259807	processed_pseudogene		ENSG00000268635.2	AP003680.1	17.57	1.19165	0.587861	-2.02709	0.0426535	0.0962206	antisense
ENSG00000229022.1	AL365366.1	6.22304	-0.787188	0.964924	0.815803	0.414613	0.591841	processed_pseudogene		ENSG00000272144.1	AC025171.4	7.69001	1.19073	0.899744	-1.32341	0.185699	0.326473	lincRNA
ENSG00000260689.2	HNRNPA3P11	4.55482	-0.786466	1.11905	0.7028	0.482181	0.655468	processed_pseudogene		ENSG00000226375.1	AL022310.1	3.5518	1.18918	1.32043	-0.900601	0.367801	0.54383	lincRNA
ENSG00000223668.1	EEF1A1P24	12.3562	-0.785414	0.705079	1.11394	0.265306	0.42765	processed_pseudogene		ENSG00000227053.1	AC105446.1	22.4873	1.18687	0.537356	-2.20872	0.0271945	0.0648738	antisense
ENSG00000278616.1	BEND3P3	43.8229	-0.779701	0.394097	1.97845	0.0478781	0.106437	processed_pseudogene		ENSG00000261669.1	AC008731.1	5.93606	1.18454	1.02724	-1.15313	0.248857	0.407444	antisense
ENSG00000261007.2	AC074051.4	13.2363	-0.775858	0.66217	1.17169	0.241321	0.398324	processed_pseudogene		ENSG00000280105.1	AC009487.3	17.6358	1.18305	0.59237	-1.99714	0.0458099	0.102386	TEC
ENSG00000270510.1	AP000811.1	7.07207	-0.773665	0.94416	0.819422	0.412545	0.589864	processed_pseudogene		ENSG00000256879.1	AC129102.1	3.92925	1.18269	1.38955	-0.851135	0.394695	0.57194	antisense
ENSG00000178464.6	RPL10P16	36.3374	-0.762109	0.451537	1.68781	0.0914475	0.184247	processed_pseudogene		ENSG00000215199.3	YWHAZP6	5.26314	1.18247	1.06478	-1.11053	0.266769	0.429362	processed_pseudogene
ENSG00000270427.1	NRBF2P5	2.91126	-0.761067	1.39499	0.545571	0.585361	0.741154	processed_pseudogene		ENSG00000243349.2	AL358394.2	3.5133	1.17912	1.24205	-0.949332	0.342452	0.517439	processed_transcript
ENSG00000213707.2	HMGB1P10	103.472	-0.756939	0.338105	2.23877	0.0251712	0.0605611	processed_pseudogene		ENSG00000224514.2	LINC00620	3.56183	1.17883	1.29309	-0.911637	0.36196	0.537882	antisense
ENSG00000228981.3	AC097658.1	30.3597	-0.756872	0.480479	1.57525	0.1152	0.223456	processed_pseudogene		ENSG00000258857.1	AL359397.1	13.4596	1.17715	0.655033	-1.79709	0.0723215	0.151521	lincRNA
ENSG00000271013.1	LRRC37A9P	2.87055	-0.753947	1.33345	0.565413	0.571793	0.730444	processed_pseudogene		ENSG00000285958.1	AC073174.2	17.5705	1.17672	0.581952	-2.02202	0.0431747	0.0972709	lincRNA
ENSG00000234338.1	AC073349.2	60.4726	-0.75366	0.361841	2.08285	0.0372649	0.0854793	processed_pseudogene		ENSG00000276408.1	AC025287.2	14.0752	1.17577	0.648178	-1.81396	0.0696837	0.146761	lincRNA
ENSG00000251000.1	AC008592.3	21.7408	-0.753139	0.579089	1.30056	0.19341	0.337418	processed_pseudogene		ENSG00000255727.1	LINC01489	5.24098	1.17532	1.04876	-1.12067	0.262428	0.423983	lincRNA
ENSG00000239254.1	AC009220.2	7.7069	-0.751955	0.98154	0.766097	0.443619	0.62041	processed_pseudogene		ENSG00000233766.7	AC098617.1	6.76313	1.17344	1.05149	-1.11597	0.264434	0.426422	antisense
ENSG00000270614.1	AC011451.2	3.23719	-0.750734	1.52268	0.493036	0.621987	0.769054	processed_pseudogene		ENSG00000227678.7	AL355581.1	3.51606	1.17203	1.2703	-0.922643	0.356194	0.532125	antisense
ENSG00000236015.1	AC011290.2	28.2704	-0.746566	0.457701	1.63112	0.102864	0.203583	processed_pseudogene		ENSG00000278627.1	AC005962.1	5.88696	1.17067	1.06116	-1.1032	0.269941	0.433382	antisense
ENSG00000239557.1	AC092045.1	3.71575	-0.745938	1.23094	0.605992	0.54452	0.709671	processed_pseudogene		ENSG00000285844.1	FO393414.3	18.71	1.17039	0.575795	-2.03266	0.0420871	0.0950382	bidirectional_promoter_lncRNA
ENSG00000233762.3	AC007969.1	14.2909	-0.745047	0.623736	1.19449	0.232286	0.386903	processed_pseudogene		ENSG00000279057.1	AC141586.4	3.6478	1.16822	3.78598	-0.308565	0.757652	0.863123	TEC
ENSG00000223886.3	AC073073.1	43.2739	-0.738899	0.395318	1.86913	0.0616054	0.132324	processed_pseudogene		ENSG00000272368.2	AC074032.1	8.40393	1.16761	1.00568	-1.16102	0.245635	0.403637	antisense
ENSG00000226086.5	EIF3LP3	2.83241	-0.736659	1.46653	0.502314	0.615447	0.764334	processed_pseudogene		ENSG00000233782.1	ZNF90P3	3.53245	1.16574	1.35651	-0.859372	0.390135	0.567197	processed_pseudogene
ENSG00000266891.1	AP000902.1	4.03091	-0.735446	1.16034	0.633819	0.526199	0.693916	processed_pseudogene		ENSG00000250135.1	AL049795.2	10.0552	1.16443	2.18757	-0.532294	0.594522	0.748556	sense_intronic
ENSG00000213706.2	AL590762.2	3.27847	-0.731391	1.45713	0.50194	0.615709	0.764403	processed_pseudogene		ENSG00000231616.8	AL354733.2	19.2691	1.16364	0.5799	-2.00663	0.0447895	0.100455	antisense
ENSG00000232872.2	CTAGE3P	4.03513	-0.723831	1.18106	0.612864	0.539967	0.705739	processed_pseudogene		ENSG00000279356.1	AC007610.4	11.1136	1.16331	0.756321	-1.53811	0.124021	0.236934	TEC
ENSG00000244716.3	BX679664.3	3.97869	-0.722971	1.44499	0.500331	0.616842	0.76526	processed_pseudogene		ENSG00000230918.1	AC008063.1	5.7619	1.1619	1.00559	-1.15544	0.24791	0.406366	antisense
ENSG00000223489.1	NEFHP1	7.22028	-0.718006	0.872211	0.823202	0.410393	0.58787	processed_pseudogene		ENSG00000256274.1	TAS2R64P	5.68594	1.15929	1.03349	-1.12173	0.261977	0.423498	transcribed_unprocessed_pseudogene
ENSG00000259228.1	HNRNPA1P62	6.07594	-0.716201	0.965153	0.74206	0.458051	0.633348	processed_pseudogene		ENSG00000273447.1	AC004067.1	5.79873	1.15877	1.05585	-1.09748	0.272434	0.436387	antisense
ENSG00000213763.4	ACTBP2	8.05421	-0.715599	0.809464	0.884041	0.376674	0.55288	processed_pseudogene		ENSG00000223522.1	AC093690.1	11.0832	1.15255	0.743971	-1.54918	0.121337	0.23279	antisense
ENSG00000242457.1	RBBP4P2	5.59132	-0.714813	1.08186	0.660723	0.50879	0.67896	processed_pseudogene		ENSG00000175170.14	FAM182B	3.49269	1.1521	1.6662	-0.691454	0.48928	0.661521	lincRNA
ENSG00000213269.2	AC004386.1	7.24757	-0.71476	0.855588	0.835402	0.403491	0.580981	processed_pseudogene		ENSG00000258592.1	AL391152.1	7.53557	1.15175	0.872263	-1.32041	0.186697	0.327739	lincRNA
ENSG00000251441.2	RTEL1P1	10.4099	-0.712211	0.754476	0.943982	0.345179	0.520267	processed_pseudogene		ENSG00000228201.1	AL022341.1	9.7298	1.15003	0.779879	-1.47462	0.140314	0.261588	antisense
ENSG00000270585.1	AL445435.1	4.90121	-0.705962	1.20275	0.586958	0.557232	0.719077	processed_pseudogene		ENSG00000266256.1	LINC00683	13.9371	1.14889	0.643866	-1.78436	0.0743657	0.155125	lincRNA
ENSG00000241020.1	AP000873.1	5.9904	-0.702841	1.128	0.623088	0.533227	0.699656	processed_pseudogene		ENSG00000285579.1	AC015687.1	8.19585	1.14855	0.89788	-1.27918	0.200832	0.34775	processed_transcript
ENSG00000236542.1	MED28P7	3.99805	-0.698264	1.15911	0.602413	0.546899	0.711643	processed_pseudogene		ENSG00000259728.5	LINC00933	12.6442	1.14368	0.681333	-1.67859	0.0932327	0.187169	transcribed_unprocessed_pseudogene
ENSG00000269069.1	AC007842.1	28.3797	-0.696858	0.466355	1.49426	0.135106	0.253806	processed_pseudogene		ENSG00000285704.1	AC004765.1	2.89975	1.14203	1.56953	-0.727623	0.466844	0.641718	antisense
ENSG00000231434.1	AL365440.1	49.2896	-0.696611	0.374796	1.85864	0.063078	0.134908	processed_pseudogene		ENSG00000279399.1	AL356095.2	5.85645	1.14154	1.32405	-0.862155	0.388602	0.56559	TEC
ENSG00000219682.4	AL133268.1	3.15551	-0.688042	1.52945	0.449862	0.65281	0.791471	processed_pseudogene		ENSG00000285881.1	AC105206.3	2.91116	1.13836	1.51967	-0.749081	0.453808	0.629663	antisense
ENSG00000249565.2	SERBP1P5	3.18014	-0.685728	1.28728	0.532696	0.594244	0.748371	processed_pseudogene		ENSG00000178440.5	LINC00843	31.3099	1.13771	0.492512	-2.31001	0.0208878	0.0514891	lincRNA
ENSG00000231940.1	RPS7P3	10.6564	-0.683361	0.924463	0.739198	0.459787	0.635072	processed_pseudogene		ENSG00000279164.1	AL118508.3	3.95934	1.13479	1.21773	-0.931883	0.351397	0.527363	TEC
ENSG00000225159.1	NPM1P39	5.12232	-0.682899	1.21195	0.563471	0.573114	0.731674	processed_pseudogene		ENSG00000229989.3	MIR181A1HG	6.20078	1.13422	0.975322	-1.16292	0.244861	0.402803	lincRNA
ENSG00000241511.1	RPS15AP24	5.89721	-0.682156	1.09054	0.625521	0.531629	0.698512	processed_pseudogene		ENSG00000260618.1	AC025917.1	3.40989	1.13369	1.73677	-0.65276	0.513911	0.683376	antisense
ENSG00000226549.3	SCDP1	3.61114	-0.678871	1.36007	0.499144	0.617678	0.765874	processed_pseudogene		ENSG00000237719.1	Z95152.1	3.56169	1.13357	1.45276	-0.78029	0.43522	0.612051	processed_pseudogene
ENSG00000249863.2	AC021106.1	54.4778	-0.666214	0.327602	2.03361	0.0419911	0.094831	processed_pseudogene		ENSG00000250765.6	AC138035.2	3.53858	1.13302	1.3717	-0.826003	0.408803	0.586413	lincRNA
ENSG00000236998.2	AL354794.2	4.38805	-0.66549	1.17573	0.566024	0.571378	0.730079	processed_pseudogene		ENSG00000249429.1	AC016598.1	2.85149	1.13174	1.54562	-0.732224	0.464032	0.639102	lincRNA
ENSG00000274756.1	AC243732.1	12.3016	-0.662903	0.704711	0.940674	0.346872	0.522293	processed_pseudogene		ENSG00000271396.1	AC091167.4	6.95101	1.12844	1.11895	-1.00848	0.313222	0.484204	processed_pseudogene
ENSG00000223349.1	KLF2P3	24.6636	-0.654627	0.48706	1.34404	0.178936	0.317411	processed_pseudogene		ENSG00000203804.4	ADAMTSL4-AS1	20.0016	1.12733	0.549508	-2.05153	0.040215	0.0913336	processed_transcript
ENSG00000248180.1	GAPDHP60	3.47522	-0.649432	1.30828	0.496401	0.619612	0.767236	processed_pseudogene		ENSG00000230366.9	DSCR9	9.14464	1.12699	0.81409	-1.38436	0.166248	0.299366	lincRNA
ENSG00000220157.4	HNRNPA1P12	19.4318	-0.646085	0.556379	1.16123	0.245548	0.403583	processed_pseudogene		ENSG00000245598.6	DACT3-AS1	10.8515	1.1269	0.72187	-1.56109	0.118504	0.228504	antisense
ENSG00000240342.3	RPS2P5	17.0443	-0.642362	0.642566	0.999683	0.317464	0.488879	processed_pseudogene		ENSG00000214484.3	RPSAP28	2.81186	1.12658	1.83012	-0.615577	0.538174	0.704257	processed_pseudogene
ENSG00000228218.1	ATF4P3	7.70785	-0.632556	0.880878	0.718097	0.472698	0.647036	processed_pseudogene		ENSG00000272148.1	AC013403.2	2.8592	1.12631	1.4398	-0.782265	0.434059	0.610953	antisense
ENSG00000178660.6	ARMC10P1	46.3286	-0.632212	1.75091	0.361076	0.718043	0.836848	processed_pseudogene		ENSG00000261451.1	AC104964.2	10.6498	1.12556	0.767045	-1.4674	0.142267	0.264659	sense_overlapping
ENSG00000254503.1	AC010319.1	15.8935	-0.628741	0.583952	1.0767	0.281614	0.447554	processed_pseudogene		ENSG00000230358.3	SPDYE21P	10.8817	1.12445	0.751746	-1.49578	0.13471	0.253283	unprocessed_pseudogene
ENSG00000237842.2	AL157713.1	16.6859	-0.624249	3.58873	0.173947	0.861907	0.92535	processed_pseudogene		ENSG00000224616.2	RTCA-AS1	6.16803	1.12389	1.24825	-0.900368	0.367924	0.543906	lincRNA
ENSG00000213925.3	NPM1P33	6.23754	-0.624207	0.938986	0.664767	0.5062	0.676668	processed_pseudogene		ENSG00000260949.1	AP006545.1	6.28162	1.12267	1.03488	-1.08483	0.277997	0.443152	sense_overlapping
ENSG00000263232.2	ATP5F1AP3	3.4838	-0.622289	1.24323	0.500542	0.616694	0.765118	processed_pseudogene		ENSG00000213542.3	AC007000.1	7.92503	1.12192	0.939547	-1.19411	0.232435	0.387007	processed_pseudogene
ENSG00000261557.1	EEF1A1P38	11.6009	-0.619002	0.682418	0.907071	0.364369	0.540364	processed_pseudogene		ENSG00000260830.1	AL135744.1	8.04767	1.11893	0.864091	-1.29492	0.195346	0.339899	antisense
ENSG00000226318.1	RPS3AP38	8.09366	-0.614327	0.864954	0.710242	0.477554	0.651542	processed_pseudogene		ENSG00000235890.2	TSPEAR-AS1	3.53578	1.11794	1.54373	-0.724181	0.468955	0.644025	antisense
ENSG00000203387.2	AC074019.1	2.65785	-0.6143	1.5233	0.403268	0.686751	0.815121	processed_pseudogene		ENSG00000229591.1	AC006017.1	5.80274	1.1172	1.1763	-0.949757	0.342236	0.517182	antisense
ENSG00000250982.2	GAPDHP35	10.3428	-0.611721	0.74595	0.820057	0.412184	0.589534	processed_pseudogene		ENSG00000266490.1	AC127024.5	10.489	1.11661	0.862825	-1.29413	0.195621	0.340297	lincRNA
ENSG00000223921.1	MTND1P27	2.68145	-0.608975	1.39424	0.43678	0.662271	0.798659	processed_pseudogene		ENSG00000182057.4	OGFRP1	4.02553	1.11628	1.19242	-0.93615	0.349196	0.525042	lincRNA
ENSG00000258204.1	AC008126.1	9.77119	-0.60877	2.35408	0.258602	0.795942	0.886738	processed_pseudogene		ENSG00000203356.2	LINC01562	24.6024	1.11443	0.569511	-1.95681	0.0503695	0.11125	lincRNA
ENSG00000223551.1	TMSB4XP4	34.3106	-0.607127	0.443683	1.36838	0.171193	0.306358	processed_pseudogene		ENSG00000254231.2	AC103760.1	11.3673	1.11436	0.703135	-1.58484	0.113002	0.220074	processed_transcript
ENSG00000262961.1	AC006236.1	14.1093	-0.604066	0.663513	0.910405	0.362609	0.538668	processed_pseudogene		ENSG00000226054.2	MEMO1P1	9.09627	1.11434	0.832823	-1.33802	0.180888	0.319764	processed_pseudogene
ENSG00000231240.1	KLF2P1	31.973	-0.603588	0.43266	1.39507	0.162996	0.294714	processed_pseudogene		ENSG00000239381.6	AC125613.1	5.09362	1.11402	1.07225	-1.03895	0.298828	0.467911	lincRNA
ENSG00000258469.1	CHMP4BP1	2.68946	-0.601293	1.37654	0.436814	0.662246	0.798659	processed_pseudogene		ENSG00000271550.1	BNIP3P11	10.5171	1.11393	0.883214	-1.26122	0.207229	0.355827	processed_pseudogene
ENSG00000227568.1	SNX18P26	11.1094	-0.598923	0.799941	0.748709	0.454033	0.629897	processed_pseudogene		ENSG00000276272.1	AC024884.2	2.9219	1.11359	1.46322	-0.761056	0.446624	0.622985	lincRNA
ENSG00000234797.5	RPS3AP6	5.76212	-0.598184	1.13334	0.527805	0.597635	0.750916	processed_pseudogene		ENSG00000260470.1	AC023794.5	2.90004	1.11099	1.46124	-0.760304	0.447073	0.623414	lincRNA
ENSG00000234031.1	RPS3AP44	28.1387	-0.592678	0.492386	1.20369	0.228711	0.382505	processed_pseudogene		ENSG00000267920.1	SNX6P1	4.53198	1.10754	1.19842	-0.924168	0.355399	0.531397	processed_pseudogene
ENSG00000253667.2	AC100821.1	20.2924	-0.585846	0.633516	0.924754	0.355094	0.531209	processed_pseudogene		ENSG00000238266.2	LINC00707	4.00519	1.10748	1.19781	-0.92459	0.355179	0.531209	lincRNA
ENSG00000232551.2	MTCO1P14	3.77994	-0.579859	1.23387	0.469952	0.638389	0.781473	processed_pseudogene		ENSG00000260868.1	LINC01960	13.1224	1.10529	0.700436	-1.57801	0.114564	0.222451	lincRNA
ENSG00000242479.1	AC109992.1	10.9431	-0.578342	2.18572	0.2646	0.791318	0.883515	processed_pseudogene		ENSG00000237575.4	PYY2	21.5801	1.10519	0.571738	-1.93304	0.0532316	0.116632	transcribed_unprocessed_pseudogene
ENSG00000255063.1	AP001646.2	2.64549	-0.576412	1.53322	0.375949	0.706955	0.829176	processed_pseudogene		ENSG00000263050.1	AC090617.5	3.36841	1.10514	1.29377	-0.854206	0.392991	0.570316	lincRNA
ENSG00000258080.1	ARHGAP42P4	19.7897	-0.571271	0.54383	1.05046	0.293507	0.462149	processed_pseudogene		ENSG00000227495.1	AC004771.1	13.0166	1.10423	0.671878	-1.64349	0.100281	0.199365	antisense
ENSG00000196205.8	EEF1A1P5	747.889	-0.569097	0.310012	1.83573	0.0663979	0.140883	processed_pseudogene		ENSG00000276840.1	PMS2P10	18.6735	1.10387	0.610052	-1.80947	0.0703784	0.148043	unprocessed_pseudogene
ENSG00000255450.1	AC110056.1	4.13423	-0.565826	1.14923	0.492353	0.62247	0.769263	processed_pseudogene		ENSG00000249835.2	VCAN-AS1	36.4026	1.10354	0.522534	-2.11191	0.0346944	0.0803285	antisense
ENSG00000213568.4	HNRNPA1P13	4.10189	-0.564529	1.2926	0.43674	0.6623	0.798659	processed_pseudogene		ENSG00000270773.1	AC137695.2	11.8087	1.10196	0.689912	-1.59724	0.110211	0.215305	processed_pseudogene
ENSG00000225400.1	RAB28P5	14.3368	-0.564463	0.623424	0.905424	0.365241	0.541148	processed_pseudogene		ENSG00000271980.1	AC012640.4	3.39202	1.10175	1.29924	-0.848002	0.396437	0.573615	antisense
ENSG00000235225.1	AC016712.1	21.5687	-0.559456	0.524909	1.06581	0.286507	0.453313	processed_pseudogene		ENSG00000258390.1	LINC02318	2.89662	1.09664	1.52754	-0.71791	0.472813	0.647117	lincRNA
ENSG00000213442.5	RPL18AP3	1072.81	-0.557486	0.437805	1.27337	0.202887	0.350445	processed_pseudogene		ENSG00000213453.3	FTH1P3	2.8797	1.09566	1.59934	-0.685069	0.4933	0.664866	processed_pseudogene
ENSG00000242697.2	RPL5P12	8.65988	-0.554173	0.802394	0.690649	0.489786	0.661966	processed_pseudogene		ENSG00000249304.1	AC104779.1	4.47138	1.09565	1.17027	-0.936244	0.349148	0.525042	antisense
ENSG00000214199.3	EEF1A1P12	85.255	-0.553379	0.271405	2.03894	0.0414559	0.0937541	processed_pseudogene		ENSG00000263535.2	AK4P1	11.5356	1.09288	0.863129	-1.26618	0.205449	0.353701	processed_pseudogene
ENSG00000240854.1	AC117409.1	45.7564	-0.549788	0.360768	1.52394	0.127524	0.241915	processed_pseudogene		ENSG00000225527.1	AL450384.1	4.44645	1.09233	1.12038	-0.974964	0.329578	0.50333	antisense
ENSG00000228828.1	TLK2P2	4.88125	-0.54781	1.05378	0.519853	0.603166	0.755083	processed_pseudogene		ENSG00000234667.2	ACTBP13	3.3031	1.08995	1.42509	-0.764833	0.444371	0.620922	unitary_pseudogene
ENSG00000223529.1	EEF1A1P8	35.9259	-0.547004	0.410806	1.33154	0.183012	0.322757	processed_pseudogene		ENSG00000279668.2	AC024610.2	11.9448	1.08841	0.850368	-1.27993	0.20057	0.347375	lincRNA
ENSG00000180284.5	AL049610.1	9.42658	-0.544305	0.819209	0.664427	0.506417	0.676918	processed_pseudogene		ENSG00000272472.1	AL512283.1	3.33102	1.08815	1.36859	-0.795086	0.426563	0.603158	sense_intronic
ENSG00000271537.1	AC009220.3	3.36501	-0.539857	1.25928	0.428703	0.668139	0.802972	processed_pseudogene		ENSG00000253125.1	AC055854.1	5.35734	1.08786	1.2584	-0.864478	0.387325	0.564326	processed_transcript
ENSG00000214695.3	NPAP1P2	3.37602	-0.539351	1.52945	0.352643	0.724356	0.842117	processed_pseudogene		ENSG00000255366.1	AC120036.4	19.882	1.08743	0.580558	-1.87309	0.0610566	0.131208	lincRNA
ENSG00000240445.3	FOXO3B	168.144	-0.538202	0.257286	2.09184	0.0364527	0.0838642	processed_pseudogene		ENSG00000259326.1	AC116158.1	7.87424	1.0872	0.856341	-1.26958	0.204233	0.352013	antisense
ENSG00000213590.2	AL807752.1	8.6025	-0.536298	0.817783	0.655795	0.511956	0.681528	processed_pseudogene		ENSG00000262096.2	PCDHB19P	6.75587	1.08686	0.909442	-1.19509	0.232052	0.386541	transcribed_unprocessed_pseudogene
ENSG00000235001.3	EIF4A1P2	18.0546	-0.53562	0.608931	0.879606	0.379073	0.555603	processed_pseudogene		ENSG00000237637.1	FRY-AS1	3.40668	1.08482	1.33565	-0.812208	0.416673	0.593665	antisense
ENSG00000226284.1	ARPC3P1	7.19646	-0.535266	1.20001	0.44605	0.655561	0.793468	processed_pseudogene		ENSG00000237186.1	AC092418.1	3.9922	1.08452	1.2973	-0.835981	0.403166	0.580667	processed_pseudogene
ENSG00000213104.3	NPM1P46	3.34019	-0.527253	1.34297	0.392602	0.694614	0.820414	processed_pseudogene		ENSG00000282951.1	AC008537.4	11.2451	1.08388	0.774315	-1.39979	0.161576	0.292947	antisense
ENSG00000228753.1	EIF4BP2	27.9647	-0.52568	0.476147	1.10403	0.269581	0.433081	processed_pseudogene		ENSG00000259810.2	AC002519.1	7.8808	1.08253	0.888485	-1.2184	0.223073	0.375758	sense_intronic
ENSG00000259699.2	HMGB1P8	43.6702	-0.523624	0.394297	1.328	0.184179	0.324181	processed_pseudogene		ENSG00000233539.5	AC011294.1	4.98069	1.08198	1.12834	-0.958917	0.3376	0.512277	lincRNA
ENSG00000233406.5	AL162430.1	6.91877	-0.510682	0.979094	0.521586	0.601958	0.754074	processed_pseudogene		ENSG00000264026.1	LINC02003	4.52679	1.08172	1.13422	-0.953706	0.340233	0.515124	lincRNA
ENSG00000214280.3	AC046134.1	2.94104	-0.507812	1.47108	0.345196	0.729947	0.845813	processed_pseudogene		ENSG00000260913.1	LINC01254	12.4468	1.07717	0.717911	-1.50042	0.133506	0.251416	lincRNA
ENSG00000261771.5	DNAAF4-CCPG1	15.4492	-3.58474	3.13633	1.14297	0.25305	0.412535	processed_transcript		ENSG00000275340.1	FGD5P1	3.40843	1.0771	1.52335	-0.707058	0.479531	0.653041	transcribed_unprocessed_pseudogene
ENSG00000284116.1	AL772307.1	3.67853	-2.81632	1.40127	2.00983	0.0444487	0.0998119	processed_transcript		ENSG00000218283.2	MORF4L1P1	8.79996	1.07664	0.93759	-1.1483	0.250844	0.409832	processed_pseudogene
ENSG00000259053.1	AL137230.2	3.47315	-2.21842	1.38772	1.5986	0.109909	0.21486	processed_transcript		ENSG00000227999.1	MTND5P1	9.44477	1.07237	0.766653	-1.39877	0.161881	0.293311	processed_pseudogene
ENSG00000283294.1	AP005212.4	10.575	-1.98881	0.882868	2.25268	0.0242796	0.0586923	processed_transcript		ENSG00000258526.5	AL049875.1	3.3692	1.07219	1.34676	-0.79613	0.425956	0.602603	lincRNA
ENSG00000259992.1	AC025287.1	13.2108	-1.95015	0.992387	1.96512	0.0494009	0.109358	processed_transcript		ENSG00000260361.1	AC106028.3	25.6682	1.07146	0.486922	-2.20048	0.0277731	0.0660441	sense_intronic
ENSG00000267149.2	AC011476.2	4.33957	-1.93424	3.08335	0.62732	0.53045	0.697477	processed_transcript		ENSG00000224418.1	STK24-AS1	9.87846	1.07142	0.767867	-1.39532	0.162921	0.294601	antisense
ENSG00000242288.9	AC022400.3	4.12667	-1.76516	3.78565	0.466276	0.641018	0.783189	processed_transcript		ENSG00000215023.2	AC131097.1	5.63899	1.07089	1.0155	-1.05454	0.291636	0.459777	antisense
ENSG00000253917.4	AC226119.1	6.68873	-1.76494	0.92944	1.89892	0.0575746	0.124762	processed_transcript		ENSG00000250874.1	AC010595.1	6.06858	1.06904	0.950217	-1.12505	0.260567	0.421673	lincRNA
ENSG00000082929.8	LINC01587	8.28178	-1.66402	0.866721	1.9199	0.0548704	0.119861	processed_transcript		ENSG00000253438.3	PCAT1	15.0422	1.06897	0.622948	-1.71598	0.0861648	0.175363	antisense
ENSG00000262061.5	AC129507.1	3.80878	-1.66372	1.23049	1.35208	0.17635	0.313589	processed_transcript		ENSG00000273026.1	AL358472.3	3.83829	1.06849	1.26823	-0.842512	0.399501	0.576861	antisense
ENSG00000256632.3	AC135586.2	6.91818	-1.62207	1.0061	1.61223	0.106912	0.209967	processed_transcript		ENSG00000260141.1	AC145350.2	9.48802	1.06384	0.840328	-1.26598	0.205521	0.353744	lincRNA
ENSG00000224490.5	TTC21B-AS1	2.7726	-1.37801	1.48231	0.929636	0.35256	0.528467	processed_transcript		ENSG00000251292.1	ERVH-1	5.70067	1.06343	1.12232	-0.947533	0.343367	0.518285	lincRNA
ENSG00000229582.3	AL358074.1	12.6436	-1.21059	0.664862	1.82082	0.0686344	0.144931	processed_transcript		ENSG00000259704.1	AC124248.1	2.68162	1.06342	1.51931	-0.699934	0.483968	0.656866	sense_overlapping
ENSG00000282556.2	AC068733.3	8.42905	-1.17992	0.839302	1.40583	0.159774	0.290287	processed_transcript		ENSG00000229587.2	AL158825.2	10.6485	1.06075	0.789797	-1.34306	0.179252	0.317771	sense_intronic
ENSG00000283462.1	AC008505.1	3.91468	-1.12748	1.25256	0.900139	0.368046	0.543907	processed_transcript		ENSG00000167912.5	AC090152.1	3.39557	1.06039	1.38369	-0.766354	0.443466	0.620273	antisense
ENSG00000177369.8	FLJ40194	3.37181	-1.08963	1.36372	0.799012	0.424283	0.600936	processed_transcript		ENSG00000260062.3	GOLGA2P11	8.33639	1.05895	0.817016	-1.29612	0.194933	0.339337	transcribed_unprocessed_pseudogene
ENSG00000285338.1	AC091564.7	74.7771	-1.0435	0.790742	1.31965	0.186952	0.32811	processed_transcript		ENSG00000272692.1	AC010997.3	5.00468	1.05784	1.15818	-0.913369	0.361048	0.536918	lincRNA
ENSG00000283352.1	LINC00680-GUSBP4	28.6055	-1.01703	0.512811	1.98324	0.0473405	0.10544	processed_transcript		ENSG00000254419.1	AL139349.1	7.79028	1.05725	0.98778	-1.07033	0.28447	0.450977	sense_intronic
ENSG00000242797.3	GLYCTK-AS1	32.9159	-0.978628	0.429168	2.28029	0.0225905	0.0550887	processed_transcript		ENSG00000230922.1	AL079301.1	5.00508	1.05686	1.06544	-0.991949	0.321222	0.493114	sense_intronic
ENSG00000280118.2	AC090983.1	4.07657	-0.975984	1.156	0.844274	0.398516	0.575771	processed_transcript		ENSG00000279134.1	AC090643.1	11.5739	1.05657	0.721676	-1.46405	0.143181	0.266013	TEC
ENSG00000270008.1	AL137247.1	2.72371	-0.959262	1.46407	0.655202	0.512337	0.681874	processed_transcript		ENSG00000281100.1	AC105749.1	7.70661	1.05637	0.85959	-1.22893	0.219099	0.370982	TEC
ENSG00000224376.1	AC017104.1	7.52939	-0.943926	1.06061	0.889981	0.373476	0.549657	processed_transcript		ENSG00000272097.1	AL024498.1	13.7766	1.05418	0.636593	-1.65598	0.0977268	0.194916	lincRNA
ENSG00000260899.1	AC106886.2	47.2377	-0.862785	0.399845	2.1578	0.0309433	0.0726154	processed_transcript		ENSG00000261758.1	AC117382.2	7.67918	1.05414	0.882624	-1.19432	0.232352	0.38695	antisense
ENSG00000283341.1	AC068205.2	32.4487	-0.820016	0.421864	1.94379	0.0519205	0.114126	processed_transcript		ENSG00000273372.1	SFTPD-AS1	16.0267	1.05283	0.623395	-1.68886	0.0912458	0.183956	antisense
ENSG00000230937.11	MIR205HG	4.23893	-0.819117	1.16817	0.701195	0.483181	0.656273	processed_transcript		ENSG00000272037.1	AP002907.1	15.8843	1.05199	0.633559	-1.66045	0.0968236	0.193432	antisense
ENSG00000254275.6	LINC00824	3.40421	-0.818265	1.34193	0.60977	0.542014	0.707513	processed_transcript		ENSG00000284240.1	AC099062.1	3.89717	1.05199	1.26141	-0.833978	0.404293	0.581807	lincRNA
ENSG00000276170.4	AC244153.1	41.539	-0.811694	0.377003	2.15302	0.0313174	0.0734014	processed_transcript		ENSG00000254461.1	AP001107.4	7.2536	1.05124	0.893379	-1.1767	0.239314	0.396061	antisense
ENSG00000275557.1	AC242842.1	10.7745	-0.788529	0.740898	1.06429	0.287198	0.454277	processed_transcript		ENSG00000261335.1	AC005837.1	18.2022	1.0497	0.586311	-1.79035	0.0733982	0.153406	antisense
ENSG00000246582.2	AC100861.1	3.7283	-0.785755	1.20629	0.651382	0.5148	0.684179	processed_transcript		ENSG00000246250.2	AC087521.2	9.34957	1.04939	0.828833	-1.2661	0.205477	0.353711	antisense
ENSG00000273432.1	AC004951.4	5.36022	-0.784245	1.15047	0.681673	0.495445	0.66677	processed_transcript		ENSG00000236986.6	AL157938.2	5.46995	1.04713	1.03076	-1.01588	0.309687	0.480279	antisense
ENSG00000284685.1	AC009093.10	6.2715	-0.781884	0.984962	0.793821	0.427299	0.603735	processed_transcript		ENSG00000230221.2	AL157384.1	2.78012	1.04627	1.61644	-0.647268	0.517458	0.686374	processed_pseudogene
ENSG00000273189.1	AC010619.2	2.84374	-0.770281	1.44771	0.53207	0.594678	0.748598	processed_transcript		ENSG00000259083.1	AL132639.3	4.93897	1.04407	1.0977	-0.951144	0.341531	0.516465	antisense
ENSG00000231527.5	CR769775.1	11.9207	-0.769065	0.674527	1.14015	0.254222	0.414057	processed_transcript		ENSG00000272904.1	AL390726.3	8.14469	1.04088	0.85723	-1.21423	0.224659	0.377696	processed_transcript
ENSG00000260269.5	AC105036.3	6.51787	-0.726638	1.18127	0.615134	0.538466	0.704435	processed_transcript		ENSG00000234925.2	ATP5PDP4	2.73703	1.04046	1.55128	-0.670709	0.502406	0.673037	processed_pseudogene
ENSG00000283128.1	AC009403.2	12.8791	-0.719776	0.658466	1.09311	0.274345	0.438668	processed_transcript		ENSG00000236018.2	AC004898.1	2.70354	1.0388	1.63221	-0.636436	0.524492	0.692518	processed_pseudogene
ENSG00000231329.8	AL031772.1	13.8445	-0.679758	0.65315	1.04074	0.297997	0.466893	processed_transcript		ENSG00000254991.1	AC124276.1	3.88925	1.03857	1.29527	-0.801817	0.422659	0.599756	lincRNA
ENSG00000207751.3	AP000553.1	51.4492	-0.663814	0.346591	1.91527	0.0554583	0.120981	processed_transcript		ENSG00000186960.10	LINC01551	7.00405	1.03856	0.9326	-1.11362	0.265442	0.427776	lincRNA
ENSG00000254166.2	CASC19	22.8623	-0.62233	0.51065	1.2187	0.222957	0.375648	processed_transcript		ENSG00000260742.1	AC009962.1	18.4913	1.0378	0.593382	-1.74895	0.0802993	0.165446	antisense
ENSG00000285467.1	AL136419.1	10.6017	-0.615941	0.946966	0.650437	0.51541	0.684707	processed_transcript		ENSG00000196668.3	LINC00173	21.055	1.03756	0.569735	-1.82112	0.0685879	0.14486	processed_transcript
ENSG00000282944.1	AC140481.3	91.216	-0.603319	0.350633	1.72066	0.085313	0.173897	processed_transcript		ENSG00000280268.1	AC025125.1	29.5094	1.0373	0.479255	-2.16441	0.0304332	0.0715901	TEC
ENSG00000255355.1	AP000640.2	2.67703	-0.600344	1.42504	0.421284	0.673548	0.806577	processed_transcript		ENSG00000274383.1	AC103691.1	18.7807	1.03667	0.636267	-1.6293	0.103249	0.204165	antisense
ENSG00000261713.6	SSTR5-AS1	7.2327	-0.586107	0.916637	0.63941	0.522556	0.690936	processed_transcript		ENSG00000259055.1	AL591770.1	2.71864	1.0364	1.41054	-0.734755	0.462489	0.637602	antisense
ENSG00000267248.1	AC025048.2	29.7846	-0.581076	0.452779	1.28336	0.199367	0.345719	processed_transcript		ENSG00000250992.1	AC139491.3	39.981	1.03634	0.448193	-2.31226	0.0207635	0.0512222	antisense
ENSG00000261780.2	LINC02582	4.21236	-0.580755	1.25941	0.461133	0.644703	0.78594	processed_transcript		ENSG00000229386.3	OR8B9P	9.99057	1.03568	0.788391	-1.31366	0.18896	0.330989	transcribed_unprocessed_pseudogene
ENSG00000243836.5	WDR86-AS1	5.70255	-0.579695	0.975965	0.593971	0.552531	0.715552	processed_transcript		ENSG00000243902.6	ELFN2	4.32099	1.03517	1.20786	-0.857034	0.391426	0.568706	sense_overlapping
ENSG00000248671.7	ALG1L9P	29.9326	-0.560514	0.442215	1.26752	0.204971	0.353067	processed_transcript		ENSG00000262619.1	LINC00621	2.74593	1.03496	1.43899	-0.719227	0.472001	0.646732	lincRNA
ENSG00000259080.1	AC074091.1	81.5993	-0.555667	1.14068	0.487135	0.626163	0.772265	processed_transcript		ENSG00000225361.3	PPP1R26-AS1	27.893	1.03466	0.449106	-2.30382	0.0212328	0.0521799	antisense
ENSG00000283380.1	AL807742.1	9.30296	-0.550114	0.798986	0.688515	0.491129	0.663024	processed_transcript		ENSG00000272379.1	AL008729.2	3.85404	1.03272	1.20872	-0.854391	0.392888	0.570238	lincRNA
ENSG00000243193.4	AC006387.1	6.04129	-0.539283	1.00699	0.53554	0.592276	0.74677	processed_transcript		ENSG00000226310.1	AL022157.1	4.5072	1.03109	1.28596	-0.801809	0.422664	0.599756	antisense
ENSG00000273046.1	HOXC5	12.8031	-0.53676	0.749055	0.716583	0.473632	0.647849	processed_transcript		ENSG00000241158.6	ADAMTS9-AS1	4.97866	1.0305	1.19922	-0.859311	0.390169	0.567209	processed_transcript
ENSG00000224699.8	LAMTOR5-AS1	54.5888	-0.526558	0.339585	1.55059	0.121	0.232261	processed_transcript		ENSG00000271936.1	AC012073.1	28.7481	1.02923	0.586724	-1.75419	0.0793977	0.163904	antisense
ENSG00000205861.11	PCOTH	18.9003	-0.515952	0.540455	0.954664	0.339748	0.514702	processed_transcript		ENSG00000280057.1	AL022069.2	14.2329	1.02916	0.713632	-1.44215	0.149261	0.274896	TEC
ENSG00000215481.9	BCRP3	15.5773	-0.505573	0.618956	0.816816	0.414033	0.591315	processed_transcript		ENSG00000224799.1	AL139397.1	3.22171	1.0291	1.53887	-0.668742	0.50366	0.674275	antisense
ENSG00000273186.1	AL359091.5	5.38528	-1.75764	1.08301	1.62293	0.104605	0.206303	sense_intronic		ENSG00000236333.3	TRHDE-AS1	4.3616	1.02846	1.18622	-0.867007	0.385938	0.562951	processed_transcript
ENSG00000241326.1	AL603962.1	3.93802	-1.70442	1.32094	1.29031	0.196942	0.3422	sense_intronic		ENSG00000255983.1	AC007848.1	5.47318	1.02777	1.03818	-0.98998	0.322184	0.494369	lincRNA
ENSG00000276931.1	AC009041.4	4.07271	-1.52292	1.25607	1.21245	0.225342	0.378478	sense_intronic		ENSG00000259005.1	AC005479.1	2.7487	1.02628	1.40285	-0.731568	0.464432	0.639379	lincRNA
ENSG00000269397.1	AC011503.2	14.5844	-1.50341	0.654124	2.29836	0.0215414	0.0528281	sense_intronic		ENSG00000279794.1	AC024580.1	5.47821	1.02614	1.09677	-0.935599	0.349479	0.525235	TEC
ENSG00000214919.3	AC104472.1	8.05019	-1.48336	0.861785	1.72127	0.085202	0.173749	sense_intronic		ENSG00000274769.1	AC016747.4	4.64436	1.02569	3.77108	-0.271988	0.785631	0.880125	processed_transcript
ENSG00000264546.1	AC008026.3	13.0517	-1.43876	0.771026	1.86603	0.0620375	0.133105	sense_intronic		ENSG00000261471.1	AC092145.1	3.87065	1.02523	1.20215	-0.852832	0.393753	0.571053	antisense
ENSG00000261270.1	AC012181.2	7.23541	-1.39997	0.901196	1.55346	0.120314	0.231231	sense_intronic		ENSG00000245479.2	LINC01585	3.19678	1.02423	1.50558	-0.680292	0.49632	0.667627	sense_overlapping
ENSG00000236194.3	AC099811.1	4.36004	-1.35335	1.30184	1.03957	0.29854	0.467517	sense_intronic		ENSG00000224536.2	AC096677.1	29.5126	1.02396	0.474475	-2.15808	0.0309215	0.0726022	antisense
ENSG00000272945.1	AL356299.2	5.63131	-1.24281	0.996023	1.24777	0.212114	0.361522	sense_intronic		ENSG00000285740.1	AC090692.3	10.2182	1.02392	0.788476	-1.29861	0.194078	0.338189	lincRNA
ENSG00000272812.1	AC004908.2	12.6704	-1.22187	0.722149	1.692	0.0906466	0.183017	sense_intronic		ENSG00000233459.1	AC125238.2	2.71174	1.02371	1.50672	-0.679431	0.496865	0.668018	processed_pseudogene
ENSG00000259659.1	AC009996.1	14.3825	-1.18888	0.673254	1.76587	0.0774175	0.160435	sense_intronic		ENSG00000271787.1	AC104794.4	4.7729	1.0236	1.20916	-0.846541	0.397251	0.574375	antisense
ENSG00000256031.2	AC087885.1	4.47596	-1.18102	1.22904	0.960924	0.33659	0.511073	sense_intronic		ENSG00000226450.2	CYP2D8P	4.943	1.02264	1.17341	-0.871511	0.383475	0.560558	unprocessed_pseudogene
ENSG00000224745.1	AC063965.1	2.98477	-1.13259	1.6521	0.685542	0.493002	0.664635	sense_intronic		ENSG00000215156.5	AC138409.1	9.72308	1.01931	0.795551	-1.28127	0.2001	0.346802	processed_pseudogene
ENSG00000273906.1	AC011297.1	5.25889	-1.09778	1.07303	1.02306	0.306277	0.47624	sense_intronic		ENSG00000237212.1	AL449403.1	5.4854	1.01697	1.01853	-0.998466	0.318053	0.489552	lincRNA
ENSG00000226758.1	DISC1-IT1	7.64717	-1.09089	0.839017	1.3002	0.193532	0.337552	sense_intronic		ENSG00000258568.1	RHOQP1	18.9735	1.01695	0.643595	-1.58012	0.11408	0.2217	processed_pseudogene
ENSG00000272954.1	AP000553.2	5.62587	-1.05411	1.09043	0.966687	0.333701	0.507936	sense_intronic		ENSG00000275846.1	AL513548.3	2.76901	1.01636	1.5598	-0.651595	0.514663	0.684115	lincRNA
ENSG00000280474.1	AL356481.2	3.69119	-1.03918	1.37225	0.757278	0.448883	0.625284	sense_intronic		ENSG00000236989.5	AC130710.1	4.36526	1.0161	1.20639	-0.842266	0.399639	0.576971	lincRNA
ENSG00000272858.1	Z93930.3	2.68613	-0.978269	1.46583	0.667382	0.504528	0.675236	sense_intronic		ENSG00000250602.6	AC093535.1	2.76554	1.016	1.63219	-0.622476	0.533629	0.70002	antisense
ENSG00000275092.1	AL031710.2	3.58421	-0.966852	1.27407	0.758869	0.447931	0.624189	sense_intronic		ENSG00000262728.5	AC123768.3	11.5368	1.01579	0.812497	-1.25021	0.211223	0.360277	antisense
ENSG00000235529.1	AGAP1-IT1	2.73479	-0.945498	1.61414	0.585759	0.558038	0.719781	sense_intronic		ENSG00000251323.2	AP003086.1	9.76579	1.01566	0.77035	-1.31844	0.187356	0.328615	lincRNA
ENSG00000214188.9	ST7-OT4	12.7805	-0.943024	0.740372	1.27372	0.202764	0.350371	sense_intronic		ENSG00000225216.6	AC007362.1	5.01835	1.014	1.17071	-0.866138	0.386415	0.563463	antisense
ENSG00000275494.1	AC133552.5	19.0898	-0.938289	0.546872	1.71574	0.0862098	0.175433	sense_intronic		ENSG00000254539.1	AC239804.1	12.5142	1.01379	0.717903	-1.41215	0.157905	0.28738	lincRNA
ENSG00000269815.1	AC010463.3	18.0696	-0.916136	0.586837	1.56114	0.118491	0.228504	sense_intronic		ENSG00000259523.1	AC022613.2	29.2533	1.01377	0.480121	-2.11148	0.0347309	0.0804019	antisense
ENSG00000274528.1	AC090970.2	36.8812	-0.886218	0.415393	2.13345	0.0328882	0.0766336	sense_intronic		ENSG00000262188.1	LINC01978	3.84906	1.01369	1.29058	-0.785452	0.432189	0.608854	lincRNA
ENSG00000278000.1	AC139100.2	11.2114	-0.882582	0.753469	1.17136	0.241455	0.398468	sense_intronic		ENSG00000269001.2	AC092070.2	6.40096	1.01214	0.972477	-1.04078	0.297977	0.466893	transcribed_unprocessed_pseudogene
ENSG00000266783.1	AP005136.2	3.94862	-0.88106	1.30955	0.672798	0.501076	0.671695	sense_intronic		ENSG00000259347.6	AC087482.1	10.2311	1.01185	0.73727	-1.37243	0.169929	0.30475	antisense
ENSG00000275769.1	AC068792.1	3.0098	-0.880156	1.36671	0.643994	0.519579	0.688699	sense_intronic		ENSG00000283097.1	AL159152.1	3.19211	1.0108	1.43603	-0.703885	0.481504	0.654787	TEC
ENSG00000274105.1	AC084824.3	14.61	-0.86834	0.707203	1.22785	0.219503	0.371442	sense_intronic		ENSG00000273492.5	AP000229.1	3.15703	1.01014	1.43834	-0.702294	0.482496	0.655738	lincRNA
ENSG00000280374.1	AC019080.5	17.022	-0.844073	0.587078	1.43775	0.150505	0.276801	sense_intronic		ENSG00000234176.1	HSPA8P1	3.20493	1.00977	1.36073	-0.742075	0.458042	0.633348	processed_pseudogene
ENSG00000276007.1	AC079414.3	22.1003	-0.831471	0.565704	1.4698	0.141616	0.263579	sense_intronic		ENSG00000240219.1	AL512306.2	19.0722	1.00725	0.661846	-1.52188	0.128039	0.242667	lincRNA
ENSG00000251666.1	ZNF346-IT1	12.1404	-0.814037	0.689931	1.17988	0.238047	0.394339	sense_intronic		ENSG00000285936.1	AL392024.1	2.75361	1.00711	1.49381	-0.674184	0.500194	0.670913	antisense
ENSG00000273786.1	AC020658.4	4.19249	-0.792248	1.16195	0.681824	0.49535	0.666712	sense_intronic		ENSG00000259840.1	Z97653.1	7.6049	1.00682	0.884658	-1.13809	0.255081	0.415011	lincRNA
ENSG00000267474.1	AC008569.2	5.63863	-0.740304	1.17343	0.630887	0.528114	0.695212	sense_intronic		ENSG00000263089.1	AC007114.2	8.72201	1.00559	0.839787	-1.19744	0.231136	0.385557	antisense
ENSG00000270108.1	AL049840.5	20.5651	-0.732507	0.562324	1.30264	0.192697	0.336434	sense_intronic		ENSG00000232977.6	LINC00327	22.6611	1.00497	0.503015	-1.9979	0.0457274	0.102222	lincRNA
ENSG00000275560.1	AC008115.3	12.6199	-0.727883	0.707347	1.02903	0.303464	0.47289	sense_intronic		ENSG00000285974.1	AC026624.1	7.69769	1.00418	0.998509	-1.00568	0.314568	0.485622	antisense
ENSG00000273284.1	AP001033.2	32.5225	-0.715731	0.454445	1.57496	0.115267	0.223546	sense_intronic		ENSG00000267151.5	MIR2117HG	4.33384	1.00362	1.13788	-0.882012	0.37777	0.554164	lincRNA
ENSG00000269867.1	AC010326.3	21.5811	-0.69337	0.512079	1.35403	0.175727	0.312631	sense_intronic		ENSG00000197301.7	AC090673.1	4.83834	1.00161	1.09476	-0.914919	0.360234	0.536126	antisense
ENSG00000272518.1	AC036214.2	42.8325	-0.656845	0.361034	1.81935	0.0688587	0.145295	sense_intronic		ENSG00000284669.1	AC092053.3	33.4682	1.00148	0.453966	-2.20608	0.0273786	0.0652603	antisense
ENSG00000278434.1	AC023830.3	19.8539	-0.639355	0.555635	1.15067	0.249867	0.40865	sense_intronic		ENSG00000272836.1	AL022328.1	4.79026	1.0008	1.23762	-0.808644	0.41872	0.595625	antisense
ENSG00000268670.1	AC016586.1	8.52141	-0.626411	0.868805	0.721003	0.470908	0.645622	sense_intronic		ENSG00000227617.8	CERS6-AS1	33.8525	1.00072	1.48252	-0.675009	0.49967	0.67053	processed_transcript
ENSG00000264812.1	AC132938.2	6.61151	-0.610467	0.961886	0.634656	0.525652	0.693598	sense_intronic		ENSG00000248516.1	AC105415.1	3.7085	0.999348	1.31282	-0.761224	0.446523	0.622979	lincRNA
ENSG00000278576.1	AL162171.3	26.9667	-0.601333	0.476659	1.26156	0.207108	0.35574	sense_intronic		ENSG00000272914.1	AL359532.1	5.28936	0.999317	1.12388	-0.889168	0.373913	0.550083	sense_intronic
ENSG00000269688.1	AC008982.2	4.50919	-0.564175	1.1195	0.503954	0.614294	0.763574	sense_intronic		ENSG00000278766.2	AC092683.2	12.3596	0.998145	0.721641	-1.38316	0.166616	0.299957	lincRNA
ENSG00000272219.1	AC005072.1	3.03914	-0.554894	1.34719	0.411891	0.680419	0.811072	sense_intronic		ENSG00000254398.1	AC055876.2	14.7736	0.997933	2.325	-0.429219	0.667764	0.80288	unprocessed_pseudogene
ENSG00000225213.2	AC073367.1	3.03976	-0.554334	1.33363	0.415657	0.677661	0.809156	sense_intronic		ENSG00000272669.1	AL021707.6	8.72843	0.996672	0.833729	-1.19544	0.231916	0.3864	antisense
ENSG00000230896.1	AL604028.1	11.9494	-0.539117	0.7028	0.767099	0.443023	0.619853	sense_intronic		ENSG00000274248.1	AJ011932.1	4.79791	0.996639	1.14778	-0.868321	0.385219	0.562492	lincRNA
ENSG00000285994.1	AL731559.1	13.6453	-0.518477	0.673012	0.770383	0.441073	0.617771	sense_intronic		ENSG00000229536.2	LINC02572	3.16376	0.995393	1.55851	-0.638682	0.52303	0.691329	lincRNA
ENSG00000269825.1	AC022150.4	7.34456	-0.514141	0.893018	0.575734	0.564795	0.725253	sense_intronic		ENSG00000223518.5	CSNK1A1P1	2.76489	0.994961	1.49259	-0.666598	0.505029	0.675544	transcribed_processed_pseudogene
ENSG00000273343.1	AC007663.4	11.099	-0.500065	0.715454	0.698947	0.484585	0.657346	sense_intronic		ENSG00000273271.1	AP000254.1	9.6189	0.993381	0.761496	-1.30451	0.192059	0.335476	antisense
ENSG00000261026.1	AC105046.1	3.21993	-3.23461	1.65287	1.95696	0.0503519	0.111233	sense_overlapping		ENSG00000280023.1	AD000813.1	2.74859	0.992405	1.67016	-0.594197	0.55238	0.715397	TEC
ENSG00000260871.1	AC093510.2	10.5725	-1.63888	0.800288	2.04787	0.0405731	0.0920353	sense_overlapping		ENSG00000260727.1	SLC7A5P1	4.33545	0.991928	1.28859	-0.769781	0.44143	0.618142	unprocessed_pseudogene
ENSG00000258199.1	AC073896.4	2.88008	-1.47128	1.39939	1.05137	0.293089	0.461745	sense_overlapping		ENSG00000279489.1	AL355377.2	10.5482	0.991551	0.815206	-1.21632	0.223863	0.376732	TEC
ENSG00000274023.1	AL360169.2	3.91849	-1.43973	1.2629	1.14002	0.254277	0.414116	sense_overlapping		ENSG00000214975.4	PPIAP29	2.77936	0.991021	1.60314	-0.618174	0.536461	0.702751	processed_pseudogene
ENSG00000249456.1	AL731577.2	21.4004	-1.103	0.616079	1.79035	0.0733971	0.153406	sense_overlapping		ENSG00000280247.1	AC005578.1	4.83483	0.989581	1.07971	-0.916525	0.359391	0.535322	TEC
ENSG00000261829.1	AC009407.1	4.74563	-1.09556	1.08735	1.00755	0.313669	0.484728	sense_overlapping		ENSG00000253722.1	AC010834.1	29.5521	0.989296	1.44792	-0.683252	0.494448	0.66593	antisense
ENSG00000260757.1	AC093520.1	26.4542	-1.0065	0.496197	2.02843	0.0425164	0.0959498	sense_overlapping		ENSG00000253633.1	AP002852.1	6.8586	0.989263	0.910785	-1.08617	0.277405	0.442522	lincRNA
ENSG00000239775.1	AC017116.1	16.4613	-0.939172	0.64828	1.44871	0.147417	0.272572	sense_overlapping		ENSG00000228395.1	AL356481.1	17.6676	0.989192	0.5905	-1.67518	0.0938994	0.188377	antisense
ENSG00000274253.4	AC138649.1	13.0029	-0.802084	0.712711	1.1254	0.260421	0.421527	sense_overlapping		ENSG00000244515.1	KRT18P34	3.67124	0.989138	1.30313	-0.759046	0.447825	0.62408	processed_pseudogene
ENSG00000251405.3	AC016571.1	7.33415	-0.712733	0.985419	0.723279	0.469508	0.644474	sense_overlapping		ENSG00000260719.1	AC009133.3	11.876	0.987734	0.888641	-1.11151	0.266349	0.428861	antisense
ENSG00000261096.1	AC073476.3	11.6313	-0.710776	0.710993	0.999695	0.317458	0.488879	sense_overlapping		ENSG00000238755.3	LINC02006	6.35585	0.986681	0.986571	-1.00011	0.317257	0.48876	processed_transcript
ENSG00000187904.3	AC097382.1	3.18815	-0.678981	1.30339	0.520933	0.602414	0.754434	sense_overlapping		ENSG00000235023.1	AP001626.1	5.2224	0.985397	1.13989	-0.864463	0.387334	0.564326	antisense
ENSG00000244125.1	AC078882.1	8.72349	-0.579702	0.785373	0.738123	0.46044	0.635673	sense_overlapping		ENSG00000253203.6	GUSBP3	21.2609	0.980601	0.634548	-1.54535	0.122261	0.23428	transcribed_unprocessed_pseudogene
ENSG00000278962.1	AC092645.1	3.64458	-3.45502	1.72859	1.99875	0.0456358	0.102037	TEC		ENSG00000266644.1	AC103810.5	2.71787	0.980499	1.66555	-0.588692	0.556068	0.718146	antisense
ENSG00000280309.1	AC023300.3	3.21673	-3.25303	1.65063	1.97078	0.0487487	0.108042	TEC		ENSG00000249947.2	XBP1P1	3.27696	0.980462	1.53103	-0.640394	0.521917	0.690577	processed_pseudogene
ENSG00000279306.1	AL139288.1	3.45449	-2.22342	1.33177	1.66953	0.0950128	0.190254	TEC		ENSG00000254349.5	MIR2052HG	23.9783	0.979783	0.494002	-1.98336	0.0473272	0.105431	lincRNA
ENSG00000279044.1	AC007787.2	3.17667	-2.07493	1.41804	1.46324	0.143403	0.266354	TEC		ENSG00000232453.6	AC105277.1	7.11698	0.978026	1.03173	-0.947943	0.343159	0.5181	lincRNA
ENSG00000280242.1	AL450226.2	4.71599	-2.05105	1.31548	1.55916	0.118957	0.229162	TEC		ENSG00000249476.1	AC008467.1	29.7626	0.977668	0.448453	-2.18009	0.0292509	0.0690762	lincRNA
ENSG00000278999.1	AC008985.1	2.8989	-1.93594	1.50109	1.28969	0.197158	0.342468	TEC		ENSG00000227303.1	AC239727.1	3.67757	0.977464	1.28263	-0.762077	0.446014	0.62256	antisense
ENSG00000280216.1	AL022326.2	3.26107	-1.73452	1.40096	1.2381	0.215681	0.366518	TEC		ENSG00000280078.1	AC016526.3	13.3495	0.975941	0.656884	-1.48571	0.137355	0.257195	TEC
ENSG00000280233.1	AC015813.7	3.27225	-1.72678	1.4247	1.21203	0.225501	0.378526	TEC		ENSG00000274667.1	AC090517.2	6.43708	0.975471	0.949659	-1.02718	0.304335	0.473969	sense_intronic
ENSG00000279700.1	AC131212.2	12.2017	-1.67091	0.790937	2.11258	0.0346371	0.0802041	TEC		ENSG00000277619.1	AC008406.3	18.6213	0.972643	0.553458	-1.75739	0.0788508	0.162939	antisense
ENSG00000278959.1	AC006378.2	3.60554	-1.55619	1.25292	1.24205	0.214219	0.364586	TEC		ENSG00000224635.1	AL391095.1	8.96524	0.970003	0.785215	-1.23533	0.216706	0.367817	lincRNA
ENSG00000279485.1	AC016734.2	2.80589	-1.41417	1.54653	0.914419	0.360496	0.536416	TEC		ENSG00000223393.1	AL118511.1	5.34546	0.969253	1.05661	-0.917325	0.358972	0.534785	antisense
ENSG00000279386.1	AC021106.3	15.617	-1.4054	0.658434	2.13446	0.032805	0.0764736	TEC		ENSG00000228437.5	LINC02474	5.31509	0.968928	1.0763	-0.900241	0.367992	0.543907	lincRNA
ENSG00000280305.1	AC018765.1	8.71271	-1.36998	0.896395	1.52832	0.126434	0.240333	TEC		ENSG00000230163.1	AL122010.1	25.1162	0.968456	0.552103	-1.75412	0.0794097	0.163914	antisense
ENSG00000279423.1	AL445363.3	36.5499	-1.31178	0.606178	2.16402	0.0304632	0.0716531	TEC		ENSG00000231092.1	AC012513.1	5.22852	0.968043	1.16149	-0.833452	0.40459	0.582065	antisense
ENSG00000279632.1	AP003108.4	8.8498	-1.26799	0.793281	1.59841	0.109951	0.214905	TEC		ENSG00000273456.1	AC064836.3	23.6409	0.96538	0.512674	-1.88303	0.0596964	0.128602	lincRNA
ENSG00000280064.1	AC130304.1	60.9081	-1.17432	1.72096	0.682362	0.49501	0.666423	TEC		ENSG00000279118.1	AC093535.2	3.25939	0.962922	1.37584	-0.699877	0.484004	0.656875	TEC
ENSG00000280061.1	AC011504.1	3.89812	-1.14491	1.18982	0.962255	0.335922	0.510487	TEC		ENSG00000253704.1	AC023632.2	20.0787	0.962825	0.525796	-1.83117	0.0670746	0.142077	lincRNA
ENSG00000279266.1	AC068860.1	6.81182	-1.12549	0.917562	1.22661	0.219971	0.372066	TEC		ENSG00000231443.2	AC124944.2	12.6949	0.962074	0.656398	-1.46569	0.142734	0.265374	processed_pseudogene
ENSG00000279296.1	PRAL	23.19	-1.10809	2.37086	0.467379	0.640229	0.782566	TEC		ENSG00000276266.1	FP325318.1	6.8435	0.961348	1.03139	-0.932087	0.351292	0.527255	lincRNA
ENSG00000280285.1	AC108215.1	9.5952	-1.08799	0.784796	1.38634	0.165644	0.298541	TEC		ENSG00000275445.1	AC092119.3	3.67447	0.959666	1.20449	-0.796739	0.425603	0.602254	antisense
ENSG00000280099.1	AL603750.1	7.32641	-1.02014	0.943882	1.08079	0.279791	0.445254	TEC		ENSG00000279930.1	AL032819.2	4.88919	0.959325	1.23051	-0.779617	0.435617	0.612494	TEC
ENSG00000279286.2	AL133373.2	9.1931	-1.01397	0.837399	1.21086	0.22595	0.379044	TEC		ENSG00000227155.7	AL161725.1	7.41926	0.95874	0.870152	-1.10181	0.270545	0.434089	antisense
ENSG00000280000.1	AC009135.2	7.78055	-1.00891	0.85946	1.17389	0.240439	0.397362	TEC		ENSG00000285531.1	Z83840.1	9.0251	0.958696	0.817219	-1.17312	0.240747	0.39761	processed_pseudogene
ENSG00000280402.1	AC093525.10	14.2121	-0.983708	0.835963	1.17674	0.2393	0.396061	TEC		ENSG00000254912.2	AC135983.3	3.00399	0.9583	3.79484	-0.252527	0.800633	0.889198	unprocessed_pseudogene
ENSG00000280281.1	AL049781.1	8.1449	-0.979911	0.823718	1.18962	0.234196	0.389276	TEC		ENSG00000277301.1	AL034550.2	17.7819	0.9583	0.581025	-1.64933	0.0990808	0.197171	antisense
ENSG00000279427.1	AC007490.1	4.08775	-0.977157	1.17511	0.831548	0.405664	0.583325	TEC		ENSG00000224072.1	AL139811.1	5.76421	0.957721	1.07018	-0.894912	0.370834	0.546773	processed_pseudogene
ENSG00000279122.1	AC020763.2	3.49682	-0.901898	1.64693	0.547623	0.583951	0.739882	TEC		ENSG00000285906.1	AC083855.2	9.46126	0.957632	0.758466	-1.26259	0.206736	0.355372	antisense
ENSG00000279633.1	AL137918.1	8.70353	-0.898875	0.813869	1.10445	0.269399	0.432852	TEC		ENSG00000232586.1	KIAA1614-AS1	16.7553	0.957405	0.611128	-1.56662	0.117203	0.226568	antisense
ENSG00000280302.1	AP005264.7	6.89226	-0.898461	0.974073	0.922376	0.356332	0.532298	TEC		ENSG00000224316.1	GTF2IP5	6.97533	0.955721	0.944941	-1.01141	0.311821	0.482535	unprocessed_pseudogene
ENSG00000280355.1	AL132656.4	34.4738	-0.871682	0.410636	2.12276	0.0337742	0.0784241	TEC		ENSG00000279281.1	AC015883.1	6.447	0.955255	1.03918	-0.91924	0.35797	0.533716	TEC
ENSG00000279925.1	AC144522.1	3.91365	-0.870391	1.18845	0.732377	0.463939	0.639013	TEC		ENSG00000230756.1	RHOQP3	7.11523	0.953606	1.22301	-0.779719	0.435557	0.612448	processed_pseudogene
ENSG00000279525.1	AC002451.2	4.76086	-0.846205	1.35147	0.626136	0.531226	0.698252	TEC		ENSG00000235295.1	LINC01634	4.83064	0.95181	1.13764	-0.836656	0.402786	0.580337	lincRNA
ENSG00000279960.1	AL137783.1	5.10354	-0.831067	1.07697	0.77167	0.44031	0.617318	TEC		ENSG00000273381.1	AL158071.4	7.8812	0.95079	0.848547	-1.12049	0.262504	0.424015	lincRNA
ENSG00000279246.1	AP003108.3	27.6886	-0.830097	0.502715	1.65123	0.0986921	0.196537	TEC		ENSG00000247287.2	AL359220.1	9.472	0.950514	0.779798	-1.21892	0.222873	0.375559	antisense
ENSG00000279452.1	AC006277.1	33.2481	-0.824303	0.431385	1.91083	0.0560264	0.121972	TEC		ENSG00000267277.1	AC024575.1	21.5923	0.948638	0.529387	-1.79196	0.07314	0.152987	antisense
ENSG00000280225.1	AC237221.2	4.21411	-0.809672	1.12011	0.722849	0.469773	0.644759	TEC		ENSG00000280277.1	AL079342.3	5.32086	0.946955	1.04409	-0.906968	0.364423	0.540364	TEC
ENSG00000279265.1	AC000123.2	10.5111	-0.804032	0.767261	1.04793	0.294673	0.463367	TEC		ENSG00000205181.5	LINC00654	4.15338	0.944729	1.13814	-0.830062	0.406504	0.584197	lincRNA
ENSG00000279837.1	AC112694.2	10.4847	-0.784346	0.775814	1.011	0.312018	0.482726	TEC		ENSG00000263212.2	AC004224.2	22.9369	0.943855	2.43967	-0.386878	0.698846	0.823811	processed_transcript
ENSG00000279989.1	AC011815.3	7.04094	-0.779157	0.916223	0.850401	0.395102	0.572235	TEC		ENSG00000263938.1	AC100832.2	3.21349	0.943609	1.52829	-0.617429	0.536952	0.703091	sense_intronic
ENSG00000280106.1	AC008555.8	11.8952	-0.748296	0.700166	1.06874	0.285186	0.451826	TEC		ENSG00000279821.1	AC145098.2	23.1497	0.94265	0.497028	-1.89657	0.0578841	0.125373	TEC
ENSG00000280020.1	AC116407.3	29.4956	-0.746126	0.466629	1.59897	0.109827	0.214737	TEC		ENSG00000279670.1	AL359922.3	12.0574	0.941016	0.738195	-1.27475	0.202397	0.34992	TEC
ENSG00000278963.1	AC005921.3	12.1894	-0.731336	0.682856	1.071	0.284171	0.450631	TEC		ENSG00000248874.5	C5orf17	5.85819	0.940835	1.04665	-0.898901	0.368706	0.544596	lincRNA
ENSG00000280269.1	AP000577.1	2.79918	-0.726719	1.588	0.457633	0.647216	0.787542	TEC		ENSG00000198237.8	AC131392.1	26.8462	0.940568	0.4973	-1.89135	0.0585779	0.126607	unprocessed_pseudogene
ENSG00000280022.1	AC126544.1	6.41032	-0.699658	0.931056	0.751467	0.452372	0.628353	TEC		ENSG00000186704.9	DTX2P1	21.0195	0.93895	0.555884	-1.68911	0.0911981	0.183876	transcribed_unprocessed_pseudogene
ENSG00000280223.1	AL645820.1	3.23582	-0.695566	1.35854	0.511994	0.608655	0.759038	TEC		ENSG00000273893.1	AL133520.1	33.4932	0.938522	0.419053	-2.23963	0.0251152	0.0604394	sense_intronic
ENSG00000279071.1	AC073592.3	4.46709	-0.694316	1.36793	0.507568	0.611756	0.761766	TEC		ENSG00000282885.1	AL627171.2	5.79545	0.936363	0.97956	-0.955902	0.339122	0.514044	lincRNA
ENSG00000280033.1	AC116407.4	15.481	-0.689186	0.610674	1.12856	0.259082	0.419904	TEC		ENSG00000215302.8	AC127502.1	49.588	0.934929	0.46933	-1.99205	0.0463657	0.103525	transcribed_unprocessed_pseudogene
ENSG00000279996.1	AC004491.1	11.3508	-0.638068	0.727559	0.876998	0.380488	0.557079	TEC		ENSG00000273226.1	AL391834.2	11.6337	0.934355	0.74913	-1.24725	0.212305	0.361793	antisense
ENSG00000279520.1	AC093525.8	25.7078	-0.623998	0.510592	1.22211	0.221667	0.374175	TEC		ENSG00000247877.6	AC021086.1	26.2616	0.933856	0.471641	-1.98002	0.0477018	0.106114	lincRNA
ENSG00000279982.1	AL162274.3	13.1077	-0.622857	0.674156	0.923907	0.355535	0.531495	TEC		ENSG00000271672.1	DUXAP8	51.9078	0.932278	0.401757	-2.3205	0.0203137	0.0502282	transcribed_processed_pseudogene
ENSG00000279469.1	AC109454.4	2.7035	-0.616971	1.41455	0.436161	0.66272	0.798963	TEC		ENSG00000280039.1	RN7SKP23	21.9013	0.932225	0.541641	-1.72111	0.0852305	0.173781	TEC
ENSG00000280069.1	AC127024.8	19.8148	-0.616584	0.606525	1.01658	0.309352	0.479938	TEC		ENSG00000240132.1	ETF1P2	3.72441	0.932038	1.24981	-0.745744	0.455822	0.631662	processed_pseudogene
ENSG00000278861.1	AC117503.2	14.4079	-0.570613	0.617182	0.924545	0.355203	0.531209	TEC		ENSG00000258302.2	AC025034.1	27.841	0.930852	0.487144	-1.91083	0.0560259	0.121972	antisense
ENSG00000279863.1	AC069547.1	31.7423	-0.563094	0.442646	1.27211	0.203334	0.350839	TEC		ENSG00000249409.1	AC025741.1	8.48615	0.927762	1.08433	-0.855605	0.392216	0.569596	lincRNA
ENSG00000279619.1	AC020907.5	9.09107	-0.559956	0.789179	0.709542	0.477988	0.651929	TEC		ENSG00000261055.1	AL450468.2	6.75175	0.925319	0.910227	-1.01658	0.309353	0.479938	lincRNA
ENSG00000279048.1	AC080080.1	38.228	-0.554135	0.411665	1.34608	0.178276	0.31654	TEC		ENSG00000277383.1	AC010331.1	5.54989	0.925184	1.1001	-0.840996	0.40035	0.577679	antisense
ENSG00000279900.1	AP001767.4	3.00591	-0.55209	1.54503	0.357333	0.720842	0.838981	TEC		ENSG00000248787.2	AC092903.2	10.9678	0.925049	0.726354	-1.27355	0.202823	0.350414	lincRNA
ENSG00000279123.1	AC027281.2	3.33936	-0.541484	1.38646	0.39055	0.69613	0.821519	TEC		ENSG00000215374.5	FAM66B	31.3023	0.924517	0.442145	-2.09098	0.0365297	0.0840103	lincRNA
ENSG00000279148.1	AC126474.1	9.74253	-0.54058	0.742066	0.728479	0.46632	0.641319	TEC		ENSG00000258256.1	AC011773.3	7.84452	0.92374	1.09197	-0.845936	0.397589	0.5748	antisense
ENSG00000280351.2	AC127496.7	50.6838	-0.533968	0.348108	1.53391	0.125051	0.238329	TEC		ENSG00000225725.4	FAM66E	11.8731	0.923728	0.685306	-1.34791	0.177689	0.315571	lincRNA
ENSG00000279595.1	AC126335.2	262.503	-0.533134	0.451854	1.17988	0.238048	0.394339	TEC		ENSG00000279415.1	AC099494.2	11.2972	0.923126	0.798504	-1.15607	0.247653	0.40607	TEC
ENSG00000279347.1	AC021945.1	27.7003	-0.511792	0.513683	0.996319	0.319095	0.49082	TEC		ENSG00000231407.5	AL354732.1	5.62367	0.922659	1.05463	-0.874868	0.381646	0.558392	antisense
ENSG00000213109.4	AL365223.1	2.85947	-3.08529	1.73776	1.77544	0.0758246	0.157686	transcribed_processed_pseudogene		ENSG00000257398.6	AC126177.4	3.00845	0.922196	1.43343	-0.643349	0.519998	0.689092	lincRNA
ENSG00000275026.1	GXYLT1P4	2.64713	-2.24669	1.76117	1.27568	0.202069	0.34938	transcribed_processed_pseudogene		ENSG00000249741.2	AC093890.1	23.1665	0.921991	0.530713	-1.73727	0.0823396	0.169015	processed_pseudogene
ENSG00000221930.6	FAM45BP	33.2413	-2.15579	2.00724	1.07401	0.282819	0.449025	transcribed_processed_pseudogene		ENSG00000236643.1	AL354928.1	5.59954	0.921923	1.08534	-0.84943	0.395642	0.572863	antisense
ENSG00000248278.1	SUMO2P17	7.11565	-1.54353	0.922865	1.67254	0.0944182	0.189282	transcribed_processed_pseudogene		ENSG00000273143.1	AL355512.1	11.4904	0.920739	0.752218	-1.22403	0.22094	0.373257	lincRNA
ENSG00000213970.4	AC006122.1	3.59163	-1.53725	1.32786	1.15769	0.246991	0.405243	transcribed_processed_pseudogene		ENSG00000283156.1	AC068620.3	23.3035	0.920063	0.506025	-1.81822	0.0690313	0.145616	transcribed_unprocessed_pseudogene
ENSG00000239881.1	RPS27P25	7.1474	-1.37359	0.95293	1.44144	0.14946	0.27524	transcribed_processed_pseudogene		ENSG00000276718.1	AC005840.4	7.21477	0.918452	0.900269	-1.0202	0.307635	0.4778	antisense
ENSG00000244457.2	ENO1P1	8.33341	-1.26618	0.830118	1.5253	0.127183	0.241431	transcribed_processed_pseudogene		ENSG00000280295.1	AC099811.6	6.33079	0.918038	0.983774	-0.93318	0.350727	0.526653	TEC
ENSG00000235552.4	RPL6P27	15.8177	-1.17862	3.61516	0.326023	0.744407	0.855255	transcribed_processed_pseudogene		ENSG00000259319.1	AF111167.2	23.6442	0.917498	0.52112	-1.76063	0.0783019	0.162043	antisense
ENSG00000258932.5	AL390334.1	3.27632	-1.0868	1.54113	0.705197	0.480688	0.653993	transcribed_processed_pseudogene		ENSG00000224957.5	LINC01266	6.26591	0.917425	0.965368	-0.950337	0.341941	0.516876	lincRNA
ENSG00000240399.1	AC004801.2	5.56104	-1.02972	1.0428	0.987457	0.323419	0.495873	transcribed_processed_pseudogene		ENSG00000281530.1	AC004461.2	4.63275	0.916183	1.11042	-0.825076	0.409328	0.586906	sense_intronic
ENSG00000231345.3	BEND3P1	13.9428	-0.937203	0.71514	1.31052	0.190021	0.332407	transcribed_processed_pseudogene		ENSG00000213090.2	AC007256.1	14.9909	0.915165	0.620176	-1.47565	0.140037	0.261223	processed_pseudogene
ENSG00000204118.2	NAP1L6	4.3883	-0.913213	1.10986	0.822821	0.41061	0.588031	transcribed_processed_pseudogene		ENSG00000211643.2	IGLV5-52	36.0478	0.914954	0.412901	-2.21591	0.0266974	0.0637827	IG_V_gene
ENSG00000274516.2	FAM74A6	4.74615	-0.877316	1.08218	0.810693	0.417542	0.594476	transcribed_processed_pseudogene		ENSG00000253923.2	AP002981.1	4.18503	0.914481	1.16667	-0.783842	0.433133	0.609887	processed_pseudogene
ENSG00000232450.1	AL133517.1	20.22	-0.82315	0.522341	1.57589	0.115052	0.223265	transcribed_processed_pseudogene		ENSG00000259940.2	AC109449.1	6.36825	0.91405	1.06721	-0.856489	0.391727	0.569033	antisense
ENSG00000258128.2	MKRN9P	3.83236	-0.823046	1.28294	0.641532	0.521177	0.690015	transcribed_processed_pseudogene		ENSG00000257271.1	KIRREL3-AS1	3.02279	0.913819	1.45862	-0.626495	0.53099	0.698106	antisense
ENSG00000230596.3	GPAA1P2	7.64434	-0.818362	0.900934	0.908349	0.363694	0.539531	transcribed_processed_pseudogene		ENSG00000213376.4	GAPDHP71	4.70663	0.9111	1.13744	-0.801007	0.423127	0.600073	processed_pseudogene
ENSG00000230863.3	AL137803.1	7.20326	-0.812643	0.949918	0.855487	0.392281	0.569637	transcribed_processed_pseudogene		ENSG00000285907.1	AL161910.1	7.23	0.911044	0.864825	-1.05344	0.292138	0.46044	lincRNA
ENSG00000243175.1	RPSAP36	6.63465	-0.768426	0.943565	0.814385	0.415424	0.592583	transcribed_processed_pseudogene		ENSG00000274270.1	AL137060.1	16.9046	0.910603	0.610345	-1.49195	0.135713	0.2547	sense_intronic
ENSG00000258611.2	AC087641.1	18.4434	-0.760321	0.575459	1.32124	0.18642	0.327352	transcribed_processed_pseudogene		ENSG00000261123.1	AC009065.5	11.4912	0.909961	0.714874	-1.2729	0.203054	0.350622	sense_intronic
ENSG00000235438.7	ESRRAP2	18.4512	-0.7456	0.571825	1.3039	0.192269	0.335765	transcribed_processed_pseudogene		ENSG00000228262.9	LINC01320	9.82168	0.907551	0.752922	-1.20537	0.22806	0.381664	lincRNA
ENSG00000243024.6	AC012158.1	2.85116	-0.742204	1.38214	0.536996	0.591271	0.745878	transcribed_processed_pseudogene		ENSG00000258471.2	AL161668.3	6.06644	0.90574	0.995624	-0.909721	0.36297	0.538899	antisense
ENSG00000244681.1	MTHFD2P1	9.59709	-0.69547	0.756144	0.919758	0.357699	0.533559	transcribed_processed_pseudogene		ENSG00000249532.5	AC106864.1	3.67509	0.903915	1.41984	-0.63663	0.524366	0.692518	antisense
ENSG00000256167.1	ATF4P4	9.10992	-0.689905	0.821306	0.84001	0.400903	0.578291	transcribed_processed_pseudogene		ENSG00000243230.1	AC011005.4	4.42282	0.902652	1.36278	-0.662361	0.50774	0.678063	antisense
ENSG00000205176.3	REXO1L1P	35.1664	-0.685138	0.427945	1.601	0.109378	0.214051	transcribed_processed_pseudogene		ENSG00000248724.6	NPHP3-AS1	16.6776	0.900713	0.633849	-1.42102	0.155311	0.283714	antisense
ENSG00000177350.6	RPL13AP3	13.0413	-0.666684	0.692873	0.962202	0.335948	0.510493	transcribed_processed_pseudogene		ENSG00000267696.6	ERVK-28	8.51258	0.899877	2.15811	-0.416975	0.676697	0.808514	lincRNA
ENSG00000220848.5	RPS18P9	69.8622	-0.627194	0.293773	2.13496	0.0327642	0.0764023	transcribed_processed_pseudogene		ENSG00000187172.15	BAGE2	5.14819	0.89985	1.06053	-0.848491	0.396165	0.573331	transcribed_unprocessed_pseudogene
ENSG00000154898.15	CCDC144CP	26.5824	-0.625302	0.52156	1.19891	0.230564	0.384889	transcribed_processed_pseudogene		ENSG00000176236.6	C10orf111	11.2189	0.89842	0.728846	-1.23266	0.217702	0.369034	bidirectional_promoter_lncRNA
ENSG00000225051.5	HMGB3P22	10.2152	-0.584611	0.836046	0.699257	0.484392	0.657163	transcribed_processed_pseudogene		ENSG00000219797.2	PPIAP9	9.76191	0.89635	0.782072	-1.14612	0.251745	0.410945	processed_pseudogene
ENSG00000205100.2	HSP90AA4P	11.6876	-0.582827	0.786275	0.741251	0.458541	0.633812	transcribed_processed_pseudogene		ENSG00000256973.1	AC053513.1	22.459	0.895374	0.519447	-1.72371	0.0847608	0.173053	lincRNA
ENSG00000242109.1	NPM1P23	9.54814	-0.578553	0.771841	0.749575	0.45351	0.629429	transcribed_processed_pseudogene		ENSG00000272301.1	AP002360.3	4.60601	0.894926	1.24498	-0.718829	0.472246	0.646741	lincRNA
ENSG00000248590.2	GLDCP1	4.86321	-0.548007	1.19004	0.460494	0.645161	0.785999	transcribed_processed_pseudogene		ENSG00000279659.1	AL451064.2	9.34705	0.894552	0.830359	-1.07731	0.281343	0.447312	TEC
ENSG00000256282.1	AC112694.1	6.75332	-0.54075	1.0108	0.534973	0.592668	0.747127	transcribed_processed_pseudogene		ENSG00000268628.2	AL121761.1	9.2432	0.894277	0.865659	-1.03306	0.301576	0.470781	lincRNA
ENSG00000243422.2	RPL23AP49	21.6562	-0.527329	0.510096	1.03378	0.301237	0.470471	transcribed_processed_pseudogene		ENSG00000261534.1	AL596244.1	17.3621	0.893786	0.566849	-1.57676	0.11485	0.222892	sense_overlapping
ENSG00000197475.11	ADAM3A	13.2443	-1.49879	0.838216	1.78808	0.0737637	0.15407	transcribed_unitary_pseudogene		ENSG00000260372.6	AQP4-AS1	3.46916	0.893505	1.39397	-0.640977	0.521537	0.690197	antisense
ENSG00000232871.8	SEC1P	6.33724	-1.46815	0.943443	1.55616	0.11967	0.230181	transcribed_unitary_pseudogene		ENSG00000279631.1	AL158211.5	3.06146	0.889926	1.44916	-0.614096	0.539152	0.704881	TEC
ENSG00000248449.2	PCDHGB8P	4.76479	-1.32069	1.16932	1.12946	0.258706	0.419446	transcribed_unitary_pseudogene		ENSG00000253341.1	AC115837.1	5.66299	0.889363	1.0915	-0.814804	0.415184	0.592394	processed_pseudogene
ENSG00000196534.5	OR9K1P	3.55665	-1.21874	1.28491	0.948499	0.342876	0.517839	transcribed_unitary_pseudogene		ENSG00000275549.1	STPG3-AS1	32.7978	0.888147	0.431985	-2.05597	0.0397855	0.0905188	antisense
ENSG00000285417.1	BX571818.1	5.73342	-1.08802	1.13733	0.956638	0.33875	0.513605	transcribed_unitary_pseudogene		ENSG00000261202.1	Z83847.1	8.7229	0.886029	0.810226	-1.09356	0.274149	0.438502	antisense
ENSG00000172250.15	SERHL	8.37442	-1.04483	1.00068	1.04412	0.296428	0.465195	transcribed_unitary_pseudogene		ENSG00000248103.1	AC008443.2	23.6159	0.884258	0.538863	-1.64097	0.100803	0.200138	lincRNA
ENSG00000227932.2	SELENOOLP	3.08813	-0.914236	1.39314	0.656242	0.511668	0.681386	transcribed_unitary_pseudogene		ENSG00000213443.2	AC007068.1	11.5507	0.883619	0.86203	-1.02504	0.305342	0.47513	processed_pseudogene
ENSG00000214725.9	CDIPTOSP	9.89606	-0.879652	0.756683	1.16251	0.245029	0.402876	transcribed_unitary_pseudogene		ENSG00000259863.1	SH3RF3-AS1	20.4908	0.883455	0.524296	-1.68503	0.0919826	0.18505	lincRNA
ENSG00000232528.3	AL109809.1	5.78385	-0.755468	1.00202	0.753947	0.450881	0.627212	transcribed_unitary_pseudogene		ENSG00000272927.1	AC107464.3	14.7641	0.883044	0.619045	-1.42646	0.153735	0.281385	antisense
ENSG00000228141.7	AC105339.1	12.9751	-0.724947	0.644361	1.12506	0.260562	0.421673	transcribed_unitary_pseudogene		ENSG00000257268.1	AC002375.1	3.07478	0.882629	1.49607	-0.589967	0.555213	0.717339	lincRNA
ENSG00000186369.10	LINC00643	3.56479	-0.649454	1.25891	0.515886	0.605934	0.756904	transcribed_unitary_pseudogene		ENSG00000203435.2	E2F3P2	8.73048	0.881608	0.81959	-1.07567	0.282075	0.44816	processed_pseudogene
ENSG00000229703.6	CR589904.1	6.51568	-0.619218	0.937392	0.660575	0.508885	0.679006	transcribed_unitary_pseudogene		ENSG00000145063.14	FLJ33534	10.3539	0.881197	0.814867	-1.0814	0.27952	0.445004	lincRNA
ENSG00000223972.5	DDX11L1	4.64569	-5.78708	3.73021	1.55141	0.120804	0.231945	transcribed_unprocessed_pseudogene		ENSG00000240288.7	GHRLOS	25.7133	0.880119	0.492342	-1.78762	0.0738378	0.154182	antisense
ENSG00000230189.7	AC008267.2	3.21584	-3.25065	1.64222	1.97942	0.0477686	0.106236	transcribed_unprocessed_pseudogene		ENSG00000278965.1	AC122713.2	27.9346	0.879617	0.469506	-1.87349	0.0610001	0.131099	TEC
ENSG00000233013.10	FAM157B	4.12783	-3.01434	1.43162	2.10555	0.0352439	0.0813996	transcribed_unprocessed_pseudogene		ENSG00000258365.1	AC073655.2	7.24087	0.879412	0.958935	-0.917072	0.359105	0.534947	antisense
ENSG00000261575.2	AC005829.1	5.19635	-1.97392	1.14712	1.72076	0.0852938	0.173873	transcribed_unprocessed_pseudogene		ENSG00000278202.1	AC243919.1	4.82603	0.878329	3.76781	-0.233114	0.815673	0.897804	processed_transcript
ENSG00000242337.5	TFP1	2.7876	-1.86877	1.64985	1.13269	0.257346	0.417723	transcribed_unprocessed_pseudogene		ENSG00000146001.5	PCDHB18P	7.76979	0.878018	0.973817	-0.901625	0.367256	0.543311	transcribed_unprocessed_pseudogene
ENSG00000250026.5	TMPRSS11BNL	3.43787	-1.81859	1.29985	1.39908	0.161788	0.293228	transcribed_unprocessed_pseudogene		ENSG00000261553.5	AL137782.1	3.53802	0.877059	1.37987	-0.63561	0.52503	0.693107	processed_transcript
ENSG00000214433.4	GOLGA2P8	4.2811	-1.59625	1.14836	1.39003	0.16452	0.296896	transcribed_unprocessed_pseudogene		ENSG00000235123.5	DSCAM-AS1	3.08414	0.876596	1.40388	-0.62441	0.532358	0.699006	antisense
ENSG00000249504.3	PCDHA14	3.27033	-1.36121	3.79215	0.358955	0.719629	0.838023	transcribed_unprocessed_pseudogene		ENSG00000204860.4	FAM201A	26.2569	0.876063	0.481408	-1.81979	0.0687904	0.145192	antisense
ENSG00000258150.6	AC133555.3	3.69544	-1.34684	1.44231	0.933809	0.350402	0.526235	transcribed_unprocessed_pseudogene		ENSG00000258210.1	AC144548.1	23.5393	0.875721	0.572276	-1.53024	0.125957	0.23971	processed_transcript
ENSG00000243554.1	AC004967.1	18.4888	-1.32793	0.746623	1.77858	0.0753093	0.156788	transcribed_unprocessed_pseudogene		ENSG00000279673.1	AC092919.2	22.9382	0.874616	0.515318	-1.69723	0.0896523	0.181377	TEC
ENSG00000237854.3	LINC00674	4.77187	-1.32175	1.08216	1.22139	0.221938	0.374425	transcribed_unprocessed_pseudogene		ENSG00000203441.2	LINC00449	4.06484	0.873492	1.26864	-0.688526	0.491121	0.663024	antisense
ENSG00000284128.1	AP000356.3	7.13799	-1.24953	1.01852	1.22681	0.219894	0.371993	transcribed_unprocessed_pseudogene		ENSG00000232433.2	GXYLT1P3	9.84897	0.872796	0.868164	-1.00534	0.314735	0.48584	processed_pseudogene
ENSG00000258130.8	AC106782.1	6.77649	-1.11338	0.903152	1.23278	0.217659	0.369017	transcribed_unprocessed_pseudogene		ENSG00000245008.4	AP001122.1	5.67156	0.871353	1.03682	-0.840406	0.400681	0.578081	bidirectional_promoter_lncRNA
ENSG00000259156.7	CHEK2P2	8.09924	-0.980219	0.868679	1.1284	0.25915	0.41993	transcribed_unprocessed_pseudogene		ENSG00000259577.1	CERNA1	13.6891	0.87012	0.636267	-1.36754	0.171456	0.306731	lincRNA
ENSG00000264168.2	MTND1P15	2.7194	-0.96435	1.39031	0.693621	0.48792	0.660237	transcribed_unprocessed_pseudogene		ENSG00000235374.2	SSR4P1	18.3896	0.869447	0.572146	-1.51962	0.128605	0.243619	transcribed_processed_pseudogene
ENSG00000262943.7	ALOX12P2	3.12796	-0.959646	1.46113	0.656786	0.511319	0.681171	transcribed_unprocessed_pseudogene		ENSG00000226055.2	PAICSP1	12.1145	0.869276	0.715401	-1.21509	0.224332	0.377342	processed_pseudogene
ENSG00000233673.7	ANAPC1P1	14.8743	-0.898183	0.744433	1.20653	0.227612	0.381094	transcribed_unprocessed_pseudogene		ENSG00000265912.1	AC037487.1	9.22567	0.867604	0.873794	-0.992917	0.320751	0.492676	lincRNA
ENSG00000231625.4	SLC47A1P2	7.86692	-0.887644	0.885808	1.00207	0.316308	0.487601	transcribed_unprocessed_pseudogene		ENSG00000263345.1	AC006435.2	12.2752	0.866912	0.687843	-1.26033	0.207549	0.356221	antisense
ENSG00000233327.10	USP32P2	18.0049	-0.87474	0.653753	1.33803	0.180887	0.319764	transcribed_unprocessed_pseudogene		ENSG00000215458.8	AATBC	15.2017	0.866073	0.630092	-1.37452	0.169281	0.303903	antisense
ENSG00000187984.12	ANKRD19P	20.1774	-0.869942	0.567839	1.53202	0.125517	0.239075	transcribed_unprocessed_pseudogene		ENSG00000257711.1	AC079385.2	3.02265	0.865934	1.55939	-0.555302	0.578688	0.735742	antisense
ENSG00000204338.8	CYP21A1P	4.77398	-0.868411	1.08411	0.801036	0.423111	0.600073	transcribed_unprocessed_pseudogene		ENSG00000230368.2	FAM41C	22.9527	0.865197	0.520886	-1.66101	0.0967115	0.193294	lincRNA
ENSG00000230583.7	GTF2IRD1P1	12.0388	-0.859494	0.686174	1.25259	0.210355	0.359412	transcribed_unprocessed_pseudogene		ENSG00000249699.1	LINC02261	3.98928	0.864579	1.21072	-0.714103	0.475164	0.649463	lincRNA
ENSG00000223820.5	CFL1P1	20.4774	-0.841378	0.54567	1.54192	0.123094	0.235558	transcribed_unprocessed_pseudogene		ENSG00000285159.1	AL627422.2	21.8986	0.864151	0.552277	-1.56471	0.117652	0.22722	lincRNA
ENSG00000214646.8	AC104758.1	24.6443	-0.837789	0.486963	1.72044	0.0853532	0.173963	transcribed_unprocessed_pseudogene		ENSG00000261584.1	AL513548.1	20.8651	0.863611	0.545795	-1.5823	0.113581	0.221013	lincRNA
ENSG00000273024.6	INTS4P2	24.5741	-0.828406	0.58497	1.41615	0.156731	0.285614	transcribed_unprocessed_pseudogene		ENSG00000254153.1	AC103957.2	21.2741	0.862865	0.600875	-1.43601	0.150998	0.277528	lincRNA
ENSG00000256612.7	CYP2B7P	5.25199	-0.73636	1.07144	0.687265	0.491915	0.663847	transcribed_unprocessed_pseudogene		ENSG00000261390.5	MAFTRR	14.548	0.86149	0.642698	-1.34043	0.180106	0.318831	lincRNA
ENSG00000272937.2	OR6U2P	3.21887	-0.719059	1.33522	0.538531	0.590211	0.744876	transcribed_unprocessed_pseudogene		ENSG00000239653.1	PSMD6-AS2	38.7068	0.861395	0.470633	-1.83029	0.0672062	0.142316	antisense
ENSG00000265787.2	CYP4F35P	9.48344	-0.671248	0.788902	0.850864	0.394845	0.572121	transcribed_unprocessed_pseudogene		ENSG00000259776.1	AC093426.1	10.2455	0.860943	0.934245	-0.921539	0.356769	0.532551	lincRNA
ENSG00000143429.10	LSP1P4	128.469	-0.636649	0.926122	0.687436	0.491808	0.663742	transcribed_unprocessed_pseudogene		ENSG00000285601.1	AC084262.2	23.924	0.860229	0.50248	-1.71197	0.0869028	0.176593	bidirectional_promoter_lncRNA
ENSG00000229887.4	HNRNPA1P6	3.93632	-0.631707	1.33404	0.473528	0.635836	0.77965	transcribed_unprocessed_pseudogene		ENSG00000122548.5	KIAA0087	4.01769	0.859187	1.27547	-0.673621	0.500552	0.671193	lincRNA
ENSG00000239969.5	AC091390.4	33.4752	-0.620558	0.467649	1.32697	0.184518	0.324674	transcribed_unprocessed_pseudogene		ENSG00000272115.1	AC233992.3	3.58448	0.858795	1.33903	-0.641354	0.521292	0.690035	antisense
ENSG00000154608.14	CEP170P1	96.0751	-0.606895	0.28921	2.09846	0.0358648	0.0826979	transcribed_unprocessed_pseudogene		ENSG00000234913.1	AC016027.2	5.4928	0.857781	1.16148	-0.738523	0.460197	0.635454	sense_intronic
ENSG00000230666.5	CEACAM22P	12.6711	-0.600477	0.668634	0.898065	0.369151	0.544924	transcribed_unprocessed_pseudogene		ENSG00000231119.2	AL031666.1	19.1585	0.856903	0.550828	-1.55566	0.119788	0.230367	antisense
ENSG00000248477.6	AC139495.1	5.72342	-0.596873	0.993664	0.600679	0.548054	0.712419	transcribed_unprocessed_pseudogene		ENSG00000258590.5	NBEAP1	4.03137	0.856311	1.15534	-0.74118	0.458585	0.633812	transcribed_unprocessed_pseudogene
ENSG00000186481.16	ANKRD20A5P	52.453	-0.583071	0.329682	1.76859	0.076963	0.159669	transcribed_unprocessed_pseudogene		ENSG00000236445.4	LINC00608	4.05804	0.855635	1.16368	-0.735285	0.462166	0.637321	antisense
ENSG00000276975.3	HYDIN2	39.8671	-0.582445	0.42631	1.36625	0.171862	0.307237	transcribed_unprocessed_pseudogene		ENSG00000272825.1	AL844908.1	4.52492	0.854942	1.14335	-0.74775	0.454611	0.630451	antisense
ENSG00000237732.9	AC010980.1	4.55116	-0.568375	1.07575	0.528353	0.597255	0.75069	transcribed_unprocessed_pseudogene		ENSG00000198580.7	AC073343.1	9.20664	0.853875	0.827098	-1.03237	0.301897	0.470969	unprocessed_pseudogene
ENSG00000099725.14	PRKY	6.05879	-0.565365	0.948177	0.596266	0.550998	0.714512	transcribed_unprocessed_pseudogene		ENSG00000272744.1	AC107214.2	3.10237	0.853302	1.40249	-0.608421	0.542908	0.70831	lincRNA
ENSG00000215512.9	AP005901.1	9.78126	-0.551925	0.764246	0.722182	0.470182	0.64517	transcribed_unprocessed_pseudogene		ENSG00000258344.1	AC078778.2	5.41492	0.853128	1.0416	-0.819052	0.412757	0.590038	sense_overlapping
ENSG00000231551.8	AC245100.4	60.8597	-0.540955	0.320413	1.68831	0.0913524	0.184121	transcribed_unprocessed_pseudogene		ENSG00000248159.1	HSPA8P11	3.08545	0.852437	1.42793	-0.596975	0.550524	0.714228	processed_pseudogene
ENSG00000267500.1	ZNF887P	44.7868	-0.53535	0.393384	1.36088	0.17355	0.309517	transcribed_unprocessed_pseudogene		ENSG00000259657.1	PIGHP1	3.0842	0.852374	1.38555	-0.615189	0.53843	0.704428	processed_pseudogene
ENSG00000184906.11	AMYH02020865.1	23.2696	-0.513241	0.503689	1.01896	0.30822	0.478516	transcribed_unprocessed_pseudogene		ENSG00000270589.1	AL158163.1	34.0365	0.851933	0.447951	-1.90184	0.0571917	0.124112	antisense
ENSG00000267419.2	AC011477.1	16.6625	-0.512171	0.595328	0.860317	0.389614	0.566769	transcribed_unprocessed_pseudogene		ENSG00000158482.10	SNX29P1	3.57963	0.851734	1.32581	-0.642423	0.520598	0.689522	unprocessed_pseudogene
ENSG00000161912.18	ADCY10P1	40.3966	-0.510434	0.375558	1.35914	0.174103	0.310257	transcribed_unprocessed_pseudogene		ENSG00000276417.1	AC092111.2	11.5759	0.851696	0.693112	-1.2288	0.219147	0.370996	lincRNA
ENSG00000218233.1	NEPNP	5.63158	-0.566678	0.989063	0.572944	0.566683	0.726681	unitary_pseudogene		ENSG00000282416.1	AC092299.1	32.4822	0.851092	0.626537	-1.35841	0.174334	0.310583	processed_pseudogene
ENSG00000212951.5	BX005266.1	3.44063	-5.35362	3.92064	1.3655	0.172096	0.307509	unprocessed_pseudogene		ENSG00000280432.1	AP000962.2	4.96898	0.850116	1.16699	-0.72847	0.466326	0.641319	TEC
ENSG00000205578.5	POM121B	4.00635	-2.47611	1.62025	1.52823	0.126457	0.240356	unprocessed_pseudogene		ENSG00000281450.1	PANDAR	17.8659	0.849991	3.59141	-0.236674	0.81291	0.896453	lincRNA
ENSG00000172971.7	UNC93B3	2.70867	-2.29516	3.83853	0.597927	0.549889	0.71399	unprocessed_pseudogene		ENSG00000258748.1	AL359399.1	3.53212	0.84912	1.24829	-0.680229	0.496359	0.667641	antisense
ENSG00000264204.2	AGAP7P	7.75403	-2.07704	3.18516	0.652099	0.514337	0.683847	unprocessed_pseudogene		ENSG00000267549.5	AC006116.8	8.05861	0.849022	0.847449	-1.00186	0.316413	0.487728	antisense
ENSG00000227159.8	DDX11L16	3.14183	-2.05769	1.45162	1.41752	0.156332	0.285141	unprocessed_pseudogene		ENSG00000230312.2	AC234782.1	5.48738	0.847672	1.02857	-0.824128	0.409867	0.587292	processed_pseudogene
ENSG00000227159.8_PAR_Y	DDX11L16	3.14183	-2.05769	1.45162	1.41752	0.156332	0.285141	unprocessed_pseudogene		ENSG00000187999.4	HNRNPA1P61	3.03317	0.846632	1.51897	-0.557373	0.577272	0.734731	processed_pseudogene
ENSG00000277125.1	AC211476.4	8.00882	-1.96431	3.75875	0.522595	0.601256	0.753678	unprocessed_pseudogene		ENSG00000136149.6	RPL13AP25	12.9737	0.845647	0.907059	-0.932296	0.351184	0.527197	processed_pseudogene
ENSG00000198658.4	ABHD17AP1	2.98761	-1.95682	1.58426	1.23516	0.216771	0.367843	unprocessed_pseudogene		ENSG00000216809.1	AL589993.1	4.99984	0.84551	1.03637	-0.815839	0.414592	0.591841	processed_pseudogene
ENSG00000270441.1	AC135506.1	5.80246	-1.91418	1.02843	1.86127	0.0627066	0.134253	unprocessed_pseudogene		ENSG00000278727.1	AC000403.1	4.05533	0.842375	1.29697	-0.649493	0.51602	0.685244	lincRNA
ENSG00000231147.2	ARHGAP42P2	6.51873	-1.90322	0.989094	1.92421	0.0543284	0.118873	unprocessed_pseudogene		ENSG00000241231.1	AC022294.1	4.02599	0.841511	1.15063	-0.731345	0.464568	0.639489	lincRNA
ENSG00000253555.1	AC011978.1	2.87781	-1.89311	1.55433	1.21796	0.223241	0.375929	unprocessed_pseudogene		ENSG00000206532.2	AC117402.1	5.49127	0.839613	1.03256	-0.813137	0.416139	0.593117	lincRNA
ENSG00000236809.2	SNX25P1	5.71172	-1.44236	1.02256	1.41054	0.15838	0.288104	unprocessed_pseudogene		ENSG00000226647.2	AL365356.1	4.05125	0.838337	1.18335	-0.708441	0.478671	0.652333	antisense
ENSG00000226329.2	AC005682.1	11.2302	-1.33466	0.731332	1.82498	0.0680048	0.14375	unprocessed_pseudogene		ENSG00000234750.1	AC012618.2	3.11222	0.836932	1.53645	-0.544719	0.585947	0.741534	processed_pseudogene
ENSG00000225864.1	AL645939.1	6.96176	-1.32271	0.91427	1.44674	0.147971	0.27328	unprocessed_pseudogene		ENSG00000253605.1	HNRNPA1P38	4.05748	0.836161	1.26288	-0.662105	0.507904	0.67814	processed_pseudogene
ENSG00000108785.7	HSD17B1P1	11.3836	-1.26709	0.72033	1.75905	0.0785697	0.162478	unprocessed_pseudogene		ENSG00000234147.1	AL035446.1	5.92765	0.835889	0.990536	-0.843875	0.398739	0.576019	lincRNA
ENSG00000255838.1	AC069262.1	8.56635	-1.22355	0.864515	1.4153	0.15698	0.285997	unprocessed_pseudogene		ENSG00000228146.8	CASP16P	18.2464	0.835455	0.578209	-1.4449	0.148485	0.273916	transcribed_unitary_pseudogene
ENSG00000228725.3	MTND2P12	3.94971	-1.15704	1.21531	0.95206	0.341067	0.516005	unprocessed_pseudogene		ENSG00000196593.9	ANKRD20A19P	14.0538	0.835302	0.655806	-1.2737	0.202769	0.350371	transcribed_unprocessed_pseudogene
ENSG00000237910.1	MTCO1P18	2.91248	-1.12151	1.40189	0.799997	0.423713	0.600489	unprocessed_pseudogene		ENSG00000260317.1	AC009812.4	24.5329	0.834949	0.483577	-1.72661	0.0842374	0.172204	lincRNA
ENSG00000249839.1	AC011330.1	27.9411	-1.06392	2.47856	0.429251	0.667741	0.80288	unprocessed_pseudogene		ENSG00000228477.1	AL663070.1	4.08642	0.834796	1.2534	-0.666027	0.505394	0.675871	processed_pseudogene
ENSG00000248796.1	MED15P8	9.83203	-1.06155	0.75982	1.39711	0.162381	0.293981	unprocessed_pseudogene		ENSG00000251442.5	LINC01094	16.972	0.834165	0.599661	-1.39106	0.164207	0.296521	lincRNA
ENSG00000278212.1	AC134878.2	4.24793	-1.0568	1.15503	0.914949	0.360218	0.536126	unprocessed_pseudogene		ENSG00000256940.1	AP001453.2	9.51126	0.83378	0.761067	-1.09554	0.27328	0.437493	antisense
ENSG00000278931.1	CR381670.1	5.56475	-1.04883	1.06231	0.98731	0.323491	0.495919	unprocessed_pseudogene		ENSG00000231752.6	EMBP1	57.3928	0.83332	0.361927	-2.30245	0.0213097	0.052356	transcribed_unprocessed_pseudogene
ENSG00000282995.1	FRG1EP	8.36378	-1.04624	0.840877	1.24423	0.213417	0.363385	unprocessed_pseudogene		ENSG00000183122.5	OR2A3P	4.03892	0.832733	1.18703	-0.701529	0.482973	0.65607	transcribed_unprocessed_pseudogene
ENSG00000278416.1	PMS2P2	11.9807	-1.02591	0.868596	1.18111	0.237558	0.393702	unprocessed_pseudogene		ENSG00000267466.1	AC021683.1	32.952	0.830722	0.415542	-1.99913	0.0455944	0.101966	lincRNA
ENSG00000240103.2	AC132825.1	13.7072	-0.998276	0.670985	1.48778	0.13681	0.256486	unprocessed_pseudogene		ENSG00000278740.1	AC005332.7	4.52224	0.830708	1.17071	-0.709575	0.477967	0.651929	lincRNA
ENSG00000270926.1	AC008013.3	4.56511	-0.995785	1.14718	0.868028	0.385379	0.5625	unprocessed_pseudogene		ENSG00000229273.1	BX664615.1	38.5979	0.830502	0.438878	-1.89233	0.058447	0.126397	processed_pseudogene
ENSG00000238271.2	IFNWP19	10.4754	-0.985224	0.756413	1.3025	0.192747	0.336495	unprocessed_pseudogene		ENSG00000258803.1	AL355103.1	4.0427	0.829159	1.27677	-0.64942	0.516067	0.685255	lincRNA
ENSG00000161132.6	AC007663.1	2.72912	-0.983652	1.3812	0.712174	0.476357	0.650382	unprocessed_pseudogene		ENSG00000279818.1	AP002991.2	4.51542	0.82773	1.18155	-0.700547	0.483586	0.656507	TEC
ENSG00000278134.1	AL627230.7	7.58766	-0.960366	0.855915	1.12203	0.261848	0.42332	unprocessed_pseudogene		ENSG00000225178.5	RPSAP58	848.749	0.827266	1.01536	-0.81475	0.415216	0.592401	processed_pseudogene
ENSG00000223875.2	NBEAP3	11.5062	-0.925241	0.69354	1.33408	0.182176	0.321662	unprocessed_pseudogene		ENSG00000224747.1	MTCYBP21	5.03365	0.827171	1.07986	-0.765998	0.443678	0.620414	processed_pseudogene
ENSG00000237023.1	USP9YP3	5.23674	-0.901089	1.04754	0.860197	0.38968	0.566828	unprocessed_pseudogene		ENSG00000272902.2	TBC1D8-AS1	21.4864	0.826053	0.517781	-1.59537	0.110629	0.215967	lincRNA
ENSG00000271664.1	AC004890.3	10.7795	-0.862235	0.723908	1.19108	0.233621	0.388579	unprocessed_pseudogene		ENSG00000267165.1	CHMP1B-AS1	12.5429	0.825126	0.830937	-0.993008	0.320706	0.492675	antisense
ENSG00000230342.2	FANCD2P2	15.4286	-0.854867	0.641608	1.33238	0.182735	0.322394	unprocessed_pseudogene		ENSG00000279539.1	AC006486.2	19.8184	0.82413	0.543908	-1.5152	0.129721	0.245256	TEC
ENSG00000226356.2	RPS6P20	9.17082	-0.830582	0.924682	0.898236	0.36906	0.544904	unprocessed_pseudogene		ENSG00000271699.5	SNX29P2	15.3539	0.824048	0.666061	-1.2372	0.216014	0.366891	transcribed_unprocessed_pseudogene
ENSG00000246575.2	AC093162.2	8.44611	-0.826191	0.808102	1.02238	0.306599	0.47652	unprocessed_pseudogene		ENSG00000258913.1	AL590079.1	7.48583	0.822365	0.910165	-0.903535	0.366242	0.542144	lincRNA
ENSG00000206192.7	ANKRD20A9P	5.37662	-0.787712	1.01411	0.776752	0.437305	0.614253	unprocessed_pseudogene		ENSG00000258225.1	AC073571.1	54.5828	0.821432	0.394456	-2.08244	0.0373022	0.08553	antisense
ENSG00000183444.10	OR7E38P	16.3559	-0.784905	0.6607	1.18799	0.234837	0.390083	unprocessed_pseudogene		ENSG00000280239.1	AC011498.7	41.2018	0.820697	0.389009	-2.10971	0.0348833	0.0806662	TEC
ENSG00000224679.1	MED15P4	5.43348	-0.778843	1.02705	0.758332	0.448253	0.624599	unprocessed_pseudogene		ENSG00000224721.1	AC007182.1	3.60455	0.819854	1.45264	-0.564389	0.572489	0.731126	antisense
ENSG00000261349.1	AL031432.2	3.27046	-0.738366	1.43995	0.512773	0.60811	0.758653	unprocessed_pseudogene		ENSG00000283355.1	AC074194.2	15.7289	0.819665	0.60023	-1.36558	0.17207	0.307506	TEC
ENSG00000268521.1	VN1R83P	4.79317	-0.718567	1.12896	0.636487	0.524459	0.692518	unprocessed_pseudogene		ENSG00000228661.1	AC090587.1	32.5364	0.818779	0.426155	-1.92132	0.0546917	0.119599	antisense
ENSG00000248583.1	AC119751.3	43.8778	-0.600487	0.391948	1.53206	0.125508	0.239075	unprocessed_pseudogene		ENSG00000259985.1	AC017100.1	5.98962	0.81827	0.982253	-0.833054	0.404814	0.582252	antisense
ENSG00000224106.1	CYP4F25P	3.11541	-0.597379	1.78927	0.333868	0.738479	0.851604	unprocessed_pseudogene		ENSG00000215630.6	GUSBP9	16.8398	0.817984	0.705822	-1.15891	0.246493	0.404662	unprocessed_pseudogene
ENSG00000251177.2	AC093829.1	3.03079	-0.590546	1.36414	0.432907	0.665082	0.800855	unprocessed_pseudogene		ENSG00000283886.2	BX664615.2	49.3865	0.81733	0.403046	-2.02788	0.0425723	0.0960567	processed_transcript
ENSG00000253273.2	AC022826.1	2.67328	-0.577425	1.39501	0.413922	0.678931	0.810071	unprocessed_pseudogene		ENSG00000279739.1	AC011369.2	13.8636	0.8169	0.645162	-1.26619	0.205444	0.353701	TEC
ENSG00000267370.1	AC008752.3	14.5133	-0.575081	0.635349	0.905142	0.36539	0.541334	unprocessed_pseudogene		ENSG00000259762.1	AC021739.5	4.53196	0.815296	1.24376	-0.655511	0.512139	0.681662	antisense
ENSG00000186466.5	AQP7P1	20.305	-0.569929	2.36543	0.240941	0.809601	0.894382	unprocessed_pseudogene		ENSG00000272980.4	Z94721.2	19.9847	0.815145	0.571626	-1.42601	0.153865	0.2816	processed_transcript
ENSG00000227454.2	MTND4P30	2.96361	-0.568347	1.50662	0.377234	0.706	0.828546	unprocessed_pseudogene		ENSG00000285646.1	AL021155.2	6.41839	0.813211	0.937148	-0.867751	0.385531	0.562623	lincRNA
ENSG00000205482.9	SPDYE18	4.16153	-0.561086	1.13578	0.494009	0.6213	0.768369	unprocessed_pseudogene		ENSG00000177340.5	FLJ13224	7.38708	0.812632	0.8717	-0.932238	0.351213	0.527207	antisense
ENSG00000263326.1	AC133552.4	2.95666	-0.556775	1.46947	0.378896	0.704765	0.828051	unprocessed_pseudogene		ENSG00000273584.1	AC096708.3	15.1363	0.812111	0.692711	-1.17236	0.241051	0.397994	sense_intronic
ENSG00000238228.1	OR7E7P	3.37253	-0.528019	1.37088	0.385167	0.700114	0.824541	unprocessed_pseudogene		ENSG00000284642.1	AL139424.2	28.6594	0.812086	0.488518	-1.66235	0.0964435	0.192827	lincRNA
ENSG00000231259.5	AC125232.1	170.952	-0.507877	0.54899	0.925111	0.354908	0.531087	unprocessed_pseudogene		ENSG00000277342.1	AC048344.4	24.0045	0.811422	0.5046	-1.60805	0.107824	0.211483	sense_intronic
										ENSG00000285851.1	AL359762.3	21.1662	0.811175	0.542597	-1.49499	0.134918	0.253538	processed_transcript
										ENSG00000261499.2	AC233699.1	14.979	0.811166	3.73862	-0.216969	0.828232	0.905359	unprocessed_pseudogene
										ENSG00000273433.1	AC004080.6	49.5711	0.810355	0.375527	-2.15791	0.0309346	0.0726025	processed_transcript
										ENSG00000231728.3	TMSB15B-AS1	17.1609	0.809882	0.579953	-1.39646	0.162576	0.29419	antisense
										ENSG00000259789.2	AL096869.3	4.96238	0.809279	1.12789	-0.717518	0.473054	0.647269	processed_transcript
										ENSG00000285571.1	AL513548.4	7.44382	0.808995	0.872736	-0.926964	0.353945	0.53014	lincRNA
										ENSG00000279283.1	AC131009.4	11.5192	0.808084	0.727347	-1.111	0.266567	0.429093	TEC
										ENSG00000243155.1	AL162431.2	14.8061	0.807224	0.634529	-1.27216	0.203315	0.350834	antisense
										ENSG00000261207.1	AL031717.1	7.01162	0.807202	0.976161	-0.826915	0.408285	0.585858	antisense
										ENSG00000224271.5	AL117329.1	30.0716	0.805119	0.445783	-1.80608	0.070906	0.149	lincRNA
										ENSG00000235397.1	EPN2-AS1	8.00624	0.801783	0.896351	-0.894497	0.371056	0.547025	antisense
										ENSG00000261064.1	LINC02256	5.5979	0.801529	3.06036	-0.261907	0.793393	0.885086	lincRNA
										ENSG00000237522.1	NONOP2	18.4731	0.799446	0.646544	-1.23649	0.216276	0.367281	processed_pseudogene
										ENSG00000260792.1	LINC02280	27.76	0.798481	0.481604	-1.65796	0.0973252	0.194296	lincRNA
										ENSG00000244198.6	AC004889.1	51.3903	0.798026	0.347717	-2.29504	0.0217306	0.0532341	antisense
										ENSG00000279791.1	AC018892.3	19.4449	0.796807	0.557184	-1.43006	0.1527	0.27992	TEC
										ENSG00000219273.1	AL035555.1	4.7935	0.795157	1.14861	-0.692277	0.488763	0.660988	processed_pseudogene
										ENSG00000259856.1	RAB43P1	29.5736	0.794871	0.457383	-1.73787	0.0822342	0.16886	processed_pseudogene
										ENSG00000223749.9	MIR503HG	29.2928	0.794566	0.523855	-1.51677	0.129325	0.244657	lincRNA
										ENSG00000237356.6	AL365295.1	6.51247	0.794023	0.974351	-0.814925	0.415115	0.592334	processed_transcript
										ENSG00000279300.1	AC008761.3	20.8052	0.79336	0.552225	-1.43666	0.150815	0.277255	TEC
										ENSG00000279879.1	AC091152.4	24.0347	0.792989	0.495641	-1.59993	0.109615	0.214392	TEC
										ENSG00000278530.4	CHMP1B2P	3.82606	0.791839	1.28205	-0.617633	0.536817	0.703091	transcribed_unitary_pseudogene
										ENSG00000212664.5	AC064799.1	5.09203	0.790706	1.3709	-0.576777	0.56409	0.724885	processed_pseudogene
										ENSG00000253816.3	AC138866.1	58.4606	0.790185	0.405744	-1.9475	0.0514751	0.113314	unprocessed_pseudogene
										ENSG00000235043.3	TECRP1	30.306	0.789158	0.601586	-1.3118	0.189589	0.331884	processed_pseudogene
										ENSG00000260803.1	Z84723.1	9.9449	0.787924	0.80908	-0.973853	0.33013	0.503728	processed_transcript
										ENSG00000259185.1	AC090971.1	39.2195	0.787469	0.455563	-1.72856	0.0838879	0.171661	antisense
										ENSG00000248213.3	CICP16	9.93809	0.786858	0.793542	-0.991577	0.321404	0.493359	processed_pseudogene
										ENSG00000233967.6	AL359715.1	5.28213	0.786057	1.04209	-0.754308	0.450664	0.627003	lincRNA
										ENSG00000239257.1	RPL23AP1	2.93351	0.785883	1.61921	-0.48535	0.627428	0.773317	transcribed_processed_pseudogene
										ENSG00000246334.2	PRR7-AS1	33.606	0.784264	0.42455	-1.84728	0.0647059	0.137878	antisense
										ENSG00000243069.7	ARHGEF26-AS1	25.7554	0.783614	0.469609	-1.66865	0.0951864	0.190551	processed_transcript
										ENSG00000235100.3	AL157400.3	4.33058	0.782692	1.12465	-0.695941	0.486466	0.658865	lincRNA
										ENSG00000227456.7	LINC00310	15.0403	0.782036	0.636436	-1.22877	0.219157	0.370996	lincRNA
										ENSG00000284130.1	AC002472.3	3.86218	0.781856	1.23947	-0.6308	0.528171	0.695212	transcribed_unprocessed_pseudogene
										ENSG00000267342.1	AC087289.2	4.88324	0.780527	1.18887	-0.656528	0.511484	0.681302	antisense
										ENSG00000272853.1	AC069544.1	28.596	0.779977	0.464025	-1.68089	0.0927839	0.186438	lincRNA
										ENSG00000248434.1	AC107463.1	15.9392	0.779932	0.779879	-1.00007	0.317278	0.48876	lincRNA
										ENSG00000262228.2	AC087392.3	16.9197	0.7796	0.588865	-1.3239	0.185535	0.326234	lincRNA
										ENSG00000249572.1	AC034231.1	4.33232	0.778424	1.12785	-0.690182	0.49008	0.662164	antisense
										ENSG00000232624.7	LINC01517	5.82829	0.776564	1.05305	-0.737442	0.460853	0.636049	processed_transcript
										ENSG00000236756.4	DNAJC9-AS1	13.2574	0.776413	0.680487	-1.14097	0.253884	0.413626	antisense
										ENSG00000273987.1	AC121761.2	5.81962	0.776226	0.986802	-0.786607	0.431512	0.608281	sense_intronic
										ENSG00000230943.2	LINC02541	2.88044	0.775911	1.3685	-0.566981	0.570727	0.729704	lincRNA
										ENSG00000164845.16	FAM86FP	21.5172	0.775488	0.544931	-1.42309	0.154709	0.282868	transcribed_unprocessed_pseudogene
										ENSG00000242599.7	CSAG4	14.5389	0.775224	0.636177	-1.21857	0.223009	0.375707	transcribed_unprocessed_pseudogene
										ENSG00000258900.1	HNRNPCP1	14.6426	0.774632	0.676575	-1.14493	0.252237	0.411545	processed_pseudogene
										ENSG00000272092.1	AC087623.2	22.2608	0.773864	0.503901	-1.53575	0.124601	0.237651	lincRNA
										ENSG00000240875.5	LINC00886	22.1255	0.772934	0.553439	-1.3966	0.162533	0.294161	lincRNA
										ENSG00000227885.2	AL590652.1	10.8759	0.772581	0.761675	-1.01432	0.310431	0.481019	processed_transcript
										ENSG00000265043.1	AC068418.2	4.82403	0.772402	1.05558	-0.731734	0.464331	0.639379	lincRNA
										ENSG00000270091.1	AC015726.1	9.68982	0.772265	0.758072	-1.01872	0.308334	0.478622	lincRNA
										ENSG00000276399.1	FLJ36000	4.37851	0.771938	1.21639	-0.634614	0.52568	0.693598	lincRNA
										ENSG00000247934.4	AC022364.1	13.5425	0.770483	0.666112	-1.15669	0.2474	0.405766	antisense
										ENSG00000220506.2	AL136310.1	3.86664	0.770446	1.19671	-0.643805	0.519702	0.688822	processed_pseudogene
										ENSG00000260711.2	AL121839.2	6.30103	0.769739	0.928316	-0.829178	0.407004	0.584686	sense_intronic
										ENSG00000267390.1	AC036176.1	24.0999	0.769627	0.489523	-1.5722	0.115905	0.224534	antisense
										ENSG00000179460.5	EEF1A1P27	3.89314	0.7684	1.20029	-0.640177	0.522057	0.690641	processed_pseudogene
										ENSG00000279948.1	AC008895.1	7.75074	0.768097	0.836101	-0.918666	0.35827	0.534022	TEC
										ENSG00000277561.5	GOLGA8IP	42.8988	0.768065	0.375709	-2.04431	0.0409229	0.0927166	transcribed_unprocessed_pseudogene
										ENSG00000236409.2	NRADDP	2.9105	0.767887	1.33279	-0.576151	0.564513	0.725108	transcribed_unitary_pseudogene
										ENSG00000279221.1	AC068254.2	6.98247	0.767553	1.05293	-0.728969	0.466021	0.641017	TEC
										ENSG00000273423.1	OR13I1P	3.90227	0.767034	1.19797	-0.640279	0.521991	0.690594	unprocessed_pseudogene
										ENSG00000261462.1	AC004023.1	4.88241	0.766563	1.08429	-0.706975	0.479582	0.653041	lincRNA
										ENSG00000280054.1	AC004241.5	9.22406	0.7662	0.780036	-0.982261	0.325971	0.499109	TEC
										ENSG00000271795.1	AC011337.1	31.9656	0.766122	0.425722	-1.79959	0.0719262	0.150848	antisense
										ENSG00000259954.1	IL21R-AS1	16.4563	0.766071	0.582384	-1.3154	0.188374	0.330117	antisense
										ENSG00000273199.1	AP000692.2	7.72991	0.766021	0.831562	-0.921183	0.356955	0.532732	antisense
										ENSG00000272275.1	AC092687.3	2.92128	0.765047	1.34869	-0.567252	0.570543	0.729593	lincRNA
										ENSG00000270177.1	AC104109.2	24.5038	0.764998	0.492127	-1.55447	0.120071	0.230834	lincRNA
										ENSG00000278890.1	FP325330.2	5.33501	0.764771	1.03582	-0.738323	0.460318	0.635583	lincRNA
										ENSG00000213704.3	EEF1A1P15	3.33746	0.764118	1.33847	-0.570888	0.568076	0.72775	processed_pseudogene
										ENSG00000268686.1	AC010643.1	10.8679	0.763596	0.779659	-0.979397	0.327384	0.500761	antisense
										ENSG00000213373.7	LINC00671	6.33756	0.763426	0.93365	-0.817679	0.41354	0.590798	lincRNA
										ENSG00000198555.7	AC133561.1	3.42224	0.763402	1.28788	-0.592757	0.553344	0.716071	unprocessed_pseudogene
										ENSG00000254919.1	AC090692.1	26.9185	0.762703	0.474787	-1.60641	0.108183	0.212132	antisense
										ENSG00000203395.2	AC015969.1	7.83959	0.762305	0.957197	-0.796393	0.425804	0.6025	antisense
										ENSG00000254363.6	AC011379.2	31.083	0.761735	0.446023	-1.70784	0.0876662	0.177967	processed_transcript
										ENSG00000261159.1	AC112484.3	32.7098	0.761121	0.419301	-1.81521	0.0694912	0.146399	lincRNA
										ENSG00000277895.1	AC135279.3	2.89942	0.761025	1.35035	-0.563577	0.573042	0.731624	antisense
										ENSG00000220744.1	RPL5P18	2.89817	0.76019	1.35041	-0.562935	0.573479	0.731892	processed_pseudogene
										ENSG00000279594.1	AL049780.3	3.8846	0.760085	1.24565	-0.61019	0.541736	0.707232	TEC
										ENSG00000279406.1	AL359183.1	8.87113	0.759063	0.926866	-0.818956	0.412811	0.590038	TEC
										ENSG00000257303.1	AC073896.2	6.88613	0.758907	0.984655	-0.770734	0.440865	0.617595	antisense
										ENSG00000230798.5	FOXD3-AS1	45.7444	0.758428	0.372118	-2.03814	0.041536	0.093907	antisense
										ENSG00000242791.2	AC117395.1	8.22674	0.758295	0.822749	-0.92166	0.356706	0.532551	lincRNA
										ENSG00000213411.2	RBM22P2	5.82766	0.756633	0.95958	-0.788504	0.430402	0.60725	processed_pseudogene
										ENSG00000226002.1	GTF2IP14	7.77361	0.756575	0.87818	-0.861526	0.388949	0.565947	unprocessed_pseudogene
										ENSG00000235330.2	RPL12P25	5.79974	0.756372	0.96837	-0.781077	0.434757	0.611591	transcribed_processed_pseudogene
										ENSG00000232084.5	LINC01104	6.78656	0.756251	0.892133	-0.847688	0.396612	0.573788	lincRNA
										ENSG00000245384.1	CXXC4-AS1	2.89079	0.755601	1.35079	-0.559376	0.575905	0.733697	antisense
[truncated: 522 more rows]

## Sheet: 3536
DOWN-REGULATED										UP-REGULATED
Ensembl ID	Gene Symbol	baseMean	log2FoldChange	lfcSE	stat	pvalue	padj	Gene Type		Ensembl ID	Gene Symbol	baseMean	log2FoldChange	lfcSE	stat	pvalue	padj	Gene Type
ENSG00000256861	AC048338.1	49.0888	-8.87356	4.4084	-2.01287	0.0441278	0.107258	protein_coding		ENSG00000270617	URGCP-MRPS24	86.8071	3.66778	3.30695	1.10911	0.267382	0.439247	protein_coding
ENSG00000268643	AC006486.1	21.0868	-7.65449	4.40972	-1.73582	0.0825955	0.179256	protein_coding		ENSG00000258465	AL139011.2	15.4262	3.33036	2.6291	1.26673	0.205252	0.361977	protein_coding
ENSG00000214435	AS3MT	19.6282	-7.55126	4.34666	-1.73726	0.0823421	0.178814	protein_coding		ENSG00000284554	AL022318.4	17.7069	3.29464	2.66611	1.23575	0.216551	0.376898	protein_coding
ENSG00000103426	CORO7-PAM16	54.6897	-3.70259	2.4739	-1.49666	0.134482	0.263321	protein_coding		ENSG00000270249	AC093668.1	41.4758	3.25428	1.89309	1.71903	0.0856081	0.184552	protein_coding
ENSG00000142178	SIK1	76.9631	-3.1819	1.58627	-2.0059	0.0448669	0.108788	protein_coding		ENSG00000111780	AL021546.1	40.8249	3.22448	3.06078	1.05349	0.292119	0.468464	protein_coding
ENSG00000285130	AL358113.1	17.9065	-2.93467	4.2007	-0.698615	0.484793	0.661594	protein_coding		ENSG00000197415	VEPH1	51.1927	2.81732	1.72138	1.63666	0.101701	0.211879	protein_coding
ENSG00000167653	PSCA	15.259	-2.87207	1.3309	-2.15799	0.0309284	0.0796694	protein_coding		ENSG00000260537	AC012184.2	105.73	2.47634	2.03462	1.2171	0.223565	0.385722	protein_coding
ENSG00000260342	AC138811.2	56.444	-2.64765	3.65895	-0.72361	0.469305	0.648166	protein_coding		ENSG00000149571	KIRREL3	16.559	2.34105	1.01386	2.30906	0.0209405	0.0571591	protein_coding
ENSG00000281991	TMEM265	23.939	-2.52443	1.13193	-2.23019	0.0257346	0.0681838	protein_coding		ENSG00000285953	AC000120.3	31.0159	2.33763	3.27851	0.713017	0.475835	0.654663	protein_coding
ENSG00000144792	ZNF660	15.4233	-2.10026	0.962046	-2.18312	0.0290269	0.0755109	protein_coding		ENSG00000196611	MMP1	18.4676	2.3081	3.48671	0.661971	0.507989	0.680786	protein_coding
ENSG00000255730	AC011462.1	165.401	-2.07627	2.13204	-0.973842	0.330135	0.510727	protein_coding		ENSG00000268173	AC007192.1	67.2393	2.30558	3.50698	0.657426	0.510907	0.683037	protein_coding
ENSG00000270106	TSNAX-DISC1	15.4939	-2.06861	1.30787	-1.58167	0.113726	0.231516	protein_coding		ENSG00000261934	PCDHGA9	42.198	2.22303	1.77895	1.24963	0.211436	0.369921	protein_coding
ENSG00000101842	VSIG1	17.0235	-2.04281	0.958985	-2.13018	0.0331567	0.0845491	protein_coding		ENSG00000271741	AC114490.2	45.0387	2.1839	3.43386	0.63599	0.524783	0.693122	protein_coding
ENSG00000131730	CKMT2	15.7459	-2.02886	0.96468	-2.10315	0.0354531	0.0893701	protein_coding		ENSG00000249141	AL159163.1	14.8633	2.14376	1.11863	1.91641	0.055313	0.129057	protein_coding
ENSG00000165799	RNASE7	21.5522	-1.98807	0.969942	-2.04967	0.0403962	0.099556	protein_coding		ENSG00000182916	TCEAL7	18.1106	2.10714	0.931286	2.26261	0.0236595	0.0635436	protein_coding
ENSG00000159197	KCNE2	14.5944	-1.96499	1.15467	-1.70177	0.0887988	0.190408	protein_coding		ENSG00000251357	AP000350.4	68.1221	2.086	2.06745	1.00897	0.312988	0.491501	protein_coding
ENSG00000273047	AL121845.2	20.9675	-1.95619	2.35123	-0.831986	0.405417	0.588491	protein_coding		ENSG00000135604	STX11	17.4602	2.07125	0.943596	2.19506	0.0281591	0.0735898	protein_coding
ENSG00000270149	AL591806.3	32.1695	-1.95379	4.17654	-0.467801	0.639927	0.783222	protein_coding		ENSG00000184508	HDDC3	94.4877	2.06794	1.18883	1.73948	0.0819507	0.178071	protein_coding
ENSG00000268533	AC003002.2	20.8733	-1.94838	2.26007	-0.862089	0.388638	0.572558	protein_coding		ENSG00000259075	POC1B-GALNT4	110.337	2.02412	2.11501	0.957027	0.338554	0.519495	protein_coding
ENSG00000254870	ATP6V1G2-DDX39B	46.1399	-1.92567	2.58875	-0.743861	0.456961	0.63788	protein_coding		ENSG00000113205	PCDHB3	18.9394	1.94473	1.06169	1.83174	0.0669903	0.150996	protein_coding
ENSG00000079435	LIPE	19.5038	-1.92066	0.899218	-2.13592	0.032686	0.0835612	protein_coding		ENSG00000065609	SNAP91	19.2292	1.93224	1.05548	1.83069	0.0671475	0.151216	protein_coding
ENSG00000105750	ZNF85	18.0411	-1.8688	0.957466	-1.95182	0.0509596	0.120937	protein_coding		ENSG00000105642	KCNN1	16.3442	1.82072	0.956332	1.90386	0.0569285	0.132194	protein_coding
ENSG00000178460	MCMDC2	20.2813	-1.85426	0.906234	-2.04612	0.040745	0.100303	protein_coding		ENSG00000270299	AL121758.1	91.2408	1.81391	3.70413	0.4897	0.624346	0.771578	protein_coding
ENSG00000205649	HTN3	18.2025	-1.81959	0.959617	-1.89616	0.0579383	0.134039	protein_coding		ENSG00000129990	SYT5	29.2993	1.80284	0.965453	1.86736	0.061852	0.141743	protein_coding
ENSG00000189120	SP6	15.1328	-1.79866	0.981439	-1.83267	0.0668513	0.150701	protein_coding		ENSG00000281348	AC120114.4	32.2804	1.79694	2.28859	0.785174	0.432352	0.615032	protein_coding
ENSG00000144648	ACKR2	20.1407	-1.79617	0.908828	-1.97636	0.0481142	0.115131	protein_coding		ENSG00000185972	CCIN	22.8897	1.78037	0.960957	1.85271	0.0639243	0.145575	protein_coding
ENSG00000285827	AP001267.5	45.3443	-1.79395	0.817651	-2.19403	0.0282335	0.0737444	protein_coding		ENSG00000023171	GRAMD1B	22.8667	1.76284	1.03611	1.7014	0.0888686	0.190512	protein_coding
ENSG00000183145	RIPPLY3	16.9617	-1.77643	1.02183	-1.73848	0.0821266	0.17841	protein_coding		ENSG00000162148	PPP1R32	15.1044	1.72427	0.881214	1.95669	0.0503835	0.119815	protein_coding
ENSG00000284461	AC027644.4	77.5799	-1.75597	1.21664	-1.4433	0.148936	0.285222	protein_coding		ENSG00000182885	ADGRG3	18.302	1.72103	0.887156	1.93994	0.0523871	0.12362	protein_coding
ENSG00000196778	OR52K1	21.683	-1.75543	0.767411	-2.28747	0.0221684	0.0600029	protein_coding		ENSG00000182759	MAFA	20.175	1.71105	0.757977	2.25738	0.0239841	0.0642434	protein_coding
ENSG00000105650	PDE4C	44.2573	-1.74071	1.87371	-0.929016	0.352881	0.534755	protein_coding		ENSG00000127241	MASP1	17.1962	1.70481	0.891688	1.91189	0.0558903	0.130185	protein_coding
ENSG00000197646	PDCD1LG2	15.0706	-1.72459	0.969174	-1.77944	0.0751673	0.165927	protein_coding		ENSG00000285625	AC117378.1	33.6459	1.69146	2.46394	0.686486	0.492407	0.668398	protein_coding
ENSG00000175538	KCNE3	14.726	-1.7192	0.909696	-1.88986	0.058777	0.13577	protein_coding		ENSG00000260729	AC009690.1	18.7064	1.66232	1.17463	1.41519	0.157012	0.296537	protein_coding
ENSG00000100060	MFNG	20.1563	-1.70646	0.914532	-1.86594	0.0620498	0.142167	protein_coding		ENSG00000148935	GAS2	14.6088	1.65175	1.1586	1.42564	0.153971	0.292107	protein_coding
ENSG00000284292	AC004922.1	110.721	-1.69876	1.16768	-1.45481	0.145721	0.280284	protein_coding		ENSG00000284776	AL121900.2	163.891	1.62165	2.23809	0.724569	0.468717	0.647857	protein_coding
ENSG00000230510	PPP5D1	17.1191	-1.67989	0.892059	-1.88316	0.0596787	0.137537	protein_coding		ENSG00000254673	AC110275.1	58.6999	1.6135	2.78108	0.580171	0.561799	0.723234	protein_coding
ENSG00000116032	GRIN3B	16.6368	-1.66798	0.887024	-1.88042	0.0600507	0.138235	protein_coding		ENSG00000203867	RBM20	50.2031	1.58207	0.725404	2.18095	0.0291873	0.0758673	protein_coding
ENSG00000138435	CHRNA1	24.4675	-1.66402	0.732416	-2.27195	0.0230893	0.0622901	protein_coding		ENSG00000037280	FLT4	21.791	1.57811	0.74404	2.121	0.0339221	0.0862087	protein_coding
ENSG00000188219	POTEE	16.4298	-1.65981	0.957677	-1.73316	0.083067	0.180106	protein_coding		ENSG00000204961	PCDHA9	21.3305	1.57411	0.844694	1.86353	0.0623875	0.142687	protein_coding
ENSG00000263961	RHEX	17.2454	-1.64996	1.05133	-1.56939	0.116556	0.236028	protein_coding		ENSG00000047648	ARHGAP6	35.9422	1.55767	0.743297	2.09562	0.036116	0.0907876	protein_coding
ENSG00000187627	RGPD1	40.6266	-1.64851	0.732004	-2.25206	0.0243187	0.0650143	protein_coding		ENSG00000176769	TCERG1L	16.4764	1.55589	0.990787	1.57035	0.116333	0.23576	protein_coding
ENSG00000175356	SCUBE2	18.7407	-1.63264	0.869697	-1.87725	0.060484	0.139089	protein_coding		ENSG00000242852	ZNF709	101.158	1.53371	1.62789	0.942143	0.346119	0.527296	protein_coding
ENSG00000267261	AC099811.2	25.7216	-1.63259	4.17748	-0.390807	0.69594	0.822888	protein_coding		ENSG00000140470	ADAMTS17	19.031	1.50937	0.858344	1.75847	0.0786674	0.172159	protein_coding
ENSG00000130287	NCAN	16.8715	-1.62999	1.3951	-1.16837	0.242656	0.409391	protein_coding		ENSG00000134258	VTCN1	23.0926	1.50313	0.743858	2.02072	0.0433087	0.105619	protein_coding
ENSG00000124440	HIF3A	15.9775	-1.62855	0.881609	-1.84725	0.0647116	0.147051	protein_coding		ENSG00000198216	CACNA1E	39.1886	1.49645	0.638228	2.3447	0.0190424	0.0526061	protein_coding
ENSG00000187773	FAM69C	16.7608	-1.61903	0.857093	-1.88898	0.0588941	0.135954	protein_coding		ENSG00000198947	DMD	20.2148	1.49067	0.800062	1.86319	0.0624355	0.142779	protein_coding
ENSG00000101307	SIRPB1	23.2187	-1.60007	0.907616	-1.76294	0.0779106	0.170855	protein_coding		ENSG00000270316	BORCS7-ASMT	35.018	1.45171	3.4167	0.424886	0.67092	0.806506	protein_coding
ENSG00000078081	LAMP3	16.4212	-1.59617	0.87841	-1.81712	0.0691994	0.155147	protein_coding		ENSG00000005981	ASB4	16.0502	1.43734	0.954555	1.50577	0.132126	0.259608	protein_coding
ENSG00000166323	C11orf65	31.9213	-1.59352	0.772909	-2.06172	0.0392346	0.0972884	protein_coding		ENSG00000141086	CTRL	22.0268	1.43596	0.795847	1.80431	0.0711827	0.158761	protein_coding
ENSG00000143110	C1orf162	26.6989	-1.59297	0.70413	-2.26233	0.0236773	0.0635818	protein_coding		ENSG00000135127	BICDL1	17.3472	1.43438	0.852523	1.68251	0.0924702	0.196739	protein_coding
ENSG00000100314	CABP7	32.9141	-1.58716	0.77159	-2.057	0.0396864	0.0982315	protein_coding		ENSG00000105877	DNAH11	28.9362	1.43142	0.662307	2.16127	0.0306749	0.0791141	protein_coding
ENSG00000180777	ANKRD30B	26.9164	-1.57825	0.672573	-2.34658	0.0189467	0.0523657	protein_coding		ENSG00000196666	FAM180B	32.6568	1.43007	0.638038	2.24135	0.0250036	0.0665399	protein_coding
ENSG00000222018	FAM243A	22.7614	-1.56619	0.970222	-1.61426	0.106471	0.219414	protein_coding		ENSG00000177989	ODF3B	20.9648	1.42771	0.910523	1.56802	0.116878	0.236466	protein_coding
ENSG00000105464	GRIN2D	21.0631	-1.5603	0.803359	-1.94222	0.0521102	0.123078	protein_coding		ENSG00000082126	MPP4	43.4596	1.42489	0.669973	2.12678	0.033438	0.0851702	protein_coding
ENSG00000198211	AC092143.1	71.9364	-1.55152	1.629	-0.95244	0.340874	0.522134	protein_coding		ENSG00000165731	RET	64.3653	1.40957	1.26606	1.11336	0.265555	0.437281	protein_coding
ENSG00000105523	FAM83E	15.1822	-1.54761	0.916391	-1.68881	0.091255	0.194792	protein_coding		ENSG00000134864	GGACT	34.1525	1.40573	0.600298	2.34171	0.0191954	0.0529802	protein_coding
ENSG00000163157	TMOD4	14.6723	-1.53877	1.01599	-1.51455	0.129886	0.256435	protein_coding		ENSG00000260092	AC009163.2	15.526	1.39355	1.14122	1.2211	0.222048	0.383765	protein_coding
ENSG00000187533	PRR27	17.7855	-1.53617	0.960511	-1.59932	0.109749	0.224584	protein_coding		ENSG00000180044	C3orf80	29.2477	1.3912	0.6222	2.23593	0.0253563	0.0672999	protein_coding
ENSG00000188822	CNR2	22.3493	-1.53152	0.914663	-1.67441	0.0940498	0.199606	protein_coding		ENSG00000251664	PCDHA12	18.9496	1.37907	1.33033	1.03663	0.299906	0.476845	protein_coding
ENSG00000285258	ATXN7	85.2709	-1.52796	1.51799	-1.00656	0.314144	0.492845	protein_coding		ENSG00000188859	FAM78B	26.8248	1.35639	0.751087	1.8059	0.0709336	0.158362	protein_coding
ENSG00000170209	ANKK1	19.2459	-1.52161	0.838379	-1.81494	0.0695333	0.155721	protein_coding		ENSG00000173208	ABCD2	42.5337	1.35355	0.580351	2.3323	0.0196849	0.0541492	protein_coding
ENSG00000161860	SYCE2	32.0499	-1.51725	0.662396	-2.29055	0.0219896	0.0595904	protein_coding		ENSG00000173210	ABLIM3	21.2978	1.35217	0.777241	1.73971	0.0819103	0.178004	protein_coding
ENSG00000162068	NTN3	19.5248	-1.49901	0.837607	-1.78964	0.0735124	0.162911	protein_coding		ENSG00000004809	SLC22A16	21.6884	1.33706	1.08106	1.23681	0.216159	0.376369	protein_coding
ENSG00000183793	NPIPA5	26.8591	-1.49337	0.913608	-1.63459	0.102135	0.212544	protein_coding		ENSG00000154914	USP43	16.6893	1.33417	1.01496	1.31451	0.188675	0.339648	protein_coding
ENSG00000091536	MYO15A	23.7189	-1.49014	0.745144	-1.9998	0.0455224	0.110052	protein_coding		ENSG00000104213	PDGFRL	42.6341	1.32488	0.61904	2.14022	0.0323372	0.0828337	protein_coding
ENSG00000007062	PROM1	15.8777	-1.47879	1.08762	-1.35966	0.173938	0.320199	protein_coding		ENSG00000189127	ANKRD34B	19.8454	1.309	0.76072	1.72074	0.0852985	0.184017	protein_coding
ENSG00000185231	MC2R	22.3695	-1.47427	0.843466	-1.74787	0.0804858	0.175268	protein_coding		ENSG00000258529	AP001781.2	28.6998	1.30855	3.47787	0.376252	0.70673	0.829402	protein_coding
ENSG00000123405	NFE2	18.6661	-1.471	0.802075	-1.83399	0.066655	0.150334	protein_coding		ENSG00000213213	CCDC183	28.241	1.30797	0.685965	1.90677	0.056551	0.131436	protein_coding
ENSG00000284512	AC092718.8	35.8922	-1.46844	0.6291	-2.33419	0.019586	0.0539263	protein_coding		ENSG00000197279	ZNF165	44.1788	1.30222	0.701118	1.85734	0.0632621	0.144375	protein_coding
ENSG00000107738	VSIR	28.5432	-1.46515	0.701547	-2.08846	0.0367562	0.0921278	protein_coding		ENSG00000278558	TMEM191B	18.2872	1.28464	1.13528	1.13157	0.257816	0.428291	protein_coding
ENSG00000180720	CHRM4	17.9262	-1.46047	0.864803	-1.68879	0.0912591	0.194792	protein_coding		ENSG00000155428	TRIM74	19.6189	1.27074	1.1954	1.06302	0.287772	0.463262	protein_coding
ENSG00000256045	MTRNR2L10	19.741	-1.46001	0.795814	-1.83461	0.066563	0.150201	protein_coding		ENSG00000106483	SFRP4	29.3444	1.24359	0.734642	1.69278	0.0904965	0.193405	protein_coding
ENSG00000183615	FAM167B	21.2686	-1.45958	0.803377	-1.8168	0.0692474	0.155181	protein_coding		ENSG00000081985	IL12RB2	34.9159	1.24215	0.614727	2.02065	0.0433158	0.105623	protein_coding
ENSG00000125965	GDF5	29.7234	-1.45687	0.656065	-2.22062	0.026377	0.0696327	protein_coding		ENSG00000077943	ITGA8	25.2178	1.24169	0.793579	1.56467	0.11766	0.237676	protein_coding
ENSG00000228570	NUTM2E	28.0494	-1.45092	2.13536	-0.679474	0.496838	0.672241	protein_coding		ENSG00000204624	DISP3	21.5995	1.23945	0.853791	1.4517	0.146585	0.281644	protein_coding
ENSG00000130720	FIBCD1	29.7741	-1.44387	0.668209	-2.16081	0.0307103	0.0791829	protein_coding		ENSG00000258790	AL121594.1	81.1856	1.23471	2.10931	0.585363	0.558304	0.719864	protein_coding
ENSG00000128422	KRT17	25.2483	-1.43642	0.71707	-2.00319	0.0451573	0.109301	protein_coding		ENSG00000261611	AC010547.4	16.8109	1.22399	0.916256	1.33586	0.181594	0.330175	protein_coding
ENSG00000134602	STK26	16.9553	-1.43193	0.917817	-1.56014	0.118726	0.239374	protein_coding		ENSG00000138347	MYPN	24.0255	1.22305	0.787949	1.5522	0.120615	0.242422	protein_coding
ENSG00000023445	BIRC3	14.8331	-1.43073	0.956551	-1.49572	0.134726	0.263742	protein_coding		ENSG00000117152	RGS4	56.1254	1.2221	0.609849	2.00393	0.0450772	0.109124	protein_coding
ENSG00000165091	TMC1	29.386	-1.42844	0.643383	-2.2202	0.0264053	0.0696691	protein_coding		ENSG00000090530	P3H2	28.5176	1.21882	0.820557	1.48535	0.13745	0.267798	protein_coding
ENSG00000168878	SFTPB	14.7549	-1.41928	0.946353	-1.49974	0.133682	0.262067	protein_coding		ENSG00000069188	SDK2	35.4765	1.21694	0.584028	2.0837	0.0371877	0.093069	protein_coding
ENSG00000197142	ACSL5	33.7946	-1.41076	0.619834	-2.27603	0.0228442	0.0616842	protein_coding		ENSG00000149596	JPH2	43.3258	1.21658	0.526483	2.31078	0.0208451	0.0569288	protein_coding
ENSG00000162692	VCAM1	21.831	-1.40944	0.831848	-1.69434	0.0902	0.19284	protein_coding		ENSG00000143248	RGS5	20.3863	1.21504	0.823115	1.47614	0.139906	0.271498	protein_coding
ENSG00000186732	MPPED1	16.0657	-1.40257	0.87848	-1.59659	0.110357	0.225624	protein_coding		ENSG00000162510	MATN1	25.476	1.21409	0.690011	1.75953	0.0784877	0.171891	protein_coding
ENSG00000272410	AC022384.1	44.8642	-1.40159	3.67148	-0.38175	0.702647	0.826813	protein_coding		ENSG00000140839	CLEC18B	18.1382	1.21212	1.14724	1.05655	0.290716	0.466795	protein_coding
ENSG00000177984	LCN15	28.885	-1.38204	0.659025	-2.09709	0.0359855	0.0905102	protein_coding		ENSG00000160460	SPTBN4	36.2607	1.2055	0.591435	2.03827	0.0415229	0.101814	protein_coding
ENSG00000285304	Z83844.3	18.0522	-1.38146	3.48817	-0.396043	0.692073	0.820412	protein_coding		ENSG00000130711	PRDM12	17.9629	1.20466	1.11419	1.08119	0.279611	0.453357	protein_coding
ENSG00000176092	CRYBG2	21.9181	-1.36104	0.847203	-1.60651	0.108163	0.222038	protein_coding		ENSG00000122592	HOXA7	17.8378	1.20052	1.12405	1.06803	0.285509	0.460512	protein_coding
ENSG00000268790	AC008764.4	48.517	-1.36011	2.12055	-0.641396	0.521265	0.690293	protein_coding		ENSG00000135525	MAP7	77.5964	1.19911	0.511036	2.34644	0.0189537	0.0523772	protein_coding
ENSG00000182853	VMO1	19.1368	-1.35321	1.12866	-1.19895	0.230547	0.394229	protein_coding		ENSG00000206199	ANKUB1	44.3153	1.1985	0.576992	2.07715	0.0377876	0.0942942	protein_coding
ENSG00000282301	CYP3A7-CYP3A51P	17.8357	-1.35002	1.13442	-1.19005	0.234027	0.398895	protein_coding		ENSG00000165192	ASB11	28.8321	1.19624	0.756992	1.58025	0.114049	0.231991	protein_coding
ENSG00000153233	PTPRR	19.8316	-1.32379	1.17847	-1.12331	0.261305	0.432254	protein_coding		ENSG00000183690	EFHC2	22.655	1.18815	0.717232	1.65658	0.0976051	0.20515	protein_coding
ENSG00000173698	ADGRG2	23.6933	-1.31921	0.783939	-1.68279	0.0924148	0.196667	protein_coding		ENSG00000147003	CLTRN	31.8397	1.18779	0.743678	1.59718	0.110226	0.225408	protein_coding
ENSG00000276612	FP565260.2	58.1212	-1.31878	2.24649	-0.587037	0.557179	0.718823	protein_coding		ENSG00000285509	AP000646.1	16.2759	1.18485	0.98357	1.20464	0.228341	0.391546	protein_coding
ENSG00000148483	TMEM236	15.8888	-1.31834	0.892504	-1.47712	0.139643	0.271105	protein_coding		ENSG00000175877	TMEM270	22.3375	1.18079	0.720282	1.63934	0.101142	0.211233	protein_coding
ENSG00000205078	SYCE1L	17.6459	-1.31614	1.26947	-1.03676	0.299847	0.476793	protein_coding		ENSG00000187210	GCNT1	60.9738	1.17915	0.516841	2.28145	0.0225218	0.0608864	protein_coding
ENSG00000160229	ZNF66	29.3004	-1.30982	0.712592	-1.83811	0.0660468	0.149335	protein_coding		ENSG00000015568	RGPD5	146.55	1.17447	0.836239	1.40447	0.16018	0.301041	protein_coding
ENSG00000101280	ANGPT4	15.1875	-1.3095	0.979868	-1.33641	0.181415	0.329961	protein_coding		ENSG00000197766	CFD	25.0556	1.16441	0.683595	1.70336	0.0885002	0.189835	protein_coding
ENSG00000159212	CLIC6	14.5769	-1.3083	1.13073	-1.15704	0.247254	0.415132	protein_coding		ENSG00000006047	YBX2	17.9344	1.15071	0.934963	1.23076	0.218414	0.379044	protein_coding
ENSG00000160321	ZNF208	20.643	-1.30678	0.854657	-1.52901	0.126262	0.251203	protein_coding		ENSG00000111834	RSPH4A	29.3061	1.14473	0.658955	1.73719	0.0823532	0.178816	protein_coding
ENSG00000077092	RARB	15.9481	-1.29902	0.968153	-1.34175	0.179678	0.327857	protein_coding		ENSG00000157856	DRC1	42.4299	1.13995	0.526937	2.16335	0.0305141	0.0787445	protein_coding
ENSG00000171227	TMEM37	27.8373	-1.28367	0.669064	-1.91861	0.0550332	0.128537	protein_coding		ENSG00000105991	HOXA1	21.7737	1.13472	0.792334	1.43212	0.152109	0.289701	protein_coding
ENSG00000205085	FAM71F2	30.3627	-1.27988	0.632705	-2.02287	0.0430868	0.105163	protein_coding		ENSG00000178821	TMEM52	17.4005	1.12358	0.963247	1.16645	0.243431	0.410304	protein_coding
ENSG00000273398	AC017083.3	25.9158	-1.27371	4.17563	-0.305033	0.760341	0.865981	protein_coding		ENSG00000164161	HHIP	38.4916	1.12156	0.648484	1.72952	0.0837167	0.181319	protein_coding
ENSG00000142405	NLRP12	17.1022	-1.27099	0.965964	-1.31578	0.188249	0.339281	protein_coding		ENSG00000092850	TEKT2	22.3922	1.11943	0.834691	1.34113	0.179877	0.328088	protein_coding
ENSG00000110876	SELPLG	24.5845	-1.26627	0.721175	-1.75585	0.079114	0.172885	protein_coding		ENSG00000168481	LGI3	36.5985	1.10525	0.732783	1.50829	0.13148	0.258789	protein_coding
ENSG00000242715	CCDC169	22.9988	-1.26402	0.904553	-1.3974	0.162293	0.303715	protein_coding		ENSG00000186897	C1QL4	19.311	1.09753	0.803362	1.36617	0.171885	0.317325	protein_coding
ENSG00000177807	KCNJ10	35.4854	-1.2577	0.689149	-1.82501	0.0679994	0.152793	protein_coding		ENSG00000157168	NRG1	100.451	1.09205	0.516429	2.11461	0.034463	0.0872273	protein_coding
ENSG00000134940	ACRV1	20.6907	-1.24824	0.81667	-1.52846	0.126399	0.251321	protein_coding		ENSG00000184497	TMEM255B	18.3636	1.08527	0.942378	1.15163	0.249475	0.417889	protein_coding
ENSG00000113248	PCDHB15	22.2307	-1.24268	0.837791	-1.48328	0.137999	0.268526	protein_coding		ENSG00000111799	COL12A1	21.0954	1.0803	0.821158	1.31558	0.188316	0.339348	protein_coding
ENSG00000250264	AL669918.1	58.7633	-1.24146	0.72153	-1.72059	0.0853248	0.184052	protein_coding		ENSG00000002726	AOC1	27.3935	1.0769	0.711158	1.51429	0.129953	0.256539	protein_coding
ENSG00000168874	ATOH8	23.2777	-1.24068	0.81234	-1.52729	0.12669	0.251766	protein_coding		ENSG00000125869	LAMP5	51.5113	1.06331	0.485821	2.18868	0.0286199	0.0746027	protein_coding
ENSG00000143257	NR1I3	24.3906	-1.22553	0.838694	-1.46124	0.14395	0.277734	protein_coding		ENSG00000111704	NANOG	21.9744	1.06307	0.891169	1.1929	0.23291	0.397479	protein_coding
ENSG00000115194	SLC30A3	15.8775	-1.22348	0.949354	-1.28875	0.197484	0.351564	protein_coding		ENSG00000127325	BEST3	17.034	1.06183	0.812444	1.30695	0.191229	0.342906	protein_coding
ENSG00000196421	C20orf204	42.5528	-1.22291	0.557078	-2.19523	0.0281471	0.0735831	protein_coding		ENSG00000139445	FOXN4	38.6284	1.05655	0.570322	1.85254	0.0639479	0.145592	protein_coding
ENSG00000127129	EDN2	40.8546	-1.21797	0.562267	-2.16617	0.0302982	0.0782531	protein_coding		ENSG00000010671	BTK	23.5454	1.05213	0.752645	1.39791	0.162139	0.303541	protein_coding
ENSG00000265303	AC099850.2	42.6813	-1.21714	2.25374	-0.540053	0.589161	0.744136	protein_coding		ENSG00000113319	RASGRF2	56.0744	1.05143	0.496992	2.11558	0.0343802	0.0870911	protein_coding
ENSG00000120669	SOHLH2	19.55	-1.21647	0.793737	-1.53258	0.125379	0.249767	protein_coding		ENSG00000171450	CDK5R2	45.6878	1.04322	0.548717	1.9012	0.0572753	0.132789	protein_coding
ENSG00000108846	ABCC3	29.8112	-1.20866	0.671991	-1.79863	0.0720772	0.16036	protein_coding		ENSG00000173175	ADCY5	32.3747	1.03552	0.666316	1.5541	0.12016	0.241699	protein_coding
ENSG00000162520	SYNC	22.9771	-1.20864	0.753372	-1.60431	0.108645	0.222755	protein_coding		ENSG00000182324	KCNJ14	24.121	1.03422	0.723196	1.43006	0.152698	0.290559	protein_coding
ENSG00000185442	FAM174B	17.5564	-1.20516	1.0285	-1.17176	0.241293	0.407891	protein_coding		ENSG00000258818	RNASE4	65.3592	1.02874	0.441923	2.32788	0.0199185	0.0547333	protein_coding
ENSG00000269404	SPIB	31.3079	-1.19993	0.683461	-1.75567	0.0791456	0.172933	protein_coding		ENSG00000168071	CCDC88B	89.4877	1.02778	0.439786	2.337	0.0194392	0.053555	protein_coding
ENSG00000268861	AC008878.3	62.0491	-1.19765	3.71804	-0.322118	0.747363	0.857363	protein_coding		ENSG00000185345	PRKN	61.9394	1.02416	0.433693	2.36148	0.0182019	0.0506016	protein_coding
ENSG00000160973	FOXH1	26.8634	-1.19688	0.944636	-1.26702	0.205147	0.361827	protein_coding		ENSG00000213889	PPM1N	55.4653	1.02396	0.516736	1.9816	0.0475245	0.113962	protein_coding
ENSG00000088726	TMEM40	30.4298	-1.19497	0.696606	-1.71542	0.0862674	0.185752	protein_coding		ENSG00000184160	ADRA2C	53.3115	1.02077	0.475593	2.1463	0.0318491	0.0817691	protein_coding
ENSG00000265190	ANXA8	33.5288	-1.19362	0.640403	-1.86385	0.0623423	0.142638	protein_coding		ENSG00000164674	SYTL3	34.0391	1.01417	0.671464	1.51039	0.130944	0.258073	protein_coding
ENSG00000179388	EGR3	41.2303	-1.19342	0.632985	-1.88538	0.0593783	0.136949	protein_coding		ENSG00000179133	C10orf67	52.4474	1.01024	0.477836	2.11421	0.0344976	0.0872782	protein_coding
ENSG00000140297	GCNT3	35.5547	-1.18722	0.725689	-1.636	0.10184	0.212077	protein_coding		ENSG00000164136	IL15	21.0651	1.00437	0.739243	1.35865	0.174258	0.320689	protein_coding
ENSG00000188001	TPRG1	18.1999	-1.18407	0.799155	-1.48165	0.138433	0.269189	protein_coding		ENSG00000253731	PCDHGA6	17.7053	0.999051	1.12952	0.884493	0.37643	0.559963	protein_coding
ENSG00000177873	ZNF619	16.2999	-1.18282	0.921044	-1.28422	0.199066	0.353578	protein_coding		ENSG00000166959	MS4A8	44.4005	0.995667	0.503137	1.97892	0.0478254	0.114577	protein_coding
ENSG00000118322	ATP10B	43.7514	-1.18094	0.543196	-2.17406	0.0297006	0.0770049	protein_coding		ENSG00000149256	TENM4	28.9988	0.99288	0.671921	1.47767	0.139495	0.270876	protein_coding
ENSG00000145283	SLC10A6	17.8835	-1.1789	1.20149	-0.981201	0.326494	0.50685	protein_coding		ENSG00000261732	AL031708.1	56.3898	0.989842	0.499475	1.98177	0.0475054	0.113931	protein_coding
ENSG00000105246	EBI3	21.1602	-1.17734	0.76416	-1.54069	0.123391	0.246742	protein_coding		ENSG00000188958	UTS2B	23.8932	0.972325	0.962032	1.0107	0.31216	0.490755	protein_coding
ENSG00000269547	AC011455.2	22.2214	-1.14982	4.17687	-0.275283	0.783099	0.880344	protein_coding		ENSG00000258555	SPECC1L-ADORA2A	17.605	0.969633	4.17612	0.232185	0.816394	0.900935	protein_coding
ENSG00000163357	DCST1	42.3052	-1.14308	0.55151	-2.07263	0.0382066	0.0951557	protein_coding		ENSG00000114654	EFCC1	30.3558	0.968094	0.735277	1.31664	0.18796	0.338827	protein_coding
ENSG00000141579	ZNF750	28.4092	-1.14268	0.749618	-1.52435	0.127422	0.252815	protein_coding		ENSG00000153347	FAM81B	19.4114	0.966194	0.792154	1.2197	0.222577	0.384569	protein_coding
ENSG00000161929	SCIMP	26.8156	-1.14072	0.710081	-1.60647	0.10817	0.222038	protein_coding		ENSG00000164849	GPR146	21.4938	0.965545	0.784112	1.23139	0.218179	0.378854	protein_coding
ENSG00000147174	GCNA	56.3669	-1.13726	0.494814	-2.29835	0.0215419	0.0585915	protein_coding		ENSG00000271793	AL589666.1	89.7503	0.960895	2.12761	0.451631	0.651535	0.792007	protein_coding
ENSG00000197375	SLC22A5	48.7324	-1.13641	0.529261	-2.14716	0.0317807	0.0816165	protein_coding		ENSG00000117245	KIF17	74.8154	0.95869	0.45023	2.12933	0.0332266	0.0846675	protein_coding
ENSG00000136206	SPDYE1	59.6712	-1.13339	0.680226	-1.66619	0.0956753	0.202195	protein_coding		ENSG00000285505	AC010616.2	16.7588	0.956244	3.3699	0.28376	0.776594	0.876699	protein_coding
ENSG00000184730	APOBR	16.1692	-1.12725	0.990265	-1.13833	0.254983	0.425027	protein_coding		ENSG00000170075	GPR37L1	17.8521	0.955108	1.04453	0.914389	0.360513	0.543519	protein_coding
ENSG00000172014	ANKRD20A4	47.3031	-1.12599	0.681861	-1.65135	0.0986662	0.207115	protein_coding		ENSG00000181585	TMIE	41.1797	0.954716	0.589401	1.61981	0.105274	0.217621	protein_coding
ENSG00000166800	LDHAL6A	20.0117	-1.12486	0.818464	-1.37435	0.169333	0.313801	protein_coding		ENSG00000130812	ANGPTL6	28.6328	0.954438	0.727756	1.31148	0.189695	0.340934	protein_coding
ENSG00000112706	IMPG1	23.0458	-1.11979	0.842405	-1.32927	0.183757	0.332873	protein_coding		ENSG00000223572	CKMT1A	141.188	0.952982	0.515625	1.84821	0.0645725	0.146774	protein_coding
ENSG00000260428	SCX	29.8936	-1.11963	0.674044	-1.66106	0.0967012	0.20374	protein_coding		ENSG00000206140	TMEM191C	63.0143	0.94819	0.436388	2.17281	0.0297944	0.0771955	protein_coding
ENSG00000250644	AC068580.4	99.7882	-1.11847	0.531631	-2.10384	0.0353923	0.0892293	protein_coding		ENSG00000203722	RAET1G	20.1601	0.945223	1.10679	0.854023	0.393092	0.577058	protein_coding
ENSG00000131127	ZNF141	28.8855	-1.11392	0.730986	-1.52386	0.127545	0.252863	protein_coding		ENSG00000145244	CORIN	16.1995	0.939436	1.20266	0.78113	0.434726	0.617267	protein_coding
[truncated: 1,523 more rows]

## Sheet: BE2C
DOWN-REGULATED										UP-REGULATED
[truncated: 1,097 more rows]
