# Supplementary material for: Synergism of Proneurogenic miRNAs Provides a More Effective Strategy to Target Glioma Stem Cells
Source: Cancers (Basel). 2021 Jan 14;13(2):289. doi: 10.3390/cancers13020289 (PMC7831004; doi:10.3390/cancers13020289)
Supplement: Supplementary file 1 [file cancers-13-00289-s001.zip › Table S7.xlsx]

## Sheet: Targets
targets	miR-101-3p	miR-124-3p	miR-128-3p	miR-137	miR-181-5p	miR-218-5p	miR-26-5p	miR-29-3p	miR-144-3p	miR-153-3p	miR-543	count
ZBTB20	1	1	1	1	1	1	1	1	1	1	1	11
FIGN	1	1	1	0	1	1	1	1	1	1	1	10
TNRC6B	1	1	1	1	1	0	1	1	1	1	1	10
ZBTB34	1	1	1	1	1	1	0	1	1	1	1	10
UBN2	1	1	1	1	1	1	1	1	1	1	0	10
PDE7A	1	1	0	1	0	1	1	1	1	1	1	9
ZNF704	1	1	1	1	1	0	0	1	1	1	1	9
NFIB	1	1	1	1	1	0	0	1	1	1	1	9
RORA	1	0	1	1	1	1	1	1	1	0	1	9
PURA	1	1	1	1	0	1	1	1	1	1	0	9
TCF4	1	1	1	1	0	1	1	1	1	1	0	9
TP53INP1	1	1	0	0	0	1	1	1	1	1	1	8
ONECUT2	0	1	1	0	1	1	0	1	1	1	1	8
BACH2	1	1	0	1	1	0	0	1	1	1	1	8
WNK3	1	1	1	0	1	0	1	0	1	1	1	8
CREBRF	1	1	1	0	1	0	1	0	1	1	1	8
MSI2	1	0	1	1	1	1	0	0	1	1	1	8
TNIK	1	0	1	1	1	1	0	0	1	1	1	8
PROX1	1	1	0	1	1	1	0	0	1	1	1	8
HAPLN1	1	0	1	0	1	1	1	1	1	0	1	8
KIAA1024	1	1	0	1	1	1	0	1	1	0	1	8
ENAH	1	1	1	1	1	0	0	1	1	0	1	8
BAZ2B	1	1	1	0	1	1	1	0	1	0	1	8
NACC2	1	1	1	1	1	0	1	0	1	0	1	8
ZFP36L2	1	1	1	1	1	0	1	0	1	0	1	8
MIER3	0	0	1	1	1	1	1	1	1	1	0	8
ANKRD52	1	0	0	1	1	1	1	1	1	1	0	8
SOX6	1	0	0	1	1	1	1	1	1	1	0	8
OTUD4	1	1	0	1	1	0	1	1	1	1	0	8
PALM2	1	1	1	0	1	1	0	1	1	1	0	8
QKI	1	1	1	1	1	0	0	1	1	1	0	8
MITF	1	1	0	1	1	1	1	0	1	1	0	8
NAA15	1	1	1	1	1	1	1	0	0	1	0	8
MAP3K2	1	1	1	0	1	1	1	1	1	0	0	8
MED12L	1	1	1	0	1	1	1	1	1	0	0	8
PTPN4	1	1	1	1	1	0	1	1	1	0	0	8
SRSF10	1	0	0	0	1	1	0	1	1	1	1	7
FZD4	1	1	0	0	0	1	0	1	1	1	1	7
LDLRAD4	1	1	0	0	0	1	0	1	1	1	1	7
HEY2	1	0	0	1	1	0	0	1	1	1	1	7
CAND1	1	0	1	0	1	0	0	1	1	1	1	7
TRIM71	1	0	0	0	1	1	1	0	1	1	1	7
ELAVL2	1	0	1	0	1	0	1	0	1	1	1	7
PDE4D	1	1	0	1	0	0	1	0	1	1	1	7
KLF3	1	0	1	0	1	1	0	0	1	1	1	7
KCNA1	1	1	1	0	0	1	0	0	1	1	1	7
PRKG1	0	1	0	0	1	1	1	1	0	1	1	7
CCNJ	0	0	1	1	1	0	1	1	0	1	1	7
PLEKHA3	1	1	0	0	1	1	0	1	0	1	1	7
UBE2W	1	1	1	0	1	0	1	0	0	1	1	7
ZNF652	1	1	1	0	1	0	1	0	0	1	1	7
ZFX	1	0	0	0	1	1	1	1	1	0	1	7
LARP4B	1	1	0	0	0	1	1	1	1	0	1	7
FAXC	1	0	1	0	1	0	1	1	1	0	1	7
NKRF	1	1	0	0	1	0	1	1	1	0	1	7
DENND5B	1	0	1	1	0	0	1	1	1	0	1	7
SYNCRIP	1	1	0	1	0	0	1	1	1	0	1	7
TGIF2	1	0	1	0	1	1	0	1	1	0	1	7
PLXNC1	1	0	1	0	1	1	0	1	1	0	1	7
ZNF24	1	0	1	1	1	0	0	1	1	0	1	7
MEGF9	1	0	0	1	1	1	1	0	1	0	1	7
LIFR	1	0	1	1	0	1	1	0	1	0	1	7
HIPK2	1	1	1	0	1	0	1	0	1	0	1	7
STOX2	1	1	1	0	1	0	1	0	1	0	1	7
RASAL2	1	0	0	1	1	1	1	1	0	0	1	7
RNF141	0	1	1	1	1	0	1	1	0	0	1	7
DCUN1D1	0	1	1	1	1	1	1	0	0	0	1	7
CTDSPL	1	1	1	1	1	1	0	0	0	0	1	7
TEAD1	1	1	1	1	1	1	0	0	0	0	1	7
TP53INP2	1	1	0	0	0	1	1	1	1	1	0	7
TET3	1	1	0	1	0	0	1	1	1	1	0	7
NUFIP2	1	1	0	0	1	1	0	1	1	1	0	7
AGO3	1	1	1	0	0	1	0	1	1	1	0	7
NAV3	1	1	1	0	0	1	0	1	1	1	0	7
STRN	1	1	0	1	1	0	0	1	1	1	0	7
FRS2	1	1	0	1	1	0	0	1	1	1	0	7
INO80D	1	1	1	0	1	0	0	1	1	1	0	7
SESN3	1	1	0	0	1	1	1	0	1	1	0	7
BBX	1	0	1	1	0	1	1	0	1	1	0	7
SOCS5	1	1	1	0	0	1	1	0	1	1	0	7
POU2F1	1	1	1	0	1	1	0	0	1	1	0	7
GNA13	0	1	1	1	0	1	1	1	1	0	0	7
AMMECR1	1	1	0	1	0	1	1	1	1	0	0	7
GSK3B	1	1	1	0	0	1	1	1	1	0	0	7
DCBLD2	1	0	1	1	1	1	1	0	1	0	0	7
CREB1	1	1	1	0	1	1	1	0	1	0	0	7
RFX3	1	1	1	0	1	1	1	0	1	0	0	7
KCNN3	1	1	1	0	1	1	1	0	1	0	0	7
PIK3C2A	1	1	1	0	1	1	1	0	1	0	0	7
TANC2	1	1	1	0	1	1	1	0	1	0	0	7
PTEN	0	0	0	0	1	0	1	1	1	1	1	6
HELZ	1	0	0	0	0	0	1	1	1	1	1	6
CELF2	1	0	0	0	0	0	1	1	1	1	1	6
CTDSPL2	1	0	1	0	0	0	0	1	1	1	1	6
CPEB2	1	0	0	0	0	1	1	0	1	1	1	6
PPARGC1B	1	1	0	0	0	0	1	0	1	1	1	6
GRIK2	1	0	0	0	1	1	0	0	1	1	1	6
FLRT2	1	0	0	1	0	1	0	0	1	1	1	6
PRDM16	1	0	1	1	0	0	0	0	1	1	1	6
AGO1	0	1	0	0	0	1	1	1	0	1	1	6
CBX5	0	0	1	0	1	1	0	1	0	1	1	6
KPNA4	0	1	0	0	1	1	0	1	0	1	1	6
PCDHA12	0	1	0	0	1	1	0	1	0	1	1	6
PCDHA7	0	1	0	0	1	1	0	1	0	1	1	6
PCDHA5	0	1	0	0	1	1	0	1	0	1	1	6
PCDHA10	0	1	0	0	1	1	0	1	0	1	1	6
PCDHA2	0	1	0	0	1	1	0	1	0	1	1	6
PCDHA4	0	1	0	0	1	1	0	1	0	1	1	6
PCDHA9	0	1	0	0	1	1	0	1	0	1	1	6
PCDHA3	0	1	0	0	1	1	0	1	0	1	1	6
PCDHA13	0	1	0	0	1	1	0	1	0	1	1	6
PCDHA1	0	1	0	0	1	1	0	1	0	1	1	6
PCDHA6	0	1	0	0	1	1	0	1	0	1	1	6
PCDHA11	0	1	0	0	1	1	0	1	0	1	1	6
PCDHA8	0	1	0	0	1	1	0	1	0	1	1	6
PCDHAC1	0	1	0	0	1	1	0	1	0	1	1	6
PCDHAC2	0	1	0	0	1	1	0	1	0	1	1	6
KDM5A	0	1	0	0	1	1	0	1	0	1	1	6
ELMSAN1	0	1	0	0	1	1	0	1	0	1	1	6
DCP2	1	0	1	0	0	1	0	1	0	1	1	6
PPARGC1A	1	0	1	0	0	1	0	1	0	1	1	6
GPCPD1	1	0	0	1	1	0	0	1	0	1	1	6
KCNK10	0	1	1	0	1	0	0	1	0	1	1	6
DDI2	0	1	1	1	0	0	0	1	0	1	1	6
MAP2K6	1	1	0	1	0	0	0	1	0	1	1	6
STYX	0	1	0	1	0	1	1	0	0	1	1	6
KLF7	1	0	0	1	1	0	1	0	0	1	1	6
LHX9	1	1	0	0	1	1	0	0	0	1	1	6
SLAIN2	1	1	0	0	1	1	0	0	0	1	1	6
GMFB	0	1	0	0	1	0	1	1	1	0	1	6
PIK3CB	1	0	0	0	1	0	1	1	1	0	1	6
RAP1A	1	1	0	0	0	0	1	1	1	0	1	6
FOXP1	1	0	0	1	1	0	0	1	1	0	1	6
C11orf30	1	0	0	1	1	0	0	1	1	0	1	6
DIP2C	1	0	0	1	1	0	0	1	1	0	1	6
PLAG1	0	1	1	0	1	0	0	1	1	0	1	6
PAPOLG	1	1	0	0	1	0	0	1	1	0	1	6
NHLRC2	1	1	0	1	0	0	0	1	1	0	1	6
ERBB4	1	0	0	1	0	1	1	0	1	0	1	6
CDH2	1	1	0	0	0	1	1	0	1	0	1	6
ITGB8	1	0	0	1	1	0	1	0	1	0	1	6
TNPO1	1	0	1	0	1	0	1	0	1	0	1	6
HGF	1	0	1	0	1	0	1	0	1	0	1	6
ZFHX4	1	0	1	0	1	0	1	0	1	0	1	6
ACVR2B	1	1	0	0	1	0	1	0	1	0	1	6
RORB	0	0	1	1	1	1	0	0	1	0	1	6
MARCKS	0	0	1	1	1	1	0	0	1	0	1	6
PURB	1	0	0	1	1	1	0	0	1	0	1	6
NR1D2	1	0	1	0	1	1	0	0	1	0	1	6
LMO3	1	1	0	0	1	1	0	0	1	0	1	6
EPS8	1	1	0	1	0	1	0	0	1	0	1	6
GALNT1	1	1	0	1	0	1	0	0	1	0	1	6
SIK2	1	1	0	1	0	1	0	0	1	0	1	6
GRM5	1	0	1	1	1	0	0	0	1	0	1	6
LMTK2	1	0	1	1	1	0	0	0	1	0	1	6
MAPK1	1	1	1	0	1	0	0	0	1	0	1	6
VCAN	1	1	1	0	1	0	0	0	1	0	1	6
NOL4	1	1	1	0	1	0	0	0	1	0	1	6
E2F7	0	0	1	1	1	0	1	1	0	0	1	6
DDX3X	0	1	0	1	1	0	1	1	0	0	1	6
SCAI	1	0	1	0	1	1	0	1	0	0	1	6
LRP6	0	1	1	1	1	0	0	1	0	0	1	6
IPMK	0	1	1	0	1	1	1	0	0	0	1	6
FOXP2	1	0	1	0	1	1	1	0	0	0	1	6
CXADR	0	1	1	1	1	0	1	0	0	0	1	6
NIPBL	0	1	1	1	1	0	1	0	0	0	1	6
C1GALT1	1	1	0	1	1	0	1	0	0	0	1	6
CPD	1	1	1	1	1	0	0	0	0	0	1	6
LNPEP	1	0	0	0	0	1	1	1	1	1	0	6
KBTBD8	1	0	1	0	0	0	1	1	1	1	0	6
ATAD2B	1	1	0	0	0	0	1	1	1	1	0	6
NFIA	0	1	1	0	0	1	0	1	1	1	0	6
AFF4	0	1	1	0	0	1	0	1	1	1	0	6
SNTB2	1	1	0	0	0	1	0	1	1	1	0	6
ATP2B2	1	0	0	1	1	0	0	1	1	1	0	6
SESTD1	1	1	0	1	0	0	0	1	1	1	0	6
IFFO2	1	1	1	0	0	0	0	1	1	1	0	6
ZEB2	1	0	0	0	1	1	1	0	1	1	0	6
CDK8	1	0	0	0	1	1	1	0	1	1	0	6
USP9X	1	0	0	0	1	1	1	0	1	1	0	6
RGS17	1	0	1	0	0	1	1	0	1	1	0	6
ZNF462	1	0	1	0	0	1	1	0	1	1	0	6
UBE2G1	1	1	0	0	0	1	1	0	1	1	0	6
PHF3	1	0	0	1	1	0	1	0	1	1	0	6
NOVA1	1	0	1	0	1	0	1	0	1	1	0	6
SLC35A3	1	1	0	0	1	0	1	0	1	1	0	6
ZNF148	1	1	0	1	0	0	1	0	1	1	0	6
DYRK1A	1	1	0	1	0	0	1	0	1	1	0	6
GRIK3	0	0	1	1	1	1	0	0	1	1	0	6
ZNF654	1	0	0	1	1	1	0	0	1	1	0	6
KCNK12	1	0	1	0	1	1	0	0	1	1	0	6
MTMR12	1	1	0	0	1	1	0	0	1	1	0	6
EFNB2	1	0	1	1	0	1	0	0	1	1	0	6
SOX11	1	0	1	1	0	1	0	0	1	1	0	6
LCOR	1	0	1	1	1	0	0	0	1	1	0	6
MEF2A	1	1	0	1	1	0	0	0	1	1	0	6
NCOA2	1	1	0	1	1	0	0	0	1	1	0	6
HIPK3	1	1	1	0	1	0	0	0	1	1	0	6
RCOR1	0	1	0	0	1	1	1	1	0	1	0	6
GAN	1	0	0	1	0	1	1	1	0	1	0	6
TRAF3	0	1	1	1	0	0	1	1	0	1	0	6
SPTY2D1	0	1	1	1	1	0	0	1	0	1	0	6
JAG1	0	1	1	1	0	1	1	0	0	1	0	6
MTDH	1	1	1	1	0	0	1	0	0	1	0	6
DNMT3A	1	0	0	1	0	1	1	1	1	0	0	6
PTBP3	1	1	0	0	1	0	1	1	1	0	0	6
BRWD3	0	1	1	1	0	0	1	1	1	0	0	6
DCAF7	1	1	1	0	0	0	1	1	1	0	0	6
SH3PXD2A	1	1	1	0	0	0	1	1	1	0	0	6
ATXN1	1	0	0	1	1	1	0	1	1	0	0	6
BCL11B	1	1	0	1	0	1	0	1	1	0	0	6
FAM126B	1	0	1	1	1	0	0	1	1	0	0	6
ADAMTS5	1	0	1	1	1	0	0	1	1	0	0	6
VANGL1	1	1	1	0	1	0	0	1	1	0	0	6
SAMD12	0	1	1	0	1	1	1	0	1	0	0	6
EPHA7	1	1	0	0	1	1	1	0	1	0	0	6
MARK1	1	1	0	0	1	1	1	0	1	0	0	6
CDC73	1	1	0	0	1	1	1	0	1	0	0	6
SOCS6	1	0	1	1	0	1	1	0	1	0	0	6
AGPAT3	1	0	1	1	0	1	1	0	1	0	0	6
SLC12A2	1	1	0	1	0	1	1	0	1	0	0	6
PHF6	1	1	1	0	0	1	1	0	1	0	0	6
DST	1	1	1	0	0	1	1	0	1	0	0	6
SLC19A2	1	1	0	1	1	0	1	0	1	0	0	6
TAOK1	1	1	1	0	1	0	1	0	1	0	0	6
BEND3	0	1	1	1	1	1	0	0	1	0	0	6
HIVEP3	1	1	1	1	0	1	0	0	1	0	0	6
NRAS	0	1	0	1	1	1	1	1	0	0	0	6
TMEM178B	1	1	1	0	1	0	1	1	0	0	0	6
SP1	0	1	1	1	1	1	0	1	0	0	0	6
MAN2A1	0	1	1	1	1	1	1	0	0	0	0	6
DUSP5	1	0	1	1	1	1	1	0	0	0	0	6
ZCCHC14	0	1	0	0	1	0	0	0	1	1	1	5
FBXL3	1	0	0	0	1	0	0	0	1	1	1	5
ANKRD50	1	0	0	0	1	0	0	0	1	1	1	5
ZNRF2	1	0	0	0	1	0	0	0	1	1	1	5
RAP2B	1	1	0	0	0	0	0	0	1	1	1	5
MON2	1	1	0	0	0	0	0	0	1	1	1	5
PTPRD	0	1	0	0	0	0	1	1	0	1	1	5
TMEM151B	0	0	1	0	1	0	0	1	0	1	1	5
CACNB4	0	1	0	0	0	1	1	0	0	1	1	5
DCLK1	0	0	0	1	1	0	1	0	0	1	1	5
CPEB4	0	0	1	0	1	0	1	0	0	1	1	5
AP5M1	0	0	1	0	1	0	1	0	0	1	1	5
FAM160A1	0	1	0	0	1	0	1	0	0	1	1	5
METAP1	1	0	0	0	1	0	1	0	0	1	1	5
KMT2A	0	0	1	0	1	1	0	0	0	1	1	5
RSBN1	0	0	1	1	0	1	0	0	0	1	1	5
AZIN1	1	0	0	1	0	1	0	0	0	1	1	5
FBXO33	0	0	1	1	1	0	0	0	0	1	1	5
PHIP	0	1	0	1	1	0	0	0	0	1	1	5
MTF1	0	1	0	1	1	0	0	0	0	1	1	5
NFATC2	0	1	0	1	1	0	0	0	0	1	1	5
SLC44A1	1	0	0	1	1	0	0	0	0	1	1	5
PTP4A1	0	0	0	0	0	1	1	1	1	0	1	5
RAB30	0	0	0	0	1	1	0	1	1	0	1	5
GID4	1	0	0	0	1	0	0	1	1	0	1	5
ANTXR2	1	1	0	0	0	0	0	1	1	0	1	5
UBR3	1	0	0	0	0	1	1	0	1	0	1	5
COPS2	0	0	0	1	1	0	1	0	1	0	1	5
CDH11	0	0	1	1	0	0	1	0	1	0	1	5
PYGO1	1	0	0	1	0	0	1	0	1	0	1	5
MAPK6	1	0	1	0	0	0	1	0	1	0	1	5
LRRN1	1	0	0	0	1	1	0	0	1	0	1	5
CUL3	1	0	0	0	1	1	0	0	1	0	1	5
JDP2	1	0	0	1	0	1	0	0	1	0	1	5
GRAMD4	1	0	0	1	0	1	0	0	1	0	1	5
ICK	1	0	0	1	0	1	0	0	1	0	1	5
ZNF638	1	0	1	0	0	1	0	0	1	0	1	5
DR1	1	0	0	1	1	0	0	0	1	0	1	5
PBX3	1	0	0	1	1	0	0	0	1	0	1	5
PANK3	1	0	0	1	1	0	0	0	1	0	1	5
SOS1	0	1	1	0	1	0	0	0	1	0	1	5
AGFG1	1	0	1	0	1	0	0	0	1	0	1	5
CDS2	1	0	1	0	1	0	0	0	1	0	1	5
RNF125	1	1	0	0	1	0	0	0	1	0	1	5
VKORC1L1	1	1	0	0	1	0	0	0	1	0	1	5
DYRK2	1	1	0	0	1	0	0	0	1	0	1	5
HEG1	1	0	1	1	0	0	0	0	1	0	1	5
KCTD12	1	1	0	1	0	0	0	0	1	0	1	5
PPTC7	1	1	0	1	0	0	0	0	1	0	1	5
GK5	1	1	0	1	0	0	0	0	1	0	1	5
USP38	1	1	0	1	0	0	0	0	1	0	1	5
CADM1	1	1	1	0	0	0	0	0	1	0	1	5
ARL5B	0	1	0	0	0	1	1	1	0	0	1	5
PDIK1L	0	1	0	0	1	0	1	1	0	0	1	5
METAP2	0	1	0	0	1	0	1	1	0	0	1	5
DNAL1	0	0	0	1	1	1	0	1	0	0	1	5
CNNM2	0	0	1	0	1	1	0	1	0	0	1	5
CEP85L	0	1	0	1	0	1	0	1	0	0	1	5
CACUL1	1	1	0	0	0	1	0	1	0	0	1	5
OSBPL3	0	1	0	1	1	0	0	1	0	0	1	5
NEGR1	0	1	0	1	1	0	0	1	0	0	1	5
MLXIP	0	1	0	1	1	0	0	1	0	0	1	5
SLC10A7	0	1	1	0	1	0	0	1	0	0	1	5
SIRT1	0	1	1	0	1	0	0	1	0	0	1	5
NFAT5	0	1	1	0	1	0	0	1	0	0	1	5
PEAK1	0	1	1	0	1	0	0	1	0	0	1	5
SLITRK3	0	1	1	0	1	0	0	1	0	0	1	5
CTTNBP2NL	0	0	0	1	1	1	1	0	0	0	1	5
LPP	0	1	0	0	1	1	1	0	0	0	1	5
SERTAD4	0	1	0	0	1	1	1	0	0	0	1	5
PIAS1	0	1	0	0	1	1	1	0	0	0	1	5
RBM47	1	0	0	0	1	1	1	0	0	0	1	5
SHISA9	0	1	0	1	0	1	1	0	0	0	1	5
EPC2	1	0	0	1	1	0	1	0	0	0	1	5
ACVR1C	1	0	1	0	1	0	1	0	0	0	1	5
GFPT1	0	0	1	1	1	1	0	0	0	0	1	5
SHC3	0	1	0	1	1	1	0	0	0	0	1	5
PPP1CB	1	0	0	1	1	1	0	0	0	0	1	5
TBC1D1	1	1	0	1	1	0	0	0	0	0	1	5
APC	1	0	0	0	0	0	1	1	1	1	0	5
TET2	1	0	0	0	0	0	1	1	1	1	0	5
CAMKK2	0	0	0	1	0	1	0	1	1	1	0	5
USP31	1	0	0	0	0	1	0	1	1	1	0	5
DPYSL5	0	1	1	0	0	0	0	1	1	1	0	5
GAB1	1	0	1	0	0	0	0	1	1	1	0	5
MBTD1	1	0	1	0	0	0	0	1	1	1	0	5
SGMS2	1	1	0	0	0	0	0	1	1	1	0	5
ZCCHC2	1	0	0	1	0	0	1	0	1	1	0	5
IPO7	1	0	1	0	0	0	1	0	1	1	0	5
UBR1	1	0	1	0	0	0	1	0	1	1	0	5
ROCK1	1	1	0	0	0	0	1	0	1	1	0	5
DMD	1	1	0	0	0	0	1	0	1	1	0	5
C6orf62	1	0	0	0	1	1	0	0	1	1	0	5
ROBO2	1	0	0	0	1	1	0	0	1	1	0	5
FAT3	1	0	0	1	0	1	0	0	1	1	0	5
SCN8A	1	0	0	1	0	1	0	0	1	1	0	5
ELL2	0	1	1	0	0	1	0	0	1	1	0	5
SPRED1	1	1	0	0	0	1	0	0	1	1	0	5
GNAI3	1	1	0	0	0	1	0	0	1	1	0	5
JAKMIP3	1	1	0	0	0	1	0	0	1	1	0	5
CSNK1A1	1	0	0	1	1	0	0	0	1	1	0	5
ATP8A1	1	0	1	0	1	0	0	0	1	1	0	5
SH2B3	1	1	0	0	1	0	0	0	1	1	0	5
FMR1	1	1	0	0	1	0	0	0	1	1	0	5
XYLT1	1	1	0	0	1	0	0	0	1	1	0	5
RAD54L2	0	1	1	1	0	0	0	0	1	1	0	5
SP4	1	0	1	1	0	0	0	0	1	1	0	5
ZC3H12C	1	0	1	1	0	0	0	0	1	1	0	5
PCDH7	1	1	0	1	0	0	0	0	1	1	0	5
ATXN1L	1	1	0	1	0	0	0	0	1	1	0	5
TJP1	1	1	0	1	0	0	0	0	1	1	0	5
NR5A2	1	1	1	0	0	0	0	0	1	1	0	5
SLC24A4	0	0	1	0	0	1	1	1	0	1	0	5
SLCO5A1	0	1	0	0	0	1	1	1	0	1	0	5
XKR4	0	1	0	0	0	1	1	1	0	1	0	5
ZBTB10	1	0	0	0	0	1	1	1	0	1	0	5
EPC1	0	1	0	0	1	0	1	1	0	1	0	5
MCL1	1	0	0	0	1	0	1	1	0	1	0	5
UBE2K	0	0	1	1	0	0	1	1	0	1	0	5
ADAM19	0	1	1	0	0	0	1	1	0	1	0	5
CCDC50	0	1	1	0	0	0	1	1	0	1	0	5
LPPR4	0	0	0	1	1	1	0	1	0	1	0	5
RNF152	0	0	0	1	1	1	0	1	0	1	0	5
DLG2	0	0	1	0	1	1	0	1	0	1	0	5
VASH2	0	0	1	1	0	1	0	1	0	1	0	5
SKI	0	1	0	1	0	1	0	1	0	1	0	5
RNF165	0	1	0	1	0	1	0	1	0	1	0	5
NEBL	0	1	1	0	0	1	0	1	0	1	0	5
IDE	1	1	0	1	0	0	0	1	0	1	0	5
KCTD16	0	0	1	0	1	1	1	0	0	1	0	5
RYK	0	1	0	1	0	1	1	0	0	1	0	5
WIPF2	0	1	1	0	0	1	1	0	0	1	0	5
USP49	0	1	1	0	0	1	1	0	0	1	0	5
CHD1	0	1	0	1	1	0	1	0	0	1	0	5
CEP350	1	1	0	0	1	0	1	0	0	1	0	5
PLCB1	1	1	0	1	0	0	1	0	0	1	0	5
SERTAD2	0	1	1	0	1	1	0	0	0	1	0	5
RPS6KB1	0	1	1	0	1	1	0	0	0	1	0	5
PKN2	1	1	0	1	1	0	0	0	0	1	0	5
SORL1	1	1	1	1	0	0	0	0	0	1	0	5
ZMAT3	1	1	1	1	0	0	0	0	0	1	0	5
NFASC	1	1	1	1	0	0	0	0	0	1	0	5
SOCS7	1	0	0	0	0	1	1	1	1	0	0	5
KIAA1549L	0	0	1	0	1	0	1	1	1	0	0	5
CAMSAP2	1	0	0	0	1	0	1	1	1	0	0	5
CPEB3	0	0	1	1	0	0	1	1	1	0	0	5
ZBTB37	0	0	1	1	0	0	1	1	1	0	0	5
UCK2	1	1	0	0	0	0	1	1	1	0	0	5
KPNA1	0	1	0	0	1	1	0	1	1	0	0	5
KLF12	1	0	0	1	0	1	0	1	1	0	0	5
SMPD3	0	1	1	0	0	1	0	1	1	0	0	5
KCNJ6	0	1	1	0	0	1	0	1	1	0	0	5
CCDC88A	0	1	1	0	0	1	0	1	1	0	0	5
GPR85	1	1	0	0	0	1	0	1	1	0	0	5
ATP1B1	1	0	0	1	1	0	0	1	1	0	0	5
STC1	1	0	0	1	1	0	0	1	1	0	0	5
CRISPLD1	1	0	0	1	1	0	0	1	1	0	0	5
USP42	1	0	1	0	1	0	0	1	1	0	0	5
MTX3	1	1	0	0	1	0	0	1	1	0	0	5
PHACTR2	1	1	0	0	1	0	0	1	1	0	0	5
DIP2B	1	1	0	0	1	0	0	1	1	0	0	5
FBXW7	1	0	1	1	0	0	0	1	1	0	0	5
CHIC2	1	1	0	1	0	0	0	1	1	0	0	5
AKIRIN1	0	0	1	0	1	1	1	0	1	0	0	5
CREBZF	1	0	0	0	1	1	1	0	1	0	0	5
PAX5	1	0	0	0	1	1	1	0	1	0	0	5
ST18	1	0	0	1	0	1	1	0	1	0	0	5
EPHA5	1	0	0	1	0	1	1	0	1	0	0	5
TBC1D12	1	0	0	1	0	1	1	0	1	0	0	5
JAKMIP2	1	0	0	1	0	1	1	0	1	0	0	5
LHX1	1	0	1	0	0	1	1	0	1	0	0	5
YTHDF3	0	1	0	1	1	0	1	0	1	0	0	5
MFSD6	1	0	0	1	1	0	1	0	1	0	0	5
SSX2IP	1	0	0	1	1	0	1	0	1	0	0	5
PHTF2	1	0	0	1	1	0	1	0	1	0	0	5
SNN	1	0	0	1	1	0	1	0	1	0	0	5
TSC22D2	1	0	0	1	1	0	1	0	1	0	0	5
THAP1	1	0	1	0	1	0	1	0	1	0	0	5
ARID2	1	0	1	0	1	0	1	0	1	0	0	5
RAP1B	1	0	1	0	1	0	1	0	1	0	0	5
TMCC1	1	0	1	0	1	0	1	0	1	0	0	5
ZFHX3	1	0	1	0	1	0	1	0	1	0	0	5
KCMF1	1	0	1	0	1	0	1	0	1	0	0	5
PGRMC2	1	1	0	0	1	0	1	0	1	0	0	5
MLEC	1	1	0	0	1	0	1	0	1	0	0	5
SRGAP1	1	1	0	0	1	0	1	0	1	0	0	5
EZH2	1	1	0	1	0	0	1	0	1	0	0	5
RBM24	1	1	0	1	0	0	1	0	1	0	0	5
ABCA1	1	1	1	0	0	0	1	0	1	0	0	5
RAB11FIP1	1	1	1	0	0	0	1	0	1	0	0	5
SEMA6D	1	1	1	0	0	0	1	0	1	0	0	5
KPNA3	1	1	1	0	0	0	1	0	1	0	0	5
MBNL2	1	0	0	1	1	1	0	0	1	0	0	5
RAPGEF2	0	1	1	0	1	1	0	0	1	0	0	5
RNF38	1	0	1	0	1	1	0	0	1	0	0	5
ARID4B	1	0	1	1	0	1	0	0	1	0	0	5
ELFN2	1	0	1	1	0	1	0	0	1	0	0	5
SHANK2	1	1	0	1	0	1	0	0	1	0	0	5
FLRT3	1	1	1	0	0	1	0	0	1	0	0	5
SEMA6A	1	1	1	0	0	1	0	0	1	0	0	5
C20orf194	1	1	1	0	0	1	0	0	1	0	0	5
SASH1	1	1	1	0	0	1	0	0	1	0	0	5
NEURL1B	0	1	1	1	1	0	0	0	1	0	0	5
MSI1	1	0	1	1	1	0	0	0	1	0	0	5
ATP2B1	1	0	1	1	1	0	0	0	1	0	0	5
SLC8A1	1	0	1	1	1	0	0	0	1	0	0	5
LIMCH1	1	1	0	1	1	0	0	0	1	0	0	5
BCL2L11	1	1	0	1	1	0	0	0	1	0	0	5
ZBTB7A	1	1	0	1	1	0	0	0	1	0	0	5
FAM222B	1	1	1	0	1	0	0	0	1	0	0	5
PTPN9	1	1	1	0	1	0	0	0	1	0	0	5
ZNF618	1	1	1	0	1	0	0	0	1	0	0	5
KAT7	1	1	1	0	1	0	0	0	1	0	0	5
CNOT1	1	1	1	0	1	0	0	0	1	0	0	5
KIAA2022	1	0	0	0	1	1	1	1	0	0	0	5
SERBP1	0	0	1	1	0	1	1	1	0	0	0	5
UBE2H	1	0	0	1	0	1	1	1	0	0	0	5
KIAA2018	1	1	0	0	1	0	1	1	0	0	0	5
ABHD5	0	1	1	1	0	0	1	1	0	0	0	5
KLF4	0	1	1	1	0	0	1	1	0	0	0	5
PDE3A	0	0	1	1	1	1	0	1	0	0	0	5
HLF	0	1	0	1	1	1	0	1	0	0	0	5
RLIM	0	1	1	0	1	1	0	1	0	0	0	5
BTG2	0	1	1	0	1	1	0	1	0	0	0	5
C11orf87	0	1	1	1	0	1	0	1	0	0	0	5
GPAM	0	1	1	1	0	1	0	1	0	0	0	5
DDX6	1	1	1	0	0	1	0	1	0	0	0	5
KPNB1	0	1	1	1	1	0	0	1	0	0	0	5
NREP	1	0	1	1	1	0	0	1	0	0	0	5
AP1G1	1	1	0	1	1	0	0	1	0	0	0	5
ONECUT3	0	1	1	0	1	1	1	0	0	0	0	5
PGM2L1	0	1	1	0	1	1	1	0	0	0	0	5
CCDC6	0	1	1	0	1	1	1	0	0	0	0	5
ST8SIA4	0	1	1	0	1	1	1	0	0	0	0	5
TUB	0	1	1	0	1	1	1	0	0	0	0	5
FUBP1	1	1	1	0	0	1	1	0	0	0	0	5
THRB	0	1	1	1	1	1	0	0	0	0	0	5
MECP2	1	1	0	1	1	1	0	0	0	0	0	5
MBOAT2	1	1	1	1	1	0	0	0	0	0	0	5
CASK	0	0	0	0	0	1	0	0	1	1	1	4
ZBTB43	0	0	0	0	1	0	0	1	0	1	1	4
DLGAP2	0	0	0	0	1	0	0	1	0	1	1	4
TRAK2	0	0	0	0	1	0	0	1	0	1	1	4
ELAVL4	0	0	0	0	1	0	0	1	0	1	1	4
CAMK2G	0	0	0	0	1	0	0	1	0	1	1	4
HS6ST1	0	0	0	0	1	0	1	0	0	1	1	4
MFAP3L	0	0	0	0	1	0	1	0	0	1	1	4
INHBA	0	0	0	0	1	0	1	0	0	1	1	4
NMT2	0	0	0	0	1	1	0	0	0	1	1	4
MTF2	0	0	0	0	1	1	0	0	0	1	1	4
DKK2	0	0	1	0	0	1	0	0	0	1	1	4
KCNQ3	0	1	0	0	0	1	0	0	0	1	1	4
ZDHHC2	0	1	0	0	0	1	0	0	0	1	1	4
PCDH8	0	1	0	0	0	1	0	0	0	1	1	4
ABHD13	0	0	0	1	1	0	0	0	0	1	1	4
KLHL5	0	0	0	1	1	0	0	0	0	1	1	4
TRPM3	0	0	0	1	1	0	0	0	0	1	1	4
YTHDC1	0	0	0	1	1	0	0	0	0	1	1	4
KCNA4	0	0	1	0	1	0	0	0	0	1	1	4
SNAP25	0	0	1	0	1	0	0	0	0	1	1	4
BEND4	0	0	1	0	1	0	0	0	0	1	1	4
FAM102A	0	0	1	0	1	0	0	0	0	1	1	4
UNKL	0	0	1	0	1	0	0	0	0	1	1	4
NPTN	0	1	0	0	1	0	0	0	0	1	1	4
44085	0	1	0	0	1	0	0	0	0	1	1	4
DMXL2	1	0	0	0	1	0	0	0	0	1	1	4
DCP1A	0	0	1	1	0	0	0	0	0	1	1	4
SH3GLB1	0	1	0	0	0	0	0	1	1	0	1	4
PCSK5	1	0	0	0	0	0	0	1	1	0	1	4
TPD52	0	0	0	0	0	1	1	0	1	0	1	4
PJA2	0	0	0	0	1	0	1	0	1	0	1	4
ARHGAP26	1	0	0	0	0	0	1	0	1	0	1	4
ANKS1A	1	0	0	0	0	0	1	0	1	0	1	4
CGGBP1	1	0	0	0	0	1	0	0	1	0	1	4
GABRB2	1	0	0	0	0	1	0	0	1	0	1	4
UNC80	0	0	1	0	1	0	0	0	1	0	1	4
ZZZ3	0	0	1	0	1	0	0	0	1	0	1	4
EPB41	0	0	1	0	1	0	0	0	1	0	1	4
WDFY2	0	0	1	0	1	0	0	0	1	0	1	4
TOX	0	1	0	0	1	0	0	0	1	0	1	4
ZNF292	0	1	0	0	1	0	0	0	1	0	1	4
BTBD3	1	0	0	0	1	0	0	0	1	0	1	4
GABRA1	1	0	0	0	1	0	0	0	1	0	1	4
RSPO2	1	0	0	0	1	0	0	0	1	0	1	4
FAM179B	1	0	0	0	1	0	0	0	1	0	1	4
TNS3	1	0	0	0	1	0	0	0	1	0	1	4
ZNF207	1	0	0	0	1	0	0	0	1	0	1	4
PAK7	1	0	0	0	1	0	0	0	1	0	1	4
KMT2E	1	0	0	0	1	0	0	0	1	0	1	4
NR6A1	1	0	0	0	1	0	0	0	1	0	1	4
SEL1L	1	0	0	0	1	0	0	0	1	0	1	4
BNC2	1	0	0	0	1	0	0	0	1	0	1	4
PKNOX1	1	0	0	0	1	0	0	0	1	0	1	4
RRAGD	0	1	0	1	0	0	0	0	1	0	1	4
HNRNPU	1	0	0	1	0	0	0	0	1	0	1	4
ZC3H11A	1	0	0	1	0	0	0	0	1	0	1	4
BTAF1	1	0	0	1	0	0	0	0	1	0	1	4
MEIS2	1	0	1	0	0	0	0	0	1	0	1	4
FAM222A	1	0	1	0	0	0	0	0	1	0	1	4
KCND3	1	0	1	0	0	0	0	0	1	0	1	4
APPBP2	1	0	1	0	0	0	0	0	1	0	1	4
PDS5B	1	0	1	0	0	0	0	0	1	0	1	4
TNFSF11	1	1	0	0	0	0	0	0	1	0	1	4
TENM1	1	1	0	0	0	0	0	0	1	0	1	4
ZNF507	1	1	0	0	0	0	0	0	1	0	1	4
UHRF1BP1L	0	0	0	0	0	1	1	1	0	0	1	4
USP15	0	0	0	0	1	0	1	1	0	0	1	4
EIF4E3	0	0	0	1	0	0	1	1	0	0	1	4
MXI1	0	0	1	0	0	0	1	1	0	0	1	4
SENP1	0	0	0	0	1	1	0	1	0	0	1	4
ASXL3	0	0	0	0	1	1	0	1	0	0	1	4
REPS2	0	0	0	1	0	1	0	1	0	0	1	4
PTRH2	0	0	0	1	0	1	0	1	0	0	1	4
SLC16A14	0	1	0	0	0	1	0	1	0	0	1	4
ERLIN2	0	0	0	1	1	0	0	1	0	0	1	4
RTKN2	0	0	0	1	1	0	0	1	0	0	1	4
SS18L1	0	0	1	0	1	0	0	1	0	0	1	4
SAMD4A	0	1	0	0	1	0	0	1	0	0	1	4
ANKRD13C	0	1	0	0	1	0	0	1	0	0	1	4
DNAJB14	0	1	0	0	1	0	0	1	0	0	1	4
GNG2	0	1	0	0	1	0	0	1	0	0	1	4
MGA	0	1	0	0	1	0	0	1	0	0	1	4
CLMN	0	1	0	0	1	0	0	1	0	0	1	4
BCL7A	0	1	0	1	0	0	0	1	0	0	1	4
PIK3CA	0	1	1	0	0	0	0	1	0	0	1	4
NPAS3	1	0	1	0	0	0	0	1	0	0	1	4
G3BP1	1	1	0	0	0	0	0	1	0	0	1	4
ZNF697	0	0	0	0	1	1	1	0	0	0	1	4
UBE2J1	0	0	0	0	1	1	1	0	0	0	1	4
RHOQ	0	1	0	0	0	1	1	0	0	0	1	4
PAWR	0	0	0	1	1	0	1	0	0	0	1	4
CORO1C	0	0	1	0	1	0	1	0	0	0	1	4
RAB11A	0	1	0	0	1	0	1	0	0	0	1	4
KIAA1239	0	1	0	0	1	0	1	0	0	0	1	4
SNX30	0	1	0	0	1	0	1	0	0	0	1	4
EYA3	0	1	0	0	1	0	1	0	0	0	1	4
TMEM106B	1	0	0	0	1	0	1	0	0	0	1	4
CTH	0	0	1	1	0	0	1	0	0	0	1	4
ZNF451	0	1	0	1	0	0	1	0	0	0	1	4
SPOCK2	0	1	0	1	0	0	1	0	0	0	1	4
STRBP	1	0	0	1	0	0	1	0	0	0	1	4
BAI3	0	0	0	1	1	1	0	0	0	0	1	4
SLC35F1	0	0	1	0	1	1	0	0	0	0	1	4
RALGAPA2	0	0	1	0	1	1	0	0	0	0	1	4
TLK2	0	0	1	0	1	1	0	0	0	0	1	4
POC1B-GALNT4	0	1	0	0	1	1	0	0	0	0	1	4
MSL2	0	1	0	0	1	1	0	0	0	0	1	4
GAPVD1	0	1	0	0	1	1	0	0	0	0	1	4
GRM1	1	0	0	0	1	1	0	0	0	0	1	4
SLC5A3	0	1	1	0	0	1	0	0	0	0	1	4
FMNL2	0	1	0	1	1	0	0	0	0	0	1	4
ZDHHC3	0	1	0	1	1	0	0	0	0	0	1	4
RASSF8	0	1	0	1	1	0	0	0	0	0	1	4
FNIP2	0	1	0	1	1	0	0	0	0	0	1	4
ATP11A	0	1	0	1	1	0	0	0	0	0	1	4
RBM27	1	0	0	1	1	0	0	0	0	0	1	4
EN2	0	1	1	0	1	0	0	0	0	0	1	4
ZADH2	0	1	1	0	1	0	0	0	0	0	1	4
GATA6	0	1	1	0	1	0	0	0	0	0	1	4
CFL2	0	0	0	1	0	0	0	1	1	1	0	4
ANK3	1	0	0	0	0	0	0	1	1	1	0	4
ZBTB21	1	0	0	0	0	0	0	1	1	1	0	4
PDE3B	0	0	1	0	0	0	1	0	1	1	0	4
SLC4A4	1	0	0	0	0	0	1	0	1	1	0	4
APP	1	0	0	0	0	0	1	0	1	1	0	4
KDM6A	1	0	0	0	0	0	1	0	1	1	0	4
SMARCA5	1	0	0	0	0	0	1	0	1	1	0	4
TNRC6A	1	0	0	0	0	0	1	0	1	1	0	4
KCNH7	1	0	0	0	0	0	1	0	1	1	0	4
ZSWIM6	1	0	0	0	0	0	1	0	1	1	0	4
TRIO	1	0	0	0	0	1	0	0	1	1	0	4
TGFBR2	0	0	1	0	1	0	0	0	1	1	0	4
C8orf44-SGK3	1	0	0	0	1	0	0	0	1	1	0	4
SGK3	1	0	0	0	1	0	0	0	1	1	0	4
SOCS2	1	0	0	0	1	0	0	0	1	1	0	4
TM9SF3	1	0	0	0	1	0	0	0	1	1	0	4
APLP2	1	0	0	0	1	0	0	0	1	1	0	4
C2CD2	0	0	1	1	0	0	0	0	1	1	0	4
JHDM1D	0	0	1	1	0	0	0	0	1	1	0	4
SS18	0	0	1	1	0	0	0	0	1	1	0	4
PTGFRN	0	0	1	1	0	0	0	0	1	1	0	4
TBC1D19	1	0	0	1	0	0	0	0	1	1	0	4
TMEM55A	1	0	0	1	0	0	0	0	1	1	0	4
FAM168A	1	0	0	1	0	0	0	0	1	1	0	4
FBXO32	1	0	0	1	0	0	0	0	1	1	0	4
CNN3	0	1	1	0	0	0	0	0	1	1	0	4
ITSN2	0	1	1	0	0	0	0	0	1	1	0	4
SPOPL	0	1	1	0	0	0	0	0	1	1	0	4
SMAD5	0	1	1	0	0	0	0	0	1	1	0	4
E2F3	0	1	1	0	0	0	0	0	1	1	0	4
NEUROD1	1	1	0	0	0	0	0	0	1	1	0	4
TCEB1	1	1	0	0	0	0	0	0	1	1	0	4
EBF2	1	1	0	0	0	0	0	0	1	1	0	4
LZIC	1	1	0	0	0	0	0	0	1	1	0	4
KIAA0556	1	1	0	0	0	0	0	0	1	1	0	4
ARPP19	0	0	0	0	0	1	1	1	0	1	0	4
EXT1	0	0	0	0	1	0	1	1	0	1	0	4
JARID2	0	0	0	0	1	0	1	1	0	1	0	4
CACNA1C	0	0	0	1	0	0	1	1	0	1	0	4
LIMS1	0	1	0	0	0	0	1	1	0	1	0	4
BTBD7	0	1	0	0	0	0	1	1	0	1	0	4
MAT2A	0	1	0	0	0	0	1	1	0	1	0	4
NAV1	0	1	0	0	0	0	1	1	0	1	0	4
CCND2	0	1	0	0	0	0	1	1	0	1	0	4
ANK1	0	0	0	0	1	1	0	1	0	1	0	4
GRIP1	0	0	0	1	0	1	0	1	0	1	0	4
CLCN5	0	0	1	0	0	1	0	1	0	1	0	4
PIK3R1	0	0	1	0	0	1	0	1	0	1	0	4
KIAA1549	0	0	1	0	0	1	0	1	0	1	0	4
XKR7	0	1	0	0	0	1	0	1	0	1	0	4
ZNF609	0	1	0	0	0	1	0	1	0	1	0	4
RUNX1T1	1	0	0	0	0	1	0	1	0	1	0	4
LPGAT1	0	0	0	1	1	0	0	1	0	1	0	4
ACVR2A	0	0	1	0	1	0	0	1	0	1	0	4
LAMC1	0	1	0	0	1	0	0	1	0	1	0	4
AKT3	0	1	0	0	1	0	0	1	0	1	0	4
VCL	0	0	1	1	0	0	0	1	0	1	0	4
C21orf91	0	1	0	1	0	0	0	1	0	1	0	4
NAV2	0	1	1	0	0	0	0	1	0	1	0	4
GPR37	1	1	0	0	0	0	0	1	0	1	0	4
CLASP2	0	0	0	1	0	1	1	0	0	1	0	4
MFHAS1	0	0	1	0	0	1	1	0	0	1	0	4
ADAM10	0	0	1	0	0	1	1	0	0	1	0	4
CDH4	0	1	0	0	0	1	1	0	0	1	0	4
ATXN7	0	0	0	1	1	0	1	0	0	1	0	4
MKNK2	0	0	1	0	1	0	1	0	0	1	0	4
TMEM64	0	0	1	0	1	0	1	0	0	1	0	4
MYCBP	0	1	0	0	1	0	1	0	0	1	0	4
B4GALT1	0	1	0	0	1	0	1	0	0	1	0	4
GJA9	0	1	0	0	1	0	1	0	0	1	0	4
SAR1B	0	1	0	1	0	0	1	0	0	1	0	4
TRPS1	0	1	0	1	0	0	1	0	0	1	0	4
MAP3K1	0	1	0	1	0	0	1	0	0	1	0	4
ZCCHC24	0	1	1	0	0	0	1	0	0	1	0	4
THAP2	0	1	1	0	0	0	1	0	0	1	0	4
LARP1	1	1	0	0	0	0	1	0	0	1	0	4
NCAM2	1	1	0	0	0	0	1	0	0	1	0	4
ADO	0	0	0	1	1	1	0	0	0	1	0	4
NBEA	0	0	0	1	1	1	0	0	0	1	0	4
MAPK1IP1L	0	0	0	1	1	1	0	0	0	1	0	4
DESI2	0	1	0	0	1	1	0	0	0	1	0	4
AFF1	0	1	0	0	1	1	0	0	0	1	0	4
CALN1	0	0	1	1	0	1	0	0	0	1	0	4
SETD7	0	0	1	1	0	1	0	0	0	1	0	4
TMX1	0	0	1	1	0	1	0	0	0	1	0	4
SYT1	0	0	1	1	0	1	0	0	0	1	0	4
TPCN1	0	1	0	1	0	1	0	0	0	1	0	4
KCNB1	0	1	0	1	0	1	0	0	0	1	0	4
GLCE	0	1	0	1	0	1	0	0	0	1	0	4
PHF17	0	1	0	1	0	1	0	0	0	1	0	4
NXF1	0	1	1	0	0	1	0	0	0	1	0	4
FBRSL1	0	1	1	0	0	1	0	0	0	1	0	4
GALNT3	1	0	1	0	0	1	0	0	0	1	0	4
MDGA2	1	1	0	0	0	1	0	0	0	1	0	4
LRP12	1	0	0	1	1	0	0	0	0	1	0	4
AAK1	1	1	0	0	1	0	0	0	0	1	0	4
FURIN	0	1	1	1	0	0	0	0	0	1	0	4
TMEM170B	0	1	1	1	0	0	0	0	0	1	0	4
GXYLT1	0	1	1	1	0	0	0	0	0	1	0	4
GAREM	0	1	1	1	0	0	0	0	0	1	0	4
C16orf52	1	0	1	1	0	0	0	0	0	1	0	4
IKZF2	1	1	1	0	0	0	0	0	0	1	0	4
PAG1	0	0	0	0	0	1	1	1	1	0	0	4
ITGA6	0	0	0	0	1	0	1	1	1	0	0	4
COL11A1	0	0	0	1	0	0	1	1	1	0	0	4
CSRNP2	1	0	0	0	0	0	1	1	1	0	0	4
ZNF469	1	0	0	0	0	0	1	1	1	0	0	4
HS3ST3B1	0	0	0	1	0	1	0	1	1	0	0	4
SLC6A17	0	0	0	1	0	1	0	1	1	0	0	4
TENM3	1	0	0	0	0	1	0	1	1	0	0	4
PSD2	1	0	0	0	0	1	0	1	1	0	0	4
KATNBL1	0	1	0	0	1	0	0	1	1	0	0	4
WDFY3	0	1	0	0	1	0	0	1	1	0	0	4
CCDC85A	1	0	0	0	1	0	0	1	1	0	0	4
FOS	1	0	0	0	1	0	0	1	1	0	0	4
ZDHHC21	1	0	0	0	1	0	0	1	1	0	0	4
ARRDC3	1	0	0	0	1	0	0	1	1	0	0	4
ELN	1	0	0	0	1	0	0	1	1	0	0	4
USP6NL	1	0	0	0	1	0	0	1	1	0	0	4
PRRC2C	1	0	0	0	1	0	0	1	1	0	0	4
EMP2	1	0	0	1	0	0	0	1	1	0	0	4
ZMYM2	1	0	0	1	0	0	0	1	1	0	0	4
CCNT2	1	0	1	0	0	0	0	1	1	0	0	4
HNRNPF	1	0	1	0	0	0	0	1	1	0	0	4
MTSS1L	1	0	1	0	0	0	0	1	1	0	0	4
LPPR5	1	0	1	0	0	0	0	1	1	0	0	4
NSD1	1	0	1	0	0	0	0	1	1	0	0	4
CAPN7	1	0	1	0	0	0	0	1	1	0	0	4
TNRC18	1	0	1	0	0	0	0	1	1	0	0	4
DRP2	1	0	1	0	0	0	0	1	1	0	0	4
STRN3	1	1	0	0	0	0	0	1	1	0	0	4
SAP30L	1	1	0	0	0	0	0	1	1	0	0	4
RALGPS1	1	1	0	0	0	0	0	1	1	0	0	4
EFNA5	1	1	0	0	0	0	0	1	1	0	0	4
TDG	1	1	0	0	0	0	0	1	1	0	0	4
BCL9L	1	1	0	0	0	0	0	1	1	0	0	4
ABI2	1	0	0	0	0	1	1	0	1	0	0	4
PLEKHG1	1	0	0	0	0	1	1	0	1	0	0	4
TSPAN5	1	0	0	0	0	1	1	0	1	0	0	4
SLC7A11	0	0	1	0	1	0	1	0	1	0	0	4
CACNA2D1	0	1	0	0	1	0	1	0	1	0	0	4
MAP1B	0	1	0	0	1	0	1	0	1	0	0	4
PNRC1	1	0	0	0	1	0	1	0	1	0	0	4
NLK	1	0	0	0	1	0	1	0	1	0	0	4
RCN2	1	0	0	0	1	0	1	0	1	0	0	4
PPP3R1	1	0	0	0	1	0	1	0	1	0	0	4
MAP3K9	1	0	0	0	1	0	1	0	1	0	0	4
TBL1XR1	1	0	0	0	1	0	1	0	1	0	0	4
GTF2A1	0	1	0	1	0	0	1	0	1	0	0	4
EIF4G2	1	0	0	1	0	0	1	0	1	0	0	4
ZBTB38	1	0	0	1	0	0	1	0	1	0	0	4
CDH20	1	0	0	1	0	0	1	0	1	0	0	4
SCAMP1	1	0	0	1	0	0	1	0	1	0	0	4
RANBP9	1	0	0	1	0	0	1	0	1	0	0	4
PTGS2	1	0	0	1	0	0	1	0	1	0	0	4
RAP2C	1	0	0	1	0	0	1	0	1	0	0	4
GATSL2	1	0	0	1	0	0	1	0	1	0	0	4
SLC30A7	0	1	1	0	0	0	1	0	1	0	0	4
UBE2D1	1	0	1	0	0	0	1	0	1	0	0	4
EIF5	1	0	1	0	0	0	1	0	1	0	0	4
WEE1	1	0	1	0	0	0	1	0	1	0	0	4
DDHD1	1	0	1	0	0	0	1	0	1	0	0	4
KPNA6	1	0	1	0	0	0	1	0	1	0	0	4
PIM1	1	1	0	0	0	0	1	0	1	0	0	4
ZNRF3	1	1	0	0	0	0	1	0	1	0	0	4
FAM199X	1	1	0	0	0	0	1	0	1	0	0	4
VLDLR	1	1	0	0	0	0	1	0	1	0	0	4
C10orf12	1	1	0	0	0	0	1	0	1	0	0	4
GRSF1	1	1	0	0	0	0	1	0	1	0	0	4
ZBTB7C	1	1	0	0	0	0	1	0	1	0	0	4
UGGT1	1	1	0	0	0	0	1	0	1	0	0	4
BICD2	1	1	0	0	0	0	1	0	1	0	0	4
CCNK	0	0	1	0	1	1	0	0	1	0	0	4
QSER1	0	1	0	0	1	1	0	0	1	0	0	4
MBNL1	1	0	0	0	1	1	0	0	1	0	0	4
NDRG4	1	0	0	0	1	1	0	0	1	0	0	4
PRKCE	1	0	0	0	1	1	0	0	1	0	0	4
BCL9	1	0	0	0	1	1	0	0	1	0	0	4
FBN2	1	0	0	1	0	1	0	0	1	0	0	4
ADRB1	1	0	0	1	0	1	0	0	1	0	0	4
KIT	1	0	0	1	0	1	0	0	1	0	0	4
SREK1	0	1	1	0	0	1	0	0	1	0	0	4
LYSMD3	0	1	1	0	0	1	0	0	1	0	0	4
SCN1A	1	0	1	0	0	1	0	0	1	0	0	4
SHISA6	1	0	1	0	0	1	0	0	1	0	0	4
ASAP1	1	0	1	0	0	1	0	0	1	0	0	4
EBF1	1	1	0	0	0	1	0	0	1	0	0	4
KIF2A	1	1	0	0	0	1	0	0	1	0	0	4
ERN1	1	1	0	0	0	1	0	0	1	0	0	4
NACC1	1	1	0	0	0	1	0	0	1	0	0	4
TSHZ2	1	1	0	0	0	1	0	0	1	0	0	4
TMF1	1	0	0	1	1	0	0	0	1	0	0	4
MBTPS2	1	0	0	1	1	0	0	0	1	0	0	4
TULP4	1	0	0	1	1	0	0	0	1	0	0	4
ZC3H6	1	0	0	1	1	0	0	0	1	0	0	4
CBFA2T2	1	0	0	1	1	0	0	0	1	0	0	4
KIF3A	0	1	1	0	1	0	0	0	1	0	0	4
DTNA	0	1	1	0	1	0	0	0	1	0	0	4
MYBL1	1	0	1	0	1	0	0	0	1	0	0	4
ZNF800	1	0	1	0	1	0	0	0	1	0	0	4
ZEB1	1	0	1	0	1	0	0	0	1	0	0	4
AFAP1	1	0	1	0	1	0	0	0	1	0	0	4
RUNX1	1	0	1	0	1	0	0	0	1	0	0	4
FRYL	1	0	1	0	1	0	0	0	1	0	0	4
KITLG	1	0	1	0	1	0	0	0	1	0	0	4
PAFAH1B1	1	1	0	0	1	0	0	0	1	0	0	4
MYO1E	1	1	0	0	1	0	0	0	1	0	0	4
PAPD5	1	1	0	0	1	0	0	0	1	0	0	4
ETS1	1	1	0	0	1	0	0	0	1	0	0	4
BCL6	1	1	0	0	1	0	0	0	1	0	0	4
EPN2	1	1	0	0	1	0	0	0	1	0	0	4
USP47	1	1	0	0	1	0	0	0	1	0	0	4
RALBP1	1	1	0	0	1	0	0	0	1	0	0	4
PPP2R5E	1	1	0	0	1	0	0	0	1	0	0	4
NR3C1	1	1	0	0	1	0	0	0	1	0	0	4
SIX4	1	1	0	0	1	0	0	0	1	0	0	4
IPO8	1	1	0	0	1	0	0	0	1	0	0	4
KLF6	1	1	0	0	1	0	0	0	1	0	0	4
STAC	0	1	1	1	0	0	0	0	1	0	0	4
MYH10	0	1	1	1	0	0	0	0	1	0	0	4
RREB1	0	1	1	1	0	0	0	0	1	0	0	4
PRICKLE1	1	0	1	1	0	0	0	0	1	0	0	4
MED14	1	0	1	1	0	0	0	0	1	0	0	4
UBE2F	1	0	1	1	0	0	0	0	1	0	0	4
ITGA8	1	0	1	1	0	0	0	0	1	0	0	4
PTPN5	1	0	1	1	0	0	0	0	1	0	0	4
GABBR2	1	0	1	1	0	0	0	0	1	0	0	4
TMED5	1	0	1	1	0	0	0	0	1	0	0	4
USP46	1	0	1	1	0	0	0	0	1	0	0	4
MET	1	0	1	1	0	0	0	0	1	0	0	4
C3orf58	1	1	0	1	0	0	0	0	1	0	0	4
CACNB2	1	1	0	1	0	0	0	0	1	0	0	4
FAM76B	1	1	0	1	0	0	0	0	1	0	0	4
JPH1	1	1	0	1	0	0	0	0	1	0	0	4
PDE4A	1	1	0	1	0	0	0	0	1	0	0	4
PANK1	1	1	1	0	0	0	0	0	1	0	0	4
VPS4B	1	1	1	0	0	0	0	0	1	0	0	4
RAB4A	1	1	1	0	0	0	0	0	1	0	0	4
RASD2	1	1	1	0	0	0	0	0	1	0	0	4
LANCL3	1	1	1	0	0	0	0	0	1	0	0	4
TAL1	1	1	1	0	0	0	0	0	1	0	0	4
SPRY3	1	1	1	0	0	0	0	0	1	0	0	4
ECE1	1	1	1	0	0	0	0	0	1	0	0	4
TMEM33	0	0	0	1	0	1	1	1	0	0	0	4
SLC16A10	0	0	1	0	0	1	1	1	0	0	0	4
GRIN2B	0	0	1	0	0	1	1	1	0	0	0	4
FBXO28	0	1	0	0	0	1	1	1	0	0	0	4
COL5A1	0	0	0	1	1	0	1	1	0	0	0	4
PIK3R3	0	0	0	1	1	0	1	1	0	0	0	4
LARP4	0	0	1	0	1	0	1	1	0	0	0	4
CNR1	0	0	1	0	1	0	1	1	0	0	0	4
PDHX	0	0	1	0	1	0	1	1	0	0	0	4
BRWD1	0	1	0	0	1	0	1	1	0	0	0	4
DDX3Y	0	1	0	0	1	0	1	1	0	0	0	4
LIF	0	1	0	0	1	0	1	1	0	0	0	4
KLHL42	0	1	0	0	1	0	1	1	0	0	0	4
HOMER1	1	0	0	0	1	0	1	1	0	0	0	4
MEX3B	1	0	0	0	1	0	1	1	0	0	0	4
KLHL28	0	1	0	1	0	0	1	1	0	0	0	4
MIB1	0	1	0	1	0	0	1	1	0	0	0	4
AMOT	0	1	0	1	0	0	1	1	0	0	0	4
UBTD2	0	1	0	1	0	0	1	1	0	0	0	4
C17orf103	0	1	0	1	0	0	1	1	0	0	0	4
CDK6	1	0	0	1	0	0	1	1	0	0	0	4
RFX7	1	0	0	1	0	0	1	1	0	0	0	4
CPM	1	0	0	1	0	0	1	1	0	0	0	4
TET1	0	1	1	0	0	0	1	1	0	0	0	4
CHSY1	1	1	0	0	0	0	1	1	0	0	0	4
CDC42BPA	0	0	0	1	1	1	0	1	0	0	0	4
PLXDC2	0	0	0	1	1	1	0	1	0	0	0	4
FGD4	0	0	0	1	1	1	0	1	0	0	0	4
TNFAIP1	0	0	0	1	1	1	0	1	0	0	0	4
CEP97	0	0	0	1	1	1	0	1	0	0	0	4
FAM3C	0	0	0	1	1	1	0	1	0	0	0	4
MBLAC2	0	0	1	0	1	1	0	1	0	0	0	4
SRGAP2	0	0	1	0	1	1	0	1	0	0	0	4
ZBTB41	0	1	0	0	1	1	0	1	0	0	0	4
YY1	0	1	0	0	1	1	0	1	0	0	0	4
FOXN3	0	0	1	1	0	1	0	1	0	0	0	4
DIRAS1	0	0	1	1	0	1	0	1	0	0	0	4
NFIX	0	1	0	1	0	1	0	1	0	0	0	4
TACC1	0	1	1	0	0	1	0	1	0	0	0	4
FRMD4A	0	1	1	0	0	1	0	1	0	0	0	4
RYBP	0	1	1	0	0	1	0	1	0	0	0	4
BAHD1	0	1	1	0	0	1	0	1	0	0	0	4
C1orf21	0	1	1	0	0	1	0	1	0	0	0	4
MBD5	1	0	1	0	0	1	0	1	0	0	0	4
C7orf60	1	0	1	0	0	1	0	1	0	0	0	4
PHLPP2	0	0	1	1	1	0	0	1	0	0	0	4
XRN1	0	1	0	1	1	0	0	1	0	0	0	4
TADA2B	0	1	0	1	1	0	0	1	0	0	0	4
FSTL1	0	1	0	1	1	0	0	1	0	0	0	4
MAPK8	1	0	0	1	1	0	0	1	0	0	0	4
RMND5A	1	0	0	1	1	0	0	1	0	0	0	4
GABRB1	0	1	1	0	1	0	0	1	0	0	0	4
ZFP36L1	0	1	1	0	1	0	0	1	0	0	0	4
ANKFY1	0	1	1	0	1	0	0	1	0	0	0	4
SMURF2	0	1	1	1	0	0	0	1	0	0	0	4
STK35	0	1	1	1	0	0	0	1	0	0	0	4
TTC9	0	1	1	1	0	0	0	1	0	0	0	4
MAPK10	0	1	1	1	0	0	0	1	0	0	0	4
NDST1	0	1	1	1	0	0	0	1	0	0	0	4
DAB2IP	1	0	1	1	0	0	0	1	0	0	0	4
PPP1R9A	1	0	1	1	0	0	0	1	0	0	0	4
STK38L	1	0	1	1	0	0	0	1	0	0	0	4
DICER1	1	1	0	1	0	0	0	1	0	0	0	4
SUB1	1	1	0	1	0	0	0	1	0	0	0	4
PPP6C	0	0	0	1	1	1	1	0	0	0	0	4
ARF6	0	0	0	1	1	1	1	0	0	0	0	4
NAB1	0	0	0	1	1	1	1	0	0	0	0	4
PAN3	0	1	0	0	1	1	1	0	0	0	0	4
PLCXD3	0	1	0	0	1	1	1	0	0	0	0	4
ETNK1	0	1	0	0	1	1	1	0	0	0	0	4
SLC22A23	0	0	1	1	0	1	1	0	0	0	0	4
SLC6A6	0	0	1	1	0	1	1	0	0	0	0	4
FUT9	0	0	1	1	0	1	1	0	0	0	0	4
SERP1	0	1	0	1	0	1	1	0	0	0	0	4
VSIG10	0	1	0	1	0	1	1	0	0	0	0	4
BCAT1	0	1	0	1	0	1	1	0	0	0	0	4
TCF12	1	0	0	1	0	1	1	0	0	0	0	4
ABL2	0	1	1	0	0	1	1	0	0	0	0	4
ERMP1	0	1	1	0	0	1	1	0	0	0	0	4
SH3RF1	0	1	1	0	0	1	1	0	0	0	0	4
MPP6	0	1	1	0	0	1	1	0	0	0	0	4
CHIC1	0	1	1	0	1	0	1	0	0	0	0	4
LIN28B	0	1	1	0	1	0	1	0	0	0	0	4
ATL3	0	1	1	0	1	0	1	0	0	0	0	4
WNK1	0	1	1	0	1	0	1	0	0	0	0	4
NUS1	1	0	1	0	1	0	1	0	0	0	0	4
GREB1L	1	0	1	0	1	0	1	0	0	0	0	4
SMAP1	1	0	1	0	1	0	1	0	0	0	0	4
G3BP2	1	1	0	0	1	0	1	0	0	0	0	4
CTDSP2	0	1	1	1	0	0	1	0	0	0	0	4
SSFA2	1	1	0	1	0	0	1	0	0	0	0	4
PHF15	0	0	1	1	1	1	0	0	0	0	0	4
PDGFRA	0	0	1	1	1	1	0	0	0	0	0	4
PPP4R2	0	0	1	1	1	1	0	0	0	0	0	4
NRXN1	0	0	1	1	1	1	0	0	0	0	0	4
DNAJC3	0	0	1	1	1	1	0	0	0	0	0	4
ANKRD44	0	1	0	1	1	1	0	0	0	0	0	4
ADCY9	0	1	0	1	1	1	0	0	0	0	0	4
YIPF6	0	1	0	1	1	1	0	0	0	0	0	4
ACSL6	1	0	0	1	1	1	0	0	0	0	0	4
PRLR	1	1	0	0	1	1	0	0	0	0	0	4
SPAG9	1	1	0	0	1	1	0	0	0	0	0	4
GRIA2	1	1	0	0	1	1	0	0	0	0	0	4
CRKL	0	1	1	1	0	1	0	0	0	0	0	4
FAM78A	0	1	1	1	0	1	0	0	0	0	0	4
NXT2	0	1	1	1	0	1	0	0	0	0	0	4
KCNK2	0	1	1	1	0	1	0	0	0	0	0	4
SSH1	1	1	1	0	0	1	0	0	0	0	0	4
GPD2	0	1	1	1	1	0	0	0	0	0	0	4
PDE10A	0	1	1	1	1	0	0	0	0	0	0	4
TGFBR1	1	1	1	0	1	0	0	0	0	0	0	4
SENP7	0	0	0	0	0	0	0	0	1	1	1	3
ARL4A	0	0	0	0	0	0	0	1	0	1	1	3
PTPN3	0	0	0	0	0	0	1	0	0	1	1	3
KIAA1522	0	0	0	0	0	1	0	0	0	1	1	3
ANKRD40	0	0	0	0	0	1	0	0	0	1	1	3
PKNOX2	0	0	0	0	1	0	0	0	0	1	1	3
HCN1	0	0	0	0	1	0	0	0	0	1	1	3
KREMEN1	0	0	0	0	1	0	0	0	0	1	1	3
RGS7BP	0	0	0	1	0	0	0	0	0	1	1	3
SMIM14	0	0	1	0	0	0	0	0	0	1	1	3
GPR124	0	1	0	0	0	0	0	0	0	1	1	3
TMEM168	0	1	0	0	0	0	0	0	0	1	1	3
SP3	0	1	0	0	0	0	0	0	0	1	1	3
UBXN2A	0	1	0	0	0	0	0	0	0	1	1	3
FXR1	0	1	0	0	0	0	0	0	0	1	1	3
PODXL	0	0	0	0	1	0	0	0	1	0	1	3
KCTD10	0	0	0	0	1	0	0	0	1	0	1	3
PKIA	0	0	1	0	0	0	0	0	1	0	1	3
CRK	1	0	0	0	0	0	0	0	1	0	1	3
SON	1	0	0	0	0	0	0	0	1	0	1	3
NCKAP1	1	0	0	0	0	0	0	0	1	0	1	3
SLC23A2	1	0	0	0	0	0	0	0	1	0	1	3
THBS1	1	0	0	0	0	0	0	0	1	0	1	3
CEP41	0	0	0	0	0	0	1	1	0	0	1	3
HSPA4L	0	0	0	0	0	0	1	1	0	0	1	3
KLHDC10	0	0	0	0	0	1	0	1	0	0	1	3
BICD1	0	0	0	0	0	1	0	1	0	0	1	3
ATRN	0	0	0	0	0	1	0	1	0	0	1	3
AKAP5	0	0	0	0	1	0	0	1	0	0	1	3
B3GALT1	0	0	0	0	1	0	0	1	0	0	1	3
MLF1	0	0	0	0	1	0	0	1	0	0	1	3
SCHIP1	0	0	0	0	1	0	0	1	0	0	1	3
COL16A1	0	0	0	0	1	0	0	1	0	0	1	3
IQCJ-SCHIP1	0	0	0	0	1	0	0	1	0	0	1	3
SYPL2	0	0	0	0	1	0	0	1	0	0	1	3
FKBP4	0	0	0	1	0	0	0	1	0	0	1	3
KIAA1432	0	0	0	1	0	0	0	1	0	0	1	3
KDM5B	0	0	0	1	0	0	0	1	0	0	1	3
ARMC8	0	0	1	0	0	0	0	1	0	0	1	3
KIAA1199	0	0	1	0	0	0	0	1	0	0	1	3
TSPAN14	0	0	1	0	0	0	0	1	0	0	1	3
TLL1	0	1	0	0	0	0	0	1	0	0	1	3
EML5	0	1	0	0	0	0	0	1	0	0	1	3
SLC31A1	0	1	0	0	0	0	0	1	0	0	1	3
ATP6V1A	1	0	0	0	0	0	0	1	0	0	1	3
C16orf72	1	0	0	0	0	0	0	1	0	0	1	3
SAMD8	0	0	0	0	0	1	1	0	0	0	1	3
SLC38A9	0	0	0	0	0	1	1	0	0	0	1	3
TAF13	0	0	0	0	1	0	1	0	0	0	1	3
HS3ST3A1	0	0	0	0	1	0	1	0	0	0	1	3
DDX52	0	0	0	0	1	0	1	0	0	0	1	3
TCF7L2	0	0	0	0	1	0	1	0	0	0	1	3
HEPHL1	0	0	0	0	1	0	1	0	0	0	1	3
IPPK	0	0	0	0	1	0	1	0	0	0	1	3
SLC26A9	0	0	0	0	1	0	1	0	0	0	1	3
SLC16A6	0	0	0	0	1	0	1	0	0	0	1	3
CREBL2	0	0	0	0	1	0	1	0	0	0	1	3
BHLHE40	0	0	0	0	1	0	1	0	0	0	1	3
FAM46C	0	0	0	0	1	0	1	0	0	0	1	3
YIPF4	0	0	0	0	1	0	1	0	0	0	1	3
TAF9B	0	0	0	0	1	0	1	0	0	0	1	3
STT3B	0	0	0	1	0	0	1	0	0	0	1	3
HMGA2	0	0	0	1	0	0	1	0	0	0	1	3
PWWP2A	0	0	0	1	0	0	1	0	0	0	1	3
ADAM9	0	0	0	1	0	0	1	0	0	0	1	3
DNAJB5	0	0	0	1	0	0	1	0	0	0	1	3
DOCK11	0	0	1	0	0	0	1	0	0	0	1	3
MAP7	0	1	0	0	0	0	1	0	0	0	1	3
ETV3	0	1	0	0	0	0	1	0	0	0	1	3
TMEM194A	0	1	0	0	0	0	1	0	0	0	1	3
PRKAA2	0	1	0	0	0	0	1	0	0	0	1	3
KCNS2	0	1	0	0	0	0	1	0	0	0	1	3
EPG5	0	1	0	0	0	0	1	0	0	0	1	3
GRIN2A	0	1	0	0	0	0	1	0	0	0	1	3
ERLIN1	1	0	0	0	0	0	1	0	0	0	1	3
RAB21	1	0	0	0	0	0	1	0	0	0	1	3
CLVS1	0	0	0	0	1	1	0	0	0	0	1	3
BIRC6	0	0	0	0	1	1	0	0	0	0	1	3
PPP2R2C	0	0	0	0	1	1	0	0	0	0	1	3
SYNE1	0	0	0	0	1	1	0	0	0	0	1	3
GNAO1	0	0	0	0	1	1	0	0	0	0	1	3
WASL	0	0	0	0	1	1	0	0	0	0	1	3
SIAE	0	0	0	0	1	1	0	0	0	0	1	3
DOCK7	0	0	0	0	1	1	0	0	0	0	1	3
PCNP	0	0	0	0	1	1	0	0	0	0	1	3
SENP2	0	0	0	0	1	1	0	0	0	0	1	3
RASSF2	0	0	0	0	1	1	0	0	0	0	1	3
HIC2	0	0	0	0	1	1	0	0	0	0	1	3
SERPINI1	0	0	0	1	0	1	0	0	0	0	1	3
SLAIN1	0	0	0	1	0	1	0	0	0	0	1	3
GREM1	0	0	1	0	0	1	0	0	0	0	1	3
CBL	0	1	0	0	0	1	0	0	0	0	1	3
SCN2B	0	1	0	0	0	1	0	0	0	0	1	3
NRXN3	1	0	0	0	0	1	0	0	0	0	1	3
GFRA1	1	0	0	0	0	1	0	0	0	0	1	3
PAFAH1B2	0	0	0	1	1	0	0	0	0	0	1	3
ZNF664	0	0	0	1	1	0	0	0	0	0	1	3
44077	0	0	0	1	1	0	0	0	0	0	1	3
SLC12A5	0	0	0	1	1	0	0	0	0	0	1	3
GPR180	0	0	0	1	1	0	0	0	0	0	1	3
IL1RAPL1	0	0	0	1	1	0	0	0	0	0	1	3
ATXN3	0	0	1	0	1	0	0	0	0	0	1	3
DNAJB1	0	0	1	0	1	0	0	0	0	0	1	3
ING5	0	0	1	0	1	0	0	0	0	0	1	3
NPTXR	0	0	1	0	1	0	0	0	0	0	1	3
SOWAHA	0	0	1	0	1	0	0	0	0	0	1	3
FOXB1	0	0	1	0	1	0	0	0	0	0	1	3
SRPK2	0	0	1	0	1	0	0	0	0	0	1	3
AMER2	0	0	1	0	1	0	0	0	0	0	1	3
AK3	0	1	0	0	1	0	0	0	0	0	1	3
AC012215.1	0	1	0	0	1	0	0	0	0	0	1	3
DYNC1LI2	0	1	0	0	1	0	0	0	0	0	1	3
PDE5A	0	1	0	0	1	0	0	0	0	0	1	3
GNAQ	0	1	0	0	1	0	0	0	0	0	1	3
IQGAP2	0	1	0	0	1	0	0	0	0	0	1	3
EGR1	0	1	0	0	1	0	0	0	0	0	1	3
CLOCK	0	1	0	0	1	0	0	0	0	0	1	3
YOD1	0	1	0	0	1	0	0	0	0	0	1	3
UNC5D	0	1	0	0	1	0	0	0	0	0	1	3
ARIH1	0	1	0	0	1	0	0	0	0	0	1	3
TTLL7	1	0	0	0	1	0	0	0	0	0	1	3
COX7B	0	0	1	1	0	0	0	0	0	0	1	3
SPATA13	0	1	0	1	0	0	0	0	0	0	1	3
GJC1	0	1	0	1	0	0	0	0	0	0	1	3
C2orf68	0	1	0	1	0	0	0	0	0	0	1	3
PCGF5	0	1	0	1	0	0	0	0	0	0	1	3
EYA4	0	1	1	0	0	0	0	0	0	0	1	3
FAM204A	1	1	0	0	0	0	0	0	0	0	1	3
C5orf24	0	0	0	0	0	0	0	1	1	1	0	3
CYTH3	0	0	0	0	0	0	0	1	1	1	0	3
ITPR1	0	0	0	0	0	0	1	0	1	1	0	3
CCDC144A	0	0	0	0	0	1	0	0	1	1	0	3
USP6	0	0	0	0	0	1	0	0	1	1	0	3
GLCCI1	0	0	0	0	1	0	0	0	1	1	0	3
GPR158	0	0	0	1	0	0	0	0	1	1	0	3
SRC	0	0	0	1	0	0	0	0	1	1	0	3
KCNMB2	0	0	0	1	0	0	0	0	1	1	0	3
NFE2L2	0	0	1	0	0	0	0	0	1	1	0	3
CITED2	0	0	1	0	0	0	0	0	1	1	0	3
CRTC1	0	0	1	0	0	0	0	0	1	1	0	3
MYB	0	1	0	0	0	0	0	0	1	1	0	3
ROCK2	0	1	0	0	0	0	0	0	1	1	0	3
RALGPS2	0	1	0	0	0	0	0	0	1	1	0	3
MBNL3	0	1	0	0	0	0	0	0	1	1	0	3
TES	1	0	0	0	0	0	0	0	1	1	0	3
RASA1	1	0	0	0	0	0	0	0	1	1	0	3
MORC3	1	0	0	0	0	0	0	0	1	1	0	3
PTCH1	1	0	0	0	0	0	0	0	1	1	0	3
ARID1A	1	0	0	0	0	0	0	0	1	1	0	3
ZC2HC1A	1	0	0	0	0	0	0	0	1	1	0	3
REST	0	0	0	0	0	0	1	1	0	1	0	3
PHF21A	0	0	0	0	0	0	1	1	0	1	0	3
CCSER2	0	0	0	0	0	0	1	1	0	1	0	3
NFATC3	0	0	0	0	0	1	0	1	0	1	0	3
CELF6	0	0	0	0	0	1	0	1	0	1	0	3
SCAMP5	0	0	0	0	0	1	0	1	0	1	0	3
DAAM1	0	0	0	0	0	1	0	1	0	1	0	3
ZMIZ1	0	0	0	0	0	1	0	1	0	1	0	3
C20orf112	0	0	0	0	0	1	0	1	0	1	0	3
WDR26	0	0	0	0	0	1	0	1	0	1	0	3
RBAK	0	0	0	0	1	0	0	1	0	1	0	3
RNF169	0	0	0	0	1	0	0	1	0	1	0	3
SLC16A7	0	0	0	0	1	0	0	1	0	1	0	3
SCML2	0	0	0	0	1	0	0	1	0	1	0	3
ING2	0	0	0	1	0	0	0	1	0	1	0	3
KCNC3	0	0	0	1	0	0	0	1	0	1	0	3
TGFB2	0	0	0	1	0	0	0	1	0	1	0	3
PRKAB2	0	0	0	1	0	0	0	1	0	1	0	3
PDP2	0	0	1	0	0	0	0	1	0	1	0	3
DOT1L	0	0	1	0	0	0	0	1	0	1	0	3
CAMK1D	0	0	1	0	0	0	0	1	0	1	0	3
NFIC	0	1	0	0	0	0	0	1	0	1	0	3
OSBPL6	0	1	0	0	0	0	0	1	0	1	0	3
KCTD5	0	1	0	0	0	0	0	1	0	1	0	3
WASF2	0	1	0	0	0	0	0	1	0	1	0	3
ONECUT1	0	1	0	0	0	0	0	1	0	1	0	3
SMARCC1	0	1	0	0	0	0	0	1	0	1	0	3
ATP2B4	0	1	0	0	0	0	0	1	0	1	0	3
MRE11A	0	1	0	0	0	0	0	1	0	1	0	3
EML6	0	1	0	0	0	0	0	1	0	1	0	3
PXMP4	0	1	0	0	0	0	0	1	0	1	0	3
KCNQ4	0	0	0	0	0	1	1	0	0	1	0	3
INHBB	0	0	0	0	0	1	1	0	0	1	0	3
LRCH1	0	0	0	0	0	1	1	0	0	1	0	3
MEF2C	0	0	0	0	0	1	1	0	0	1	0	3
SLC38A1	0	0	0	0	0	1	1	0	0	1	0	3
AL590483.1	0	0	0	0	1	0	1	0	0	1	0	3
FAF1	0	0	0	0	1	0	1	0	0	1	0	3
SLC6A15	0	0	0	1	0	0	1	0	0	1	0	3
TMEM56	0	0	0	1	0	0	1	0	0	1	0	3
ADAM23	0	0	0	1	0	0	1	0	0	1	0	3
KPNA5	0	0	1	0	0	0	1	0	0	1	0	3
GALNT7	0	0	1	0	0	0	1	0	0	1	0	3
TTC28	0	0	1	0	0	0	1	0	0	1	0	3
MDN1	0	0	1	0	0	0	1	0	0	1	0	3
PCNX	0	0	1	0	0	0	1	0	0	1	0	3
CDK13	0	1	0	0	0	0	1	0	0	1	0	3
TSC22D4	0	1	0	0	0	0	1	0	0	1	0	3
ZDHHC20	0	1	0	0	0	0	1	0	0	1	0	3
RHOU	0	1	0	0	0	0	1	0	0	1	0	3
DAB2	0	1	0	0	0	0	1	0	0	1	0	3
LMAN1	0	1	0	0	0	0	1	0	0	1	0	3
SYT10	1	0	0	0	0	0	1	0	0	1	0	3
ZSWIM5	1	0	0	0	0	0	1	0	0	1	0	3
KCND1	0	0	0	1	0	1	0	0	0	1	0	3
CADM2	0	0	0	1	0	1	0	0	0	1	0	3
RICTOR	0	0	0	1	0	1	0	0	0	1	0	3
SCRT2	0	0	0	1	0	1	0	0	0	1	0	3
CHM	0	0	0	1	0	1	0	0	0	1	0	3
KIAA1456	0	0	0	1	0	1	0	0	0	1	0	3
ZDHHC23	0	0	0	1	0	1	0	0	0	1	0	3
BSN	0	0	0	1	0	1	0	0	0	1	0	3
MBD6	0	0	0	1	0	1	0	0	0	1	0	3
STX1B	0	0	0	1	0	1	0	0	0	1	0	3
NEUROD4	0	0	1	0	0	1	0	0	0	1	0	3
OTX2	0	0	1	0	0	1	0	0	0	1	0	3
MPPED2	0	0	1	0	0	1	0	0	0	1	0	3
TMEM25	0	0	1	0	0	1	0	0	0	1	0	3
CLCN3	0	0	1	0	0	1	0	0	0	1	0	3
IKZF1	0	0	1	0	0	1	0	0	0	1	0	3
TXLNG	0	0	1	0	0	1	0	0	0	1	0	3
SGCD	0	1	0	0	0	1	0	0	0	1	0	3
IMPAD1	0	1	0	0	0	1	0	0	0	1	0	3
ORC2	0	1	0	0	0	1	0	0	0	1	0	3
TMED8	0	1	0	0	0	1	0	0	0	1	0	3
RAD51L3-RFFL	0	1	0	0	0	1	0	0	0	1	0	3
SHC1	0	1	0	0	0	1	0	0	0	1	0	3
RFFL	0	1	0	0	0	1	0	0	0	1	0	3
SH3KBP1	0	1	0	0	0	1	0	0	0	1	0	3
ELK4	0	1	0	0	0	1	0	0	0	1	0	3
B3GAT2	1	0	0	0	0	1	0	0	0	1	0	3
EPHA4	0	0	0	1	1	0	0	0	0	1	0	3
IRS2	0	0	0	1	1	0	0	0	0	1	0	3
ATP2A2	0	0	0	1	1	0	0	0	0	1	0	3
BAG4	0	0	0	1	1	0	0	0	0	1	0	3
ZMYND11	0	0	0	1	1	0	0	0	0	1	0	3
WWC2	0	0	0	1	1	0	0	0	0	1	0	3
NAA50	0	0	1	0	1	0	0	0	0	1	0	3
CKAP4	0	0	1	0	1	0	0	0	0	1	0	3
STIM2	0	0	1	0	1	0	0	0	0	1	0	3
BMPR2	0	0	1	0	1	0	0	0	0	1	0	3
CDON	0	0	1	0	1	0	0	0	0	1	0	3
TAF4	0	0	1	0	1	0	0	0	0	1	0	3
TMEM181	0	1	0	0	1	0	0	0	0	1	0	3
FAM171A1	0	1	0	0	1	0	0	0	0	1	0	3
FSD1L	0	1	0	0	1	0	0	0	0	1	0	3
KIAA0247	0	1	0	0	1	0	0	0	0	1	0	3
RALA	0	1	0	0	1	0	0	0	0	1	0	3
SLC9A6	0	1	0	0	1	0	0	0	0	1	0	3
DDIT4	1	0	0	0	1	0	0	0	0	1	0	3
HNRNPK	1	0	0	0	1	0	0	0	0	1	0	3
PITPNB	1	0	0	0	1	0	0	0	0	1	0	3
SLC25A53	1	0	0	0	1	0	0	0	0	1	0	3
PTBP1	0	1	0	1	0	0	0	0	0	1	0	3
RYR2	0	1	0	1	0	0	0	0	0	1	0	3
FAM135B	0	1	0	1	0	0	0	0	0	1	0	3
FBXL4	0	1	0	1	0	0	0	0	0	1	0	3
SP9	0	1	0	1	0	0	0	0	0	1	0	3
CBFB	0	1	1	0	0	0	0	0	0	1	0	3
GFPT2	0	1	1	0	0	0	0	0	0	1	0	3
GRB2	0	1	1	0	0	0	0	0	0	1	0	3
KCNA6	0	1	1	0	0	0	0	0	0	1	0	3
SPRY2	0	1	1	0	0	0	0	0	0	1	0	3
TMEM110	0	1	1	0	0	0	0	0	0	1	0	3
DLL4	0	1	1	0	0	0	0	0	0	1	0	3
TFDP2	0	1	1	0	0	0	0	0	0	1	0	3
FAM177A1	0	1	1	0	0	0	0	0	0	1	0	3
PARD6B	1	0	1	0	0	0	0	0	0	1	0	3
SRSF1	1	0	1	0	0	0	0	0	0	1	0	3
RPL36A-HNRNPH2	1	0	1	0	0	0	0	0	0	1	0	3
SPTBN1	1	0	1	0	0	0	0	0	0	1	0	3
ZNF827	1	0	1	0	0	0	0	0	0	1	0	3
RYR3	1	1	0	0	0	0	0	0	0	1	0	3
NR3C2	1	1	0	0	0	0	0	0	0	1	0	3
TIA1	1	1	0	0	0	0	0	0	0	1	0	3
TMTC3	0	0	0	0	0	0	1	1	1	0	0	3
NUDT11	0	0	0	0	0	0	1	1	1	0	0	3
GOLGA7	0	0	0	0	0	1	0	1	1	0	0	3
FAM193B	0	0	1	0	0	0	0	1	1	0	0	3
IRS1	0	0	1	0	0	0	0	1	1	0	0	3
ALS2	0	1	0	0	0	0	0	1	1	0	0	3
XKR6	0	1	0	0	0	0	0	1	1	0	0	3
PTHLH	1	0	0	0	0	0	0	1	1	0	0	3
CAV2	1	0	0	0	0	0	0	1	1	0	0	3
BBC3	1	0	0	0	0	0	0	1	1	0	0	3
MYCN	1	0	0	0	0	0	0	1	1	0	0	3
HMGCR	1	0	0	0	0	0	0	1	1	0	0	3
STARD8	1	0	0	0	0	0	0	1	1	0	0	3
TMEM65	1	0	0	0	0	0	0	1	1	0	0	3
LSM14B	1	0	0	0	0	0	0	1	1	0	0	3
SETD5	1	0	0	0	0	0	0	1	1	0	0	3
FBN1	1	0	0	0	0	0	0	1	1	0	0	3
ZBTB5	1	0	0	0	0	0	0	1	1	0	0	3
EMP1	1	0	0	0	0	0	0	1	1	0	0	3
NANOS1	1	0	0	0	0	0	0	1	1	0	0	3
REV3L	1	0	0	0	0	0	0	1	1	0	0	3
BEAN1	1	0	0	0	0	0	0	1	1	0	0	3
ZNF532	1	0	0	0	0	0	0	1	1	0	0	3
ADAMTS17	1	0	0	0	0	0	0	1	1	0	0	3
TANC1	1	0	0	0	0	0	0	1	1	0	0	3
TRIM24	1	0	0	0	0	0	0	1	1	0	0	3
SYNGAP1	1	0	0	0	0	0	0	1	1	0	0	3
KDM6B	1	0	0	0	0	0	0	1	1	0	0	3
ZNF366	1	0	0	0	0	0	0	1	1	0	0	3
MTPN	0	0	0	0	1	0	1	0	1	0	0	3
GLTSCR1L	0	0	0	1	0	0	1	0	1	0	0	3
ESRRG	0	0	0	1	0	0	1	0	1	0	0	3
CAPZA1	0	0	1	0	0	0	1	0	1	0	0	3
ANK2	0	0	1	0	0	0	1	0	1	0	0	3
ARFGEF1	0	0	1	0	0	0	1	0	1	0	0	3
SHH	0	0	1	0	0	0	1	0	1	0	0	3
PCDH18	1	0	0	0	0	0	1	0	1	0	0	3
ARNTL2	1	0	0	0	0	0	1	0	1	0	0	3
SMAD1	1	0	0	0	0	0	1	0	1	0	0	3
MKL2	1	0	0	0	0	0	1	0	1	0	0	3
ZBTB18	1	0	0	0	0	0	1	0	1	0	0	3
ARL4C	1	0	0	0	0	0	1	0	1	0	0	3
KPNA2	1	0	0	0	0	0	1	0	1	0	0	3
SALL1	1	0	0	0	0	0	1	0	1	0	0	3
STMN1	1	0	0	0	0	0	1	0	1	0	0	3
TNKS2	1	0	0	0	0	0	1	0	1	0	0	3
DLG5	1	0	0	0	0	0	1	0	1	0	0	3
ANKRD11	1	0	0	0	0	0	1	0	1	0	0	3
ESCO1	1	0	0	0	0	0	1	0	1	0	0	3
SLC1A1	1	0	0	0	0	0	1	0	1	0	0	3
PHF20L1	1	0	0	0	0	0	1	0	1	0	0	3
TAB2	1	0	0	0	0	0	1	0	1	0	0	3
WHSC1L1	1	0	0	0	0	0	1	0	1	0	0	3
STX7	1	0	0	0	0	0	1	0	1	0	0	3
PUM1	0	0	0	0	1	1	0	0	1	0	0	3
SLC45A3	0	0	0	1	0	1	0	0	1	0	0	3
SEPHS1	0	0	0	1	0	1	0	0	1	0	0	3
TNC	0	0	0	1	0	1	0	0	1	0	0	3
SKIL	0	0	0	1	0	1	0	0	1	0	0	3
PPP1CC	0	0	1	0	0	1	0	0	1	0	0	3
HOXA10	0	0	1	0	0	1	0	0	1	0	0	3
BRPF3	0	0	1	0	0	1	0	0	1	0	0	3
PLD5	0	1	0	0	0	1	0	0	1	0	0	3
CXorf23	1	0	0	0	0	1	0	0	1	0	0	3
KLF9	1	0	0	0	0	1	0	0	1	0	0	3
TSPAN3	1	0	0	0	0	1	0	0	1	0	0	3
PPP2R2A	1	0	0	0	0	1	0	0	1	0	0	3
MRGBP	1	0	0	0	0	1	0	0	1	0	0	3
RNF139	1	0	0	0	0	1	0	0	1	0	0	3
RAB1A	1	0	0	0	0	1	0	0	1	0	0	3
MEF2D	1	0	0	0	0	1	0	0	1	0	0	3
MAGI2	1	0	0	0	0	1	0	0	1	0	0	3
GJA1	1	0	0	0	0	1	0	0	1	0	0	3
THOC2	1	0	0	0	0	1	0	0	1	0	0	3
GDE1	1	0	0	0	0	1	0	0	1	0	0	3
AJAP1	1	0	0	0	0	1	0	0	1	0	0	3
GET4	1	0	0	0	0	1	0	0	1	0	0	3
PUM2	1	0	0	0	0	1	0	0	1	0	0	3
ATRX	1	0	0	0	0	1	0	0	1	0	0	3
KDM3B	1	0	0	0	0	1	0	0	1	0	0	3
HLTF	0	0	0	1	1	0	0	0	1	0	0	3
DAZAP2	0	0	1	0	1	0	0	0	1	0	0	3
NLN	0	0	1	0	1	0	0	0	1	0	0	3
CEP135	0	0	1	0	1	0	0	0	1	0	0	3
KSR1	0	0	1	0	1	0	0	0	1	0	0	3
CPNE2	0	0	1	0	1	0	0	0	1	0	0	3
SLITRK4	0	1	0	0	1	0	0	0	1	0	0	3
CUL5	0	1	0	0	1	0	0	0	1	0	0	3
MAP3K8	1	0	0	0	1	0	0	0	1	0	0	3
RIN2	1	0	0	0	1	0	0	0	1	0	0	3
RGMA	1	0	0	0	1	0	0	0	1	0	0	3
YWHAG	1	0	0	0	1	0	0	0	1	0	0	3
LBR	1	0	0	0	1	0	0	0	1	0	0	3
ERO1L	1	0	0	0	1	0	0	0	1	0	0	3
CBX4	1	0	0	0	1	0	0	0	1	0	0	3
ELP4	1	0	0	0	1	0	0	0	1	0	0	3
FNDC3A	1	0	0	0	1	0	0	0	1	0	0	3
YLPM1	1	0	0	0	1	0	0	0	1	0	0	3
CDYL	1	0	0	0	1	0	0	0	1	0	0	3
NEK7	1	0	0	0	1	0	0	0	1	0	0	3
PHLDA1	1	0	0	0	1	0	0	0	1	0	0	3
DGCR2	1	0	0	0	1	0	0	0	1	0	0	3
PPFIA1	1	0	0	0	1	0	0	0	1	0	0	3
CXXC5	1	0	0	0	1	0	0	0	1	0	0	3
RBM25	1	0	0	0	1	0	0	0	1	0	0	3
TBX18	1	0	0	0	1	0	0	0	1	0	0	3
CDH8	1	0	0	0	1	0	0	0	1	0	0	3
ARHGEF3	1	0	0	0	1	0	0	0	1	0	0	3
SOGA2	1	0	0	0	1	0	0	0	1	0	0	3
SLC4A10	1	0	0	0	1	0	0	0	1	0	0	3
NOG	1	0	0	0	1	0	0	0	1	0	0	3
TBC1D14	1	0	0	0	1	0	0	0	1	0	0	3
SPIRE1	1	0	0	0	1	0	0	0	1	0	0	3
HDAC9	1	0	0	0	1	0	0	0	1	0	0	3
SIM1	1	0	0	0	1	0	0	0	1	0	0	3
KRT222	1	0	0	0	1	0	0	0	1	0	0	3
GSPT1	0	0	1	1	0	0	0	0	1	0	0	3
RPGRIP1L	0	0	1	1	0	0	0	0	1	0	0	3
OTUD7A	0	0	1	1	0	0	0	0	1	0	0	3
EFCAB14	0	1	0	1	0	0	0	0	1	0	0	3
IMPACT	0	1	0	1	0	0	0	0	1	0	0	3
RBM12	0	1	0	1	0	0	0	0	1	0	0	3
SELT	1	0	0	1	0	0	0	0	1	0	0	3
CCNG2	1	0	0	1	0	0	0	0	1	0	0	3
SNAP91	1	0	0	1	0	0	0	0	1	0	0	3
TSPAN12	1	0	0	1	0	0	0	0	1	0	0	3
PRKAA1	1	0	0	1	0	0	0	0	1	0	0	3
CXXC4	1	0	0	1	0	0	0	0	1	0	0	3
SCN2A	1	0	0	1	0	0	0	0	1	0	0	3
MAFK	1	0	0	1	0	0	0	0	1	0	0	3
PPP1R16B	1	0	0	1	0	0	0	0	1	0	0	3
DPP8	1	0	0	1	0	0	0	0	1	0	0	3
DUSP1	1	0	0	1	0	0	0	0	1	0	0	3
IKZF4	1	0	0	1	0	0	0	0	1	0	0	3
PRKD3	1	0	0	1	0	0	0	0	1	0	0	3
RASGRF1	1	0	0	1	0	0	0	0	1	0	0	3
TGFA	1	0	0	1	0	0	0	0	1	0	0	3
DSTYK	1	0	0	1	0	0	0	0	1	0	0	3
ANKRD12	1	0	0	1	0	0	0	0	1	0	0	3
FAM84A	1	0	0	1	0	0	0	0	1	0	0	3
LONRF3	1	0	0	1	0	0	0	0	1	0	0	3
TOP1	1	0	0	1	0	0	0	0	1	0	0	3
ASH1L	1	0	0	1	0	0	0	0	1	0	0	3
ZNF770	1	0	0	1	0	0	0	0	1	0	0	3
OSBPL1A	1	0	0	1	0	0	0	0	1	0	0	3
GPRIN3	0	1	1	0	0	0	0	0	1	0	0	3
PAPPA	0	1	1	0	0	0	0	0	1	0	0	3
AGRN	0	1	1	0	0	0	0	0	1	0	0	3
UBE2V1	1	0	1	0	0	0	0	0	1	0	0	3
ARPP21	1	0	1	0	0	0	0	0	1	0	0	3
NR2F2	1	0	1	0	0	0	0	0	1	0	0	3
FUBP3	1	0	1	0	0	0	0	0	1	0	0	3
TMEM189-UBE2V1	1	0	1	0	0	0	0	0	1	0	0	3
TMEM189	1	0	1	0	0	0	0	0	1	0	0	3
NPTX1	1	0	1	0	0	0	0	0	1	0	0	3
ST6GALNAC3	1	0	1	0	0	0	0	0	1	0	0	3
NETO2	1	0	1	0	0	0	0	0	1	0	0	3
BICC1	1	0	1	0	0	0	0	0	1	0	0	3
ABHD17B	1	0	1	0	0	0	0	0	1	0	0	3
SPATA2	1	0	1	0	0	0	0	0	1	0	0	3
MAP3K4	1	0	1	0	0	0	0	0	1	0	0	3
BZW1	1	0	1	0	0	0	0	0	1	0	0	3
RAB39B	1	0	1	0	0	0	0	0	1	0	0	3
KDM3A	1	0	1	0	0	0	0	0	1	0	0	3
CDH5	1	0	1	0	0	0	0	0	1	0	0	3
MCF2L	1	0	1	0	0	0	0	0	1	0	0	3
KIAA1033	1	0	1	0	0	0	0	0	1	0	0	3
MED13	1	0	1	0	0	0	0	0	1	0	0	3
DLGAP3	1	0	1	0	0	0	0	0	1	0	0	3
MAGI3	1	0	1	0	0	0	0	0	1	0	0	3
KAT6A	1	0	1	0	0	0	0	0	1	0	0	3
BLOC1S5	1	0	1	0	0	0	0	0	1	0	0	3
BRSK2	1	0	1	0	0	0	0	0	1	0	0	3
NRK	1	0	1	0	0	0	0	0	1	0	0	3
TMEM257	1	1	0	0	0	0	0	0	1	0	0	3
TFAP4	1	1	0	0	0	0	0	0	1	0	0	3
NDFIP1	1	1	0	0	0	0	0	0	1	0	0	3
ZBED4	1	1	0	0	0	0	0	0	1	0	0	3
PRRX1	1	1	0	0	0	0	0	0	1	0	0	3
ALCAM	1	1	0	0	0	0	0	0	1	0	0	3
VPS35	1	1	0	0	0	0	0	0	1	0	0	3
CDC42EP3	1	1	0	0	0	0	0	0	1	0	0	3
BMPR1A	1	1	0	0	0	0	0	0	1	0	0	3
ZFAND3	1	1	0	0	0	0	0	0	1	0	0	3
LRRC1	1	1	0	0	0	0	0	0	1	0	0	3
CPEB1	1	1	0	0	0	0	0	0	1	0	0	3
OGFRL1	1	1	0	0	0	0	0	0	1	0	0	3
ARID5B	1	1	0	0	0	0	0	0	1	0	0	3
FAM73A	1	1	0	0	0	0	0	0	1	0	0	3
ATF7IP	1	1	0	0	0	0	0	0	1	0	0	3
PTPRJ	1	1	0	0	0	0	0	0	1	0	0	3
SYT14	1	1	0	0	0	0	0	0	1	0	0	3
CEBPA	1	1	0	0	0	0	0	0	1	0	0	3
OTUD3	1	1	0	0	0	0	0	0	1	0	0	3
ETV1	1	1	0	0	0	0	0	0	1	0	0	3
CNTN3	1	1	0	0	0	0	0	0	1	0	0	3
MGAT4A	1	1	0	0	0	0	0	0	1	0	0	3
BMPR1B	1	1	0	0	0	0	0	0	1	0	0	3
UHMK1	1	1	0	0	0	0	0	0	1	0	0	3
ADCYAP1	1	1	0	0	0	0	0	0	1	0	0	3
ZIC5	0	0	0	0	0	1	1	1	0	0	0	3
GMEB1	0	0	0	0	0	1	1	1	0	0	0	3
LMLN	0	0	0	0	0	1	1	1	0	0	0	3
CHFR	0	0	0	0	0	1	1	1	0	0	0	3
ADAMTS18	0	0	0	0	1	0	1	1	0	0	0	3
SLC2A14	0	0	0	0	1	0	1	1	0	0	0	3
SLC2A3	0	0	0	0	1	0	1	1	0	0	0	3
RLF	0	0	0	0	1	0	1	1	0	0	0	3
FBXL20	0	0	1	0	0	0	1	1	0	0	0	3
IGF1	0	0	1	0	0	0	1	1	0	0	0	3
SYT2	0	0	1	0	0	0	1	1	0	0	0	3
UBXN7	0	0	1	0	0	0	1	1	0	0	0	3
BAK1	0	0	1	0	0	0	1	1	0	0	0	3
FAM53C	0	0	1	0	0	0	1	1	0	0	0	3
DGKH	0	1	0	0	0	0	1	1	0	0	0	3
EIF2S1	0	1	0	0	0	0	1	1	0	0	0	3
NID1	0	1	0	0	0	0	1	1	0	0	0	3
RP11-766F14.2	0	1	0	0	0	0	1	1	0	0	0	3
FBXO42	0	1	0	0	0	0	1	1	0	0	0	3
PPP1R3D	0	1	0	0	0	0	1	1	0	0	0	3
NCOA4	0	1	0	0	0	0	1	1	0	0	0	3
ADAM12	1	0	0	0	0	0	1	1	0	0	0	3
TMEM127	0	0	0	0	1	1	0	1	0	0	0	3
RPS6KA3	0	0	0	0	1	1	0	1	0	0	0	3
KCNC2	0	0	0	0	1	1	0	1	0	0	0	3
ASIC1	0	0	0	0	1	1	0	1	0	0	0	3
AL021546.6	0	0	0	0	1	1	0	1	0	0	0	3
GATC	0	0	0	0	1	1	0	1	0	0	0	3
KDM2A	0	0	0	1	0	1	0	1	0	0	0	3
PVRL1	0	0	0	1	0	1	0	1	0	0	0	3
RHOBTB1	0	0	0	1	0	1	0	1	0	0	0	3
JMY	0	0	0	1	0	1	0	1	0	0	0	3
DCX	0	0	1	0	0	1	0	1	0	0	0	3
YPEL2	0	0	1	0	0	1	0	1	0	0	0	3
LASP1	0	0	1	0	0	1	0	1	0	0	0	3
DCUN1D4	0	0	1	0	0	1	0	1	0	0	0	3
PAIP2	0	0	1	0	0	1	0	1	0	0	0	3
ROBO1	0	0	1	0	0	1	0	1	0	0	0	3
EPB41L1	0	0	1	0	0	1	0	1	0	0	0	3
PCDH9	0	0	1	0	0	1	0	1	0	0	0	3
FAM65B	0	0	1	0	0	1	0	1	0	0	0	3
MAFG	0	0	1	0	0	1	0	1	0	0	0	3
SLK	0	0	1	0	0	1	0	1	0	0	0	3
PCDH17	0	1	0	0	0	1	0	1	0	0	0	3
AP3M1	0	1	0	0	0	1	0	1	0	0	0	3
DCUN1D5	0	1	0	0	0	1	0	1	0	0	0	3
ANKRD27	0	1	0	0	0	1	0	1	0	0	0	3
C2orf88	0	1	0	0	0	1	0	1	0	0	0	3
VAMP7	0	1	0	0	0	1	0	1	0	0	0	3
ARRB1	0	1	0	0	0	1	0	1	0	0	0	3
AL626787.1	0	1	0	0	0	1	0	1	0	0	0	3
XPO5	0	1	0	0	0	1	0	1	0	0	0	3
SMEK2	1	0	0	0	0	1	0	1	0	0	0	3
KIF3B	0	0	0	1	1	0	0	1	0	0	0	3
NUCKS1	0	0	0	1	1	0	0	1	0	0	0	3
RNF150	0	0	0	1	1	0	0	1	0	0	0	3
KIAA1644	0	0	0	1	1	0	0	1	0	0	0	3
FAM73B	0	0	1	0	1	0	0	1	0	0	0	3
LOX	0	0	1	0	1	0	0	1	0	0	0	3
FAM105B	0	0	1	0	1	0	0	1	0	0	0	3
MAPRE2	0	0	1	0	1	0	0	1	0	0	0	3
RNF217	0	1	0	0	1	0	0	1	0	0	0	3
JAZF1	0	1	0	0	1	0	0	1	0	0	0	3
PRPF40A	0	1	0	0	1	0	0	1	0	0	0	3
CTNND1	0	1	0	0	1	0	0	1	0	0	0	3
STAT3	0	1	0	0	1	0	0	1	0	0	0	3
MED26	0	1	0	0	1	0	0	1	0	0	0	3
BMF	0	1	0	0	1	0	0	1	0	0	0	3
PROSER1	1	0	0	0	1	0	0	1	0	0	0	3
PITPNM2	0	0	1	1	0	0	0	1	0	0	0	3
PPM1E	0	0	1	1	0	0	0	1	0	0	0	3
MTMR4	0	0	1	1	0	0	0	1	0	0	0	3
BCORL1	0	0	1	1	0	0	0	1	0	0	0	3
TRAM2	0	1	0	1	0	0	0	1	0	0	0	3
PITPNA	0	1	0	1	0	0	0	1	0	0	0	3
AHR	0	1	0	1	0	0	0	1	0	0	0	3
LRRC58	0	1	0	1	0	0	0	1	0	0	0	3
XPO4	0	1	0	1	0	0	0	1	0	0	0	3
MXD1	0	1	0	1	0	0	0	1	0	0	0	3
IL17RD	0	1	0	1	0	0	0	1	0	0	0	3
GLIS2	0	1	0	1	0	0	0	1	0	0	0	3
C4orf29	0	1	0	1	0	0	0	1	0	0	0	3
SVIL	0	1	0	1	0	0	0	1	0	0	0	3
GTDC1	1	0	0	1	0	0	0	1	0	0	0	3
BACE1	0	1	1	0	0	0	0	1	0	0	0	3
GNS	0	1	1	0	0	0	0	1	0	0	0	3
AMMECR1L	0	1	1	0	0	0	0	1	0	0	0	3
MOB1B	0	1	1	0	0	0	0	1	0	0	0	3
KIRREL	0	1	1	0	0	0	0	1	0	0	0	3
PGAP1	0	1	1	0	0	0	0	1	0	0	0	3
ILDR2	0	1	1	0	0	0	0	1	0	0	0	3
RAB27A	0	1	1	0	0	0	0	1	0	0	0	3
HDAC4	0	1	1	0	0	0	0	1	0	0	0	3
RERE	0	1	1	0	0	0	0	1	0	0	0	3
DTX4	0	1	1	0	0	0	0	1	0	0	0	3
HIP1	0	1	1	0	0	0	0	1	0	0	0	3
RNPEPL1	0	1	1	0	0	0	0	1	0	0	0	3
SLC16A1	0	1	1	0	0	0	0	1	0	0	0	3
TFEB	0	1	1	0	0	0	0	1	0	0	0	3
FEM1B	1	0	1	0	0	0	0	1	0	0	0	3
GNG12	1	0	1	0	0	0	0	1	0	0	0	3
RP11-192H23.4	1	0	1	0	0	0	0	1	0	0	0	3
SMARCA2	1	0	1	0	0	0	0	1	0	0	0	3
AKAP13	1	1	0	0	0	0	0	1	0	0	0	3
SGK1	1	1	0	0	0	0	0	1	0	0	0	3
GPR50	1	1	0	0	0	0	0	1	0	0	0	3
RPS6KA6	0	0	0	0	1	1	1	0	0	0	0	3
SOX5	0	0	0	0	1	1	1	0	0	0	0	3
PSD3	0	0	0	0	1	1	1	0	0	0	0	3
DERL2	0	0	0	0	1	1	1	0	0	0	0	3
ZKSCAN1	0	0	0	0	1	1	1	0	0	0	0	3
CBX8	0	0	0	0	1	1	1	0	0	0	0	3
MCC	0	0	0	0	1	1	1	0	0	0	0	3
PLXNA2	0	0	0	1	0	1	1	0	0	0	0	3
FAM196B	0	0	0	1	0	1	1	0	0	0	0	3
THSD7A	0	0	0	1	0	1	1	0	0	0	0	3
HPGD	0	0	0	1	0	1	1	0	0	0	0	3
PTCHD1	0	0	1	0	0	1	1	0	0	0	0	3
KLHL18	0	0	1	0	0	1	1	0	0	0	0	3
ERC2	0	0	1	0	0	1	1	0	0	0	0	3
SLC25A16	0	0	1	0	0	1	1	0	0	0	0	3
C16orf70	0	0	1	0	0	1	1	0	0	0	0	3
UGT8	0	0	1	0	0	1	1	0	0	0	0	3
UBE2E2	0	0	1	0	0	1	1	0	0	0	0	3
LPHN1	0	1	0	0	0	1	1	0	0	0	0	3
SHC4	0	1	0	0	0	1	1	0	0	0	0	3
KIF21B	0	1	0	0	0	1	1	0	0	0	0	3
ZBTB16	0	1	0	0	0	1	1	0	0	0	0	3
MLLT3	0	1	0	0	0	1	1	0	0	0	0	3
FRMD4B	0	1	0	0	0	1	1	0	0	0	0	3
RANBP10	0	1	0	0	0	1	1	0	0	0	0	3
UBE3A	0	1	0	0	0	1	1	0	0	0	0	3
SNTG1	0	1	0	0	0	1	1	0	0	0	0	3
MEMO1	0	1	0	0	0	1	1	0	0	0	0	3
ANKS1B	0	1	0	0	0	1	1	0	0	0	0	3
FAM63B	1	0	0	0	0	1	1	0	0	0	0	3
KLHL15	0	0	0	1	1	0	1	0	0	0	0	3
ACAP2	0	0	0	1	1	0	1	0	0	0	0	3
KMT2C	0	0	1	0	1	0	1	0	0	0	0	3
SBNO1	0	0	1	0	1	0	1	0	0	0	0	3
TRERF1	0	0	1	0	1	0	1	0	0	0	0	3
TBC1D4	0	0	1	0	1	0	1	0	0	0	0	3
POM121C	0	0	1	0	1	0	1	0	0	0	0	3
TRPV3	0	0	1	0	1	0	1	0	0	0	0	3
KIAA1551	0	0	1	0	1	0	1	0	0	0	0	3
TIAL1	0	0	1	0	1	0	1	0	0	0	0	3
HIPK1	0	1	0	0	1	0	1	0	0	0	0	3
SLC35G1	0	1	0	0	1	0	1	0	0	0	0	3
HS2ST1	0	1	0	0	1	0	1	0	0	0	0	3
SLC25A37	0	1	0	0	1	0	1	0	0	0	0	3
ZDHHC7	0	1	0	0	1	0	1	0	0	0	0	3
LNX2	0	1	0	0	1	0	1	0	0	0	0	3
HTR2C	0	1	0	0	1	0	1	0	0	0	0	3
DRAM1	0	1	0	0	1	0	1	0	0	0	0	3
TAB3	1	0	0	0	1	0	1	0	0	0	0	3
EVX2	1	0	0	0	1	0	1	0	0	0	0	3
ACER3	1	0	0	0	1	0	1	0	0	0	0	3
BMP2K	0	0	1	1	0	0	1	0	0	0	0	3
HOXA9	0	0	1	1	0	0	1	0	0	0	0	3
NETO1	0	0	1	1	0	0	1	0	0	0	0	3
ITGA5	0	0	1	1	0	0	1	0	0	0	0	3
CDC6	0	0	1	1	0	0	1	0	0	0	0	3
FAM172A	0	0	1	1	0	0	1	0	0	0	0	3
POLR3G	0	1	0	1	0	0	1	0	0	0	0	3
DCUN1D3	0	1	0	1	0	0	1	0	0	0	0	3
DMXL1	0	1	0	1	0	0	1	0	0	0	0	3
RWDD4	0	1	0	1	0	0	1	0	0	0	0	3
NIPA1	0	1	0	1	0	0	1	0	0	0	0	3
SFXN1	0	1	0	1	0	0	1	0	0	0	0	3
ULK2	0	1	0	1	0	0	1	0	0	0	0	3
NRG2	0	1	0	1	0	0	1	0	0	0	0	3
ZNF710	0	1	0	1	0	0	1	0	0	0	0	3
AGPAT5	0	1	0	1	0	0	1	0	0	0	0	3
EHD1	0	1	0	1	0	0	1	0	0	0	0	3
SFT2D3	0	1	0	1	0	0	1	0	0	0	0	3
ABHD2	1	0	0	1	0	0	1	0	0	0	0	3
GPSM2	1	0	0	1	0	0	1	0	0	0	0	3
FOSL2	0	1	1	0	0	0	1	0	0	0	0	3
TMEM248	0	1	1	0	0	0	1	0	0	0	0	3
VANGL2	0	1	1	0	0	0	1	0	0	0	0	3
STK39	0	1	1	0	0	0	1	0	0	0	0	3
HOXA5	0	1	1	0	0	0	1	0	0	0	0	3
ZNF608	0	1	1	0	0	0	1	0	0	0	0	3
PLEKHH1	0	1	1	0	0	0	1	0	0	0	0	3
CDR2L	0	1	1	0	0	0	1	0	0	0	0	3
NUP210	0	1	1	0	0	0	1	0	0	0	0	3
OAF	0	1	1	0	0	0	1	0	0	0	0	3
C10orf137	0	1	1	0	0	0	1	0	0	0	0	3
TBC1D13	0	1	1	0	0	0	1	0	0	0	0	3
RP1-170O19.20	1	0	1	0	0	0	1	0	0	0	0	3
DIDO1	1	0	1	0	0	0	1	0	0	0	0	3
MYO5B	1	1	0	0	0	0	1	0	0	0	0	3
FBXO41	0	0	0	1	1	1	0	0	0	0	0	3
GPR137C	0	0	0	1	1	1	0	0	0	0	0	3
GUCY1A2	0	0	0	1	1	1	0	0	0	0	0	3
KCNH1	0	0	0	1	1	1	0	0	0	0	0	3
CNTNAP2	0	0	0	1	1	1	0	0	0	0	0	3
MID2	0	0	0	1	1	1	0	0	0	0	0	3
TMEM132B	0	0	0	1	1	1	0	0	0	0	0	3
SHOC2	0	0	1	0	1	1	0	0	0	0	0	3
C7orf41	0	0	1	0	1	1	0	0	0	0	0	3
PPAP2B	0	0	1	0	1	1	0	0	0	0	0	3
SFMBT1	0	0	1	0	1	1	0	0	0	0	0	3
DNAJC13	0	0	1	0	1	1	0	0	0	0	0	3
PLCL2	0	0	1	0	1	1	0	0	0	0	0	3
SRCIN1	0	0	1	0	1	1	0	0	0	0	0	3
LPCAT1	0	0	1	0	1	1	0	0	0	0	0	3
MME	0	0	1	0	1	1	0	0	0	0	0	3
LRRFIP1	0	0	1	0	1	1	0	0	0	0	0	3
CNOT2	0	1	0	0	1	1	0	0	0	0	0	3
FAM178A	0	1	0	0	1	1	0	0	0	0	0	3
GALNT4	0	1	0	0	1	1	0	0	0	0	0	3
KCNQ5	0	1	0	0	1	1	0	0	0	0	0	3
SPECC1L	0	1	0	0	1	1	0	0	0	0	0	3
CNOT6L	1	0	0	0	1	1	0	0	0	0	0	3
YWHAZ	1	0	0	0	1	1	0	0	0	0	0	3
ITSN1	1	0	0	0	1	1	0	0	0	0	0	3
RBBP7	1	0	0	0	1	1	0	0	0	0	0	3
RIMS3	0	0	1	1	0	1	0	0	0	0	0	3
SATB2	0	0	1	1	0	1	0	0	0	0	0	3
MED1	0	0	1	1	0	1	0	0	0	0	0	3
PHF20	0	0	1	1	0	1	0	0	0	0	0	3
SLC6A1	0	0	1	1	0	1	0	0	0	0	0	3
ZNF385A	0	0	1	1	0	1	0	0	0	0	0	3
SV2A	0	0	1	1	0	1	0	0	0	0	0	3
PXN	0	0	1	1	0	1	0	0	0	0	0	3
GPR126	0	0	1	1	0	1	0	0	0	0	0	3
DIRAS2	0	0	1	1	0	1	0	0	0	0	0	3
LMNB1	0	0	1	1	0	1	0	0	0	0	0	3
FAM81A	0	1	0	1	0	1	0	0	0	0	0	3
OXSR1	0	1	0	1	0	1	0	0	0	0	0	3
NAT8L	0	1	0	1	0	1	0	0	0	0	0	3
USP45	0	1	0	1	0	1	0	0	0	0	0	3
HNRNPA3	1	0	0	1	0	1	0	0	0	0	0	3
SLC39A14	1	0	0	1	0	1	0	0	0	0	0	3
EBF3	0	1	1	0	0	1	0	0	0	0	0	3
AK4	0	1	1	0	0	1	0	0	0	0	0	3
ZBTB39	0	1	1	0	0	1	0	0	0	0	0	3
DPY19L3	0	1	1	0	0	1	0	0	0	0	0	3
PCDH1	0	1	1	0	0	1	0	0	0	0	0	3
SNX18	0	1	1	0	0	1	0	0	0	0	0	3
NAPEPLD	0	1	1	0	0	1	0	0	0	0	0	3
STEAP3	0	1	1	0	0	1	0	0	0	0	0	3
CNOT7	1	0	1	0	0	1	0	0	0	0	0	3
HCN4	1	0	1	0	0	1	0	0	0	0	0	3
ELOVL5	1	1	0	0	0	1	0	0	0	0	0	3
CNTNAP5	1	1	0	0	0	1	0	0	0	0	0	3
CD2AP	0	0	1	1	1	0	0	0	0	0	0	3
EML1	0	0	1	1	1	0	0	0	0	0	0	3
UGCG	0	0	1	1	1	0	0	0	0	0	0	3
HTT	0	0	1	1	1	0	0	0	0	0	0	3
CHD7	0	1	0	1	1	0	0	0	0	0	0	3
ASXL2	0	1	0	1	1	0	0	0	0	0	0	3
NRP1	0	1	0	1	1	0	0	0	0	0	0	3
TMEM87B	0	1	0	1	1	0	0	0	0	0	0	3
OSBPL8	0	1	0	1	1	0	0	0	0	0	0	3
KLF15	0	1	0	1	1	0	0	0	0	0	0	3
LEMD3	0	1	0	1	1	0	0	0	0	0	0	3
LPCAT2	0	1	0	1	1	0	0	0	0	0	0	3
ATG7	1	0	0	1	1	0	0	0	0	0	0	3
PPARA	1	0	0	1	1	0	0	0	0	0	0	3
SLMAP	1	0	0	1	1	0	0	0	0	0	0	3
SALL4	0	1	1	0	1	0	0	0	0	0	0	3
SLC35F3	0	1	1	0	1	0	0	0	0	0	0	3
PTBP2	0	1	1	0	1	0	0	0	0	0	0	3
BMP3	0	1	1	0	1	0	0	0	0	0	0	3
SCD	0	1	1	0	1	0	0	0	0	0	0	3
SLIT1	0	1	1	0	1	0	0	0	0	0	0	3
ARHGEF37	0	1	1	0	1	0	0	0	0	0	0	3
CECR2	1	0	1	0	1	0	0	0	0	0	0	3
TGFBR3	1	0	1	0	1	0	0	0	0	0	0	3
THBS2	1	1	0	0	1	0	0	0	0	0	0	3
EPT1	1	1	0	0	1	0	0	0	0	0	0	3
CNKSR3	1	1	0	0	1	0	0	0	0	0	0	3
SIK1	0	1	1	1	0	0	0	0	0	0	0	3
CHST1	0	1	1	1	0	0	0	0	0	0	0	3
CCNY	0	1	1	1	0	0	0	0	0	0	0	3
SPTLC2	0	1	1	1	0	0	0	0	0	0	0	3
KIAA1147	0	1	1	1	0	0	0	0	0	0	0	3
BCL2L13	0	1	1	1	0	0	0	0	0	0	0	3
HIC1	0	1	1	1	0	0	0	0	0	0	0	3
E2F6	0	1	1	1	0	0	0	0	0	0	0	3
SLC7A2	1	1	0	1	0	0	0	0	0	0	0	3
TFCP2L1	1	1	0	1	0	0	0	0	0	0	0	3
CNEP1R1	1	1	0	1	0	0	0	0	0	0	0	3
MAPK14	1	1	1	0	0	0	0	0	0	0	0	3
DLX1	0	0	0	0	0	0	0	0	0	1	1	2
RABL3	0	0	0	0	0	0	0	0	0	1	1	2
SLC25A12	0	0	0	0	0	0	0	0	0	1	1	2
WRNIP1	0	0	0	0	0	0	0	0	0	1	1	2
LAMP5	0	0	0	0	0	0	0	0	0	1	1	2
RBM26	0	0	0	0	0	0	0	0	0	1	1	2
RCHY1	0	0	0	0	0	0	0	0	0	1	1	2
CREBBP	0	0	0	0	0	0	0	0	0	1	1	2
UBA2	0	0	0	0	0	0	0	0	0	1	1	2
FAM184B	0	0	0	0	0	0	0	0	0	1	1	2
ZNF703	0	0	0	0	0	0	0	0	0	1	1	2
HAUS3	0	0	0	0	0	0	0	0	0	1	1	2
AKAP6	0	0	0	0	0	0	0	0	0	1	1	2
KIN	0	0	0	0	0	0	0	0	1	0	1	2
CALB1	0	0	0	0	0	0	0	0	1	0	1	2
PLA2G4A	0	0	0	0	0	0	0	0	1	0	1	2
RAB18	0	0	0	0	0	0	0	0	1	0	1	2
AHCY	0	0	0	0	0	0	0	0	1	0	1	2
CUL4B	0	0	0	0	0	0	0	0	1	0	1	2
CBX3	0	0	0	0	0	0	0	1	0	0	1	2
DDX46	0	0	0	0	0	0	0	1	0	0	1	2
FOXJ2	0	0	0	0	0	0	0	1	0	0	1	2
FAM83F	0	0	0	0	0	0	0	1	0	0	1	2
AP4E1	0	0	0	0	0	0	0	1	0	0	1	2
VAPB	0	0	0	0	0	0	0	1	0	0	1	2
KLHL8	0	0	0	0	0	0	0	1	0	0	1	2
SBF2	0	0	0	0	0	0	0	1	0	0	1	2
HSPA13	0	0	0	0	0	0	1	0	0	0	1	2
RP2	0	0	0	0	0	0	1	0	0	0	1	2
MATR3	0	0	0	0	0	0	1	0	0	0	1	2
ZNF106	0	0	0	0	0	0	1	0	0	0	1	2
BTG1	0	0	0	0	0	0	1	0	0	0	1	2
ABCD2	0	0	0	0	0	1	0	0	0	0	1	2
FGF12	0	0	0	0	0	1	0	0	0	0	1	2
KLHL11	0	0	0	0	0	1	0	0	0	0	1	2
MYSM1	0	0	0	0	0	1	0	0	0	0	1	2
FBXO34	0	0	0	0	1	0	0	0	0	0	1	2
LRRC8D	0	0	0	0	1	0	0	0	0	0	1	2
ZFAND5	0	0	0	0	1	0	0	0	0	0	1	2
FAM160A2	0	0	0	0	1	0	0	0	0	0	1	2
TUSC3	0	0	0	0	1	0	0	0	0	0	1	2
SCOC	0	0	0	0	1	0	0	0	0	0	1	2
PDAP1	0	0	0	0	1	0	0	0	0	0	1	2
IPO5	0	0	0	0	1	0	0	0	0	0	1	2
ZIC2	0	0	0	0	1	0	0	0	0	0	1	2
RABGEF1	0	0	0	0	1	0	0	0	0	0	1	2
PSPC1	0	0	0	0	1	0	0	0	0	0	1	2
HECA	0	0	0	0	1	0	0	0	0	0	1	2
ST8SIA3	0	0	0	0	1	0	0	0	0	0	1	2
PDXDC1	0	0	0	0	1	0	0	0	0	0	1	2
KRAS	0	0	0	0	1	0	0	0	0	0	1	2
CLCC1	0	0	0	0	1	0	0	0	0	0	1	2
CYP26B1	0	0	0	0	1	0	0	0	0	0	1	2
TTBK1	0	0	0	0	1	0	0	0	0	0	1	2
AP1AR	0	0	0	0	1	0	0	0	0	0	1	2
NAALADL2	0	0	0	0	1	0	0	0	0	0	1	2
SMAD7	0	0	0	0	1	0	0	0	0	0	1	2
SRSF7	0	0	0	0	1	0	0	0	0	0	1	2
TBC1D9	0	0	0	0	1	0	0	0	0	0	1	2
ENOX2	0	0	0	0	1	0	0	0	0	0	1	2
SLC9A8	0	0	0	0	1	0	0	0	0	0	1	2
ZBTB4	0	0	0	0	1	0	0	0	0	0	1	2
CYLD	0	0	0	0	1	0	0	0	0	0	1	2
TRPM7	0	0	0	0	1	0	0	0	0	0	1	2
FNDC3B	0	0	0	0	1	0	0	0	0	0	1	2
ADARB2	0	0	0	0	1	0	0	0	0	0	1	2
CENPO	0	0	0	0	1	0	0	0	0	0	1	2
NUDT21	0	0	0	0	1	0	0	0	0	0	1	2
DNAJC5	0	0	0	0	1	0	0	0	0	0	1	2
CYB5R4	0	0	0	1	0	0	0	0	0	0	1	2
TWIST1	0	0	0	1	0	0	0	0	0	0	1	2
GPR137B	0	0	0	1	0	0	0	0	0	0	1	2
NUP43	0	0	0	1	0	0	0	0	0	0	1	2
MAF	0	0	0	1	0	0	0	0	0	0	1	2
FAHD2A	0	0	0	1	0	0	0	0	0	0	1	2
FAM117B	0	0	0	1	0	0	0	0	0	0	1	2
SLC38A4	0	0	1	0	0	0	0	0	0	0	1	2
CCDC88C	0	0	1	0	0	0	0	0	0	0	1	2
GDF6	0	0	1	0	0	0	0	0	0	0	1	2
MESDC1	0	0	1	0	0	0	0	0	0	0	1	2
FBXO21	0	0	1	0	0	0	0	0	0	0	1	2
ADCY6	0	0	1	0	0	0	0	0	0	0	1	2
FAM155B	0	0	1	0	0	0	0	0	0	0	1	2
VAV3	0	0	1	0	0	0	0	0	0	0	1	2
TSC1	0	0	1	0	0	0	0	0	0	0	1	2
AMD1	0	0	1	0	0	0	0	0	0	0	1	2
FAM117A	0	1	0	0	0	0	0	0	0	0	1	2
RTCB	0	1	0	0	0	0	0	0	0	0	1	2
SDAD1	0	1	0	0	0	0	0	0	0	0	1	2
LCP1	0	1	0	0	0	0	0	0	0	0	1	2
PCYOX1	0	1	0	0	0	0	0	0	0	0	1	2
EEA1	0	1	0	0	0	0	0	0	0	0	1	2
USP14	0	1	0	0	0	0	0	0	0	0	1	2
SPPL2A	0	1	0	0	0	0	0	0	0	0	1	2
MGAT5	0	1	0	0	0	0	0	0	0	0	1	2
MARVELD1	0	1	0	0	0	0	0	0	0	0	1	2
RSRC2	0	1	0	0	0	0	0	0	0	0	1	2
PEG3	0	1	0	0	0	0	0	0	0	0	1	2
TOB2	0	1	0	0	0	0	0	0	0	0	1	2
GPT2	0	1	0	0	0	0	0	0	0	0	1	2
VSTM4	0	1	0	0	0	0	0	0	0	0	1	2
ID4	1	0	0	0	0	0	0	0	0	0	1	2
SPIN1	1	0	0	0	0	0	0	0	0	0	1	2
MAML2	1	0	0	0	0	0	0	0	0	0	1	2
MATN2	0	0	0	0	0	0	0	0	1	1	0	2
CLMP	0	0	0	0	0	0	0	0	1	1	0	2
ATP2C1	0	0	0	0	0	0	0	0	1	1	0	2
FOXO1	0	0	0	0	0	0	0	0	1	1	0	2
FAM168B	0	0	0	0	0	0	0	1	0	1	0	2
FOXO3	0	0	0	0	0	0	0	1	0	1	0	2
PPM1D	0	0	0	0	0	0	0	1	0	1	0	2
FERMT2	0	0	0	0	0	0	0	1	0	1	0	2
SUN1	0	0	0	0	0	0	0	1	0	1	0	2
CREB5	0	0	0	0	0	0	0	1	0	1	0	2
DAB1	0	0	0	0	0	0	0	1	0	1	0	2
UBFD1	0	0	0	0	0	0	0	1	0	1	0	2
HECW1	0	0	0	0	0	0	0	1	0	1	0	2
SLC30A3	0	0	0	0	0	0	0	1	0	1	0	2
GJD2	0	0	0	0	0	0	0	1	0	1	0	2
FAM124A	0	0	0	0	0	0	0	1	0	1	0	2
PXDN	0	0	0	0	0	0	0	1	0	1	0	2
JOSD1	0	0	0	0	0	0	0	1	0	1	0	2
STMN2	0	0	0	0	0	0	0	1	0	1	0	2
SUV420H1	0	0	0	0	0	0	0	1	0	1	0	2
CACNA1B	0	0	0	0	0	0	0	1	0	1	0	2
ERO1LB	0	0	0	0	0	0	1	0	0	1	0	2
TNRC6C	0	0	0	0	0	0	1	0	0	1	0	2
POU4F1	0	0	0	0	0	0	1	0	0	1	0	2
TBC1D30	0	0	0	0	0	0	1	0	0	1	0	2
NXPE3	0	0	0	0	0	0	1	0	0	1	0	2
A1CF	0	0	0	0	0	0	1	0	0	1	0	2
IGSF10	0	0	0	0	0	0	1	0	0	1	0	2
C6orf120	0	0	0	0	0	1	0	0	0	1	0	2
PAX2	0	0	0	0	0	1	0	0	0	1	0	2
ZNFX1	0	0	0	0	0	1	0	0	0	1	0	2
HNRNPA1	0	0	0	0	0	1	0	0	0	1	0	2
SH3BP4	0	0	0	0	0	1	0	0	0	1	0	2
OTUD7B	0	0	0	0	0	1	0	0	0	1	0	2
TTYH3	0	0	0	0	0	1	0	0	0	1	0	2
DACH1	0	0	0	0	0	1	0	0	0	1	0	2
RUNX2	0	0	0	0	0	1	0	0	0	1	0	2
WDR47	0	0	0	0	0	1	0	0	0	1	0	2
DAGLA	0	0	0	0	0	1	0	0	0	1	0	2
TRHDE	0	0	0	0	0	1	0	0	0	1	0	2
KCNH5	0	0	0	0	0	1	0	0	0	1	0	2
FAM214A	0	0	0	0	0	1	0	0	0	1	0	2
PLXNA4	0	0	0	0	0	1	0	0	0	1	0	2
PCLO	0	0	0	0	0	1	0	0	0	1	0	2
FRMPD4	0	0	0	0	0	1	0	0	0	1	0	2
TBPL1	0	0	0	0	1	0	0	0	0	1	0	2
KLHL3	0	0	0	0	1	0	0	0	0	1	0	2
SEMA4G	0	0	0	0	1	0	0	0	0	1	0	2
HOXC8	0	0	0	0	1	0	0	0	0	1	0	2
PPP1R12B	0	0	0	0	1	0	0	0	0	1	0	2
BCL2	0	0	0	0	1	0	0	0	0	1	0	2
44082	0	0	0	0	1	0	0	0	0	1	0	2
NMNAT2	0	0	0	0	1	0	0	0	0	1	0	2
RCAN3	0	0	0	0	1	0	0	0	0	1	0	2
HECW2	0	0	0	0	1	0	0	0	0	1	0	2
RAB11FIP2	0	0	0	0	1	0	0	0	0	1	0	2
BPTF	0	0	0	0	1	0	0	0	0	1	0	2
SEMA4F	0	0	0	0	1	0	0	0	0	1	0	2
HNRNPA0	0	0	0	0	1	0	0	0	0	1	0	2
SPHK2	0	0	0	1	0	0	0	0	0	1	0	2
VWA5B2	0	0	0	1	0	0	0	0	0	1	0	2
ZDHHC1	0	0	0	1	0	0	0	0	0	1	0	2
OXR1	0	0	0	1	0	0	0	0	0	1	0	2
USP28	0	0	0	1	0	0	0	0	0	1	0	2
ZFPM2	0	0	0	1	0	0	0	0	0	1	0	2
SLC35B4	0	0	0	1	0	0	0	0	0	1	0	2
YBX1	0	0	0	1	0	0	0	0	0	1	0	2
DEXI	0	0	0	1	0	0	0	0	0	1	0	2
TBX3	0	0	0	1	0	0	0	0	0	1	0	2
PIAS2	0	0	0	1	0	0	0	0	0	1	0	2
SSBP3	0	0	0	1	0	0	0	0	0	1	0	2
HCFC2	0	0	0	1	0	0	0	0	0	1	0	2
EFNA3	0	0	0	1	0	0	0	0	0	1	0	2
ZZEF1	0	0	0	1	0	0	0	0	0	1	0	2
RANBP2	0	0	0	1	0	0	0	0	0	1	0	2
HERC3	0	0	0	1	0	0	0	0	0	1	0	2
SRPK1	0	0	0	1	0	0	0	0	0	1	0	2
CDH6	0	0	0	1	0	0	0	0	0	1	0	2
PDS5A	0	0	0	1	0	0	0	0	0	1	0	2
SEC22A	0	0	1	0	0	0	0	0	0	1	0	2
SNAI1	0	0	1	0	0	0	0	0	0	1	0	2
NEUROD6	0	0	1	0	0	0	0	0	0	1	0	2
RAI14	0	0	1	0	0	0	0	0	0	1	0	2
ZNF385D	0	0	1	0	0	0	0	0	0	1	0	2
FZD3	0	0	1	0	0	0	0	0	0	1	0	2
ROR1	0	0	1	0	0	0	0	0	0	1	0	2
CHRM2	0	0	1	0	0	0	0	0	0	1	0	2
PLEKHM1	0	0	1	0	0	0	0	0	0	1	0	2
POFUT1	0	0	1	0	0	0	0	0	0	1	0	2
PAPD7	0	0	1	0	0	0	0	0	0	1	0	2
RNGTT	0	0	1	0	0	0	0	0	0	1	0	2
PTCHD4	0	0	1	0	0	0	0	0	0	1	0	2
GATAD2A	0	0	1	0	0	0	0	0	0	1	0	2
IKZF5	0	0	1	0	0	0	0	0	0	1	0	2
NRARP	0	0	1	0	0	0	0	0	0	1	0	2
RPS6KA5	0	0	1	0	0	0	0	0	0	1	0	2
NF1	0	0	1	0	0	0	0	0	0	1	0	2
KLF13	0	1	0	0	0	0	0	0	0	1	0	2
APBB2	0	1	0	0	0	0	0	0	0	1	0	2
GMCL1	0	1	0	0	0	0	0	0	0	1	0	2
AIDA	0	1	0	0	0	0	0	0	0	1	0	2
KCNK3	0	1	0	0	0	0	0	0	0	1	0	2
EFHD2	0	1	0	0	0	0	0	0	0	1	0	2
WIPF1	0	1	0	0	0	0	0	0	0	1	0	2
PTAR1	0	1	0	0	0	0	0	0	0	1	0	2
MYO5A	0	1	0	0	0	0	0	0	0	1	0	2
NEK9	0	1	0	0	0	0	0	0	0	1	0	2
MAPK4	0	1	0	0	0	0	0	0	0	1	0	2
ZBTB7B	0	1	0	0	0	0	0	0	0	1	0	2
DCAF5	0	1	0	0	0	0	0	0	0	1	0	2
SGIP1	0	1	0	0	0	0	0	0	0	1	0	2
FEM1C	1	0	0	0	0	0	0	0	0	1	0	2
SATB1	1	0	0	0	0	0	0	0	0	1	0	2
ARF1	1	0	0	0	0	0	0	0	0	1	0	2
PPP3CA	1	0	0	0	0	0	0	0	0	1	0	2
PAXBP1	1	0	0	0	0	0	0	0	0	1	0	2
DCAF10	1	0	0	0	0	0	0	0	0	1	0	2
ACVR1B	1	0	0	0	0	0	0	0	0	1	0	2
MAGI1	1	0	0	0	0	0	0	0	0	1	0	2
TLK1	1	0	0	0	0	0	0	0	0	1	0	2
PVRL3	1	0	0	0	0	0	0	0	0	1	0	2
PPP1R12A	1	0	0	0	0	0	0	0	0	1	0	2
RARB	0	0	0	0	0	0	0	1	1	0	0	2
ZNF362	0	0	0	0	0	0	0	1	1	0	0	2
ACBD5	0	0	0	0	0	0	1	0	1	0	0	2
ITPRIPL1	0	0	0	0	0	0	1	0	1	0	0	2
TMEM163	0	0	0	0	0	1	0	0	1	0	0	2
FAM196A	0	0	0	0	0	1	0	0	1	0	0	2
HNRNPC	0	0	0	0	0	1	0	0	1	0	0	2
USP32	0	0	0	0	0	1	0	0	1	0	0	2
GABPA	0	0	0	0	0	1	0	0	1	0	0	2
LGR4	0	0	0	0	0	1	0	0	1	0	0	2
KLF8	0	0	0	0	0	1	0	0	1	0	0	2
UBE2D3	0	0	0	0	1	0	0	0	1	0	0	2
STAU1	0	0	0	0	1	0	0	0	1	0	0	2
PDCD4	0	0	0	0	1	0	0	0	1	0	0	2
CYP24A1	0	0	0	1	0	0	0	0	1	0	0	2
EGFR	0	0	0	1	0	0	0	0	1	0	0	2
GRID2	0	0	0	1	0	0	0	0	1	0	0	2
DOK6	0	0	0	1	0	0	0	0	1	0	0	2
PRR11	0	0	0	1	0	0	0	0	1	0	0	2
NGFRAP1	0	0	1	0	0	0	0	0	1	0	0	2
PDE7B	0	0	1	0	0	0	0	0	1	0	0	2
BHLHE41	0	0	1	0	0	0	0	0	1	0	0	2
C19orf81	0	0	1	0	0	0	0	0	1	0	0	2
GSPT2	0	0	1	0	0	0	0	0	1	0	0	2
FGD6	0	0	1	0	0	0	0	0	1	0	0	2
FOSB	0	0	1	0	0	0	0	0	1	0	0	2
MDM4	0	0	1	0	0	0	0	0	1	0	0	2
NCOA7	0	0	1	0	0	0	0	0	1	0	0	2
RBM15B	0	0	1	0	0	0	0	0	1	0	0	2
PPP4R1L	0	0	1	0	0	0	0	0	1	0	0	2
EDAR	0	0	1	0	0	0	0	0	1	0	0	2
STAG1	0	0	1	0	0	0	0	0	1	0	0	2
VWC2L	0	0	1	0	0	0	0	0	1	0	0	2
SEC24A	0	0	1	0	0	0	0	0	1	0	0	2
FOXN4	0	0	1	0	0	0	0	0	1	0	0	2
NEDD4	0	0	1	0	0	0	0	0	1	0	0	2
NCS1	0	0	1	0	0	0	0	0	1	0	0	2
MYT1	0	0	1	0	0	0	0	0	1	0	0	2
KIAA0232	0	0	1	0	0	0	0	0	1	0	0	2
MUC19	0	0	1	0	0	0	0	0	1	0	0	2
SFRP1	0	0	1	0	0	0	0	0	1	0	0	2
LSAMP	0	0	1	0	0	0	0	0	1	0	0	2
SYNRG	0	0	1	0	0	0	0	0	1	0	0	2
TMBIM6	0	0	1	0	0	0	0	0	1	0	0	2
GPR174	0	0	1	0	0	0	0	0	1	0	0	2
RAB2A	0	1	0	0	0	0	0	0	1	0	0	2
TFRC	0	1	0	0	0	0	0	0	1	0	0	2
ZDHHC17	0	1	0	0	0	0	0	0	1	0	0	2
PAX3	0	1	0	0	0	0	0	0	1	0	0	2
GPM6B	0	1	0	0	0	0	0	0	1	0	0	2
PLEKHG3	0	1	0	0	0	0	0	0	1	0	0	2
FST	1	0	0	0	0	0	0	0	1	0	0	2
MYEF2	1	0	0	0	0	0	0	0	1	0	0	2
TBX1	1	0	0	0	0	0	0	0	1	0	0	2
NYAP2	1	0	0	0	0	0	0	0	1	0	0	2
NUP62CL	1	0	0	0	0	0	0	0	1	0	0	2
FAM60A	1	0	0	0	0	0	0	0	1	0	0	2
CEP55	1	0	0	0	0	0	0	0	1	0	0	2
MOB4	1	0	0	0	0	0	0	0	1	0	0	2
FAT4	1	0	0	0	0	0	0	0	1	0	0	2
UBE2D2	1	0	0	0	0	0	0	0	1	0	0	2
HSPE1-MOB4	1	0	0	0	0	0	0	0	1	0	0	2
ZFAND4	1	0	0	0	0	0	0	0	1	0	0	2
GATA3	1	0	0	0	0	0	0	0	1	0	0	2
AXIN2	1	0	0	0	0	0	0	0	1	0	0	2
TGIF1	1	0	0	0	0	0	0	0	1	0	0	2
[truncated: 2,912 more rows]

## Sheet: GO 
PANTHER GO-Slim Biological Process	Homo sapiens - REFLIST (20851)	upload_1 (478)	upload_1 (expected)	upload_1 (over/under)	upload_1 (fold Enrichment)	upload_1 (raw P-value)	upload_1 (FDR)
NLS-bearing protein import into nucleus (GO:0006607)	9	3	0.21	+	14.54	0.00212	0.0287
peptidyl-threonine phosphorylation (GO:0018107)	25	6	0.57	+	10.47	5.62e-05	0.00125
phosphatidylinositol phosphorylation (GO:0046854)	33	7	0.76	+	9.25	2.67e-05	0.000725
negative regulation of translation (GO:0017148)	25	5	0.57	+	8.72	0.000496	0.00833
synaptic transmission, glutamatergic (GO:0035249)	31	5	0.71	+	7.04	0.00118	0.0179
regulation of trans-synaptic signaling (GO:0099177)	71	9	1.63	+	5.53	7.49e-05	0.00156
modulation of chemical synaptic transmission (GO:0050804)	71	9	1.63	+	5.53	7.49e-05	0.00155
import into nucleus (GO:0051170)	51	6	1.17	+	5.13	0.00169	0.0235
protein import into nucleus (GO:0006606)	51	6	1.17	+	5.13	0.00169	0.0233
protein localization to nucleus (GO:0034504)	55	6	1.26	+	4.76	0.00241	0.0322
phosphatidylinositol metabolic process (GO:0046488)	65	7	1.49	+	4.7	0.00114	0.0174
posttranscriptional regulation of gene expression (GO:0010608)	100	10	2.29	+	4.36	0.000185	0.00334
phospholipid metabolic process (GO:0006644)	111	11	2.54	+	4.32	9.58e-05	0.0019
regulation of translation (GO:0006417)	77	7	1.77	+	3.97	0.00279	0.0369
glycerophospholipid metabolic process (GO:0006650)	89	8	2.04	+	3.92	0.00152	0.0215
regulation of neuron differentiation (GO:0045664)	90	8	2.06	+	3.88	0.00162	0.0226
cell projection morphogenesis (GO:0048858)	158	14	3.62	+	3.87	3.5e-05	0.000915
neuron projection morphogenesis (GO:0048812)	158	14	3.62	+	3.87	3.5e-05	0.000903
plasma membrane bounded cell projection morphogenesis (GO:0120039)	158	14	3.62	+	3.87	3.5e-05	0.000892
cell part morphogenesis (GO:0032990)	159	14	3.65	+	3.84	3.73e-05	0.000917
regulation of cellular amide metabolic process (GO:0034248)	81	7	1.86	+	3.77	0.00362	0.0476
cell morphogenesis involved in neuron differentiation (GO:0048667)	141	12	3.23	+	3.71	0.000178	0.00325
regulation of cell development (GO:0060284)	118	10	2.71	+	3.7	0.000625	0.0102
glycerolipid metabolic process (GO:0046486)	119	10	2.73	+	3.67	0.000665	0.0108
cell adhesion (GO:0007155)	299	25	6.85	+	3.65	9.22e-08	4.23e-06
biological adhesion (GO:0022610)	299	25	6.85	+	3.65	9.22e-08	4.14e-06
axon development (GO:0061564)	132	11	3.03	+	3.64	0.000388	0.00667
regulation of neurogenesis (GO:0050767)	108	9	2.48	+	3.64	0.00129	0.0191
neuron projection development (GO:0031175)	197	16	4.52	+	3.54	2.66e-05	0.000733
positive regulation of transcription by RNA polymerase II (GO:0045944)	345	28	7.91	+	3.54	2.8e-08	1.41e-06
positive regulation of nucleic acid-templated transcription (GO:1903508)	421	34	9.65	+	3.52	9.92e-10	8.9e-08
positive regulation of transcription, DNA-templated (GO:0045893)	421	34	9.65	+	3.52	9.92e-10	8.53e-08
positive regulation of RNA biosynthetic process (GO:1902680)	421	34	9.65	+	3.52	9.92e-10	8.19e-08
positive regulation of RNA metabolic process (GO:0051254)	437	35	10.02	+	3.49	6.85e-10	6.43e-08
positive regulation of nucleobase-containing compound metabolic process (GO:0045935)	454	35	10.41	+	3.36	1.74e-09	1.33e-07
neuron development (GO:0048666)	208	16	4.77	+	3.36	4.91e-05	0.00112
axonogenesis (GO:0007409)	130	10	2.98	+	3.36	0.00125	0.0187
cell morphogenesis (GO:0000902)	261	20	5.98	+	3.34	6.09e-06	0.000196
cell morphogenesis involved in differentiation (GO:0000904)	183	14	4.2	+	3.34	0.000151	0.00284
positive regulation of macromolecule biosynthetic process (GO:0010557)	458	35	10.5	+	3.33	2.16e-09	1.53e-07
positive regulation of cellular biosynthetic process (GO:0031328)	465	35	10.66	+	3.28	3.11e-09	2.07e-07
regulation of anatomical structure morphogenesis (GO:0022603)	133	10	3.05	+	3.28	0.00146	0.0213
positive regulation of gene expression (GO:0010628)	481	36	11.03	+	3.26	2.11e-09	1.56e-07
positive regulation of biosynthetic process (GO:0009891)	468	35	10.73	+	3.26	3.63e-09	2.34e-07
regulation of nervous system development (GO:0051960)	121	9	2.77	+	3.24	0.00267	0.0355
negative regulation of cell communication (GO:0010648)	189	14	4.33	+	3.23	0.000207	0.00371
negative regulation of signaling (GO:0023057)	189	14	4.33	+	3.23	0.000207	0.00368
cellular component morphogenesis (GO:0032989)	287	21	6.58	+	3.19	6.97e-06	0.000221
protein ubiquitination (GO:0016567)	166	12	3.81	+	3.15	0.000706	0.0114
regulation of cell differentiation (GO:0045595)	156	11	3.58	+	3.08	0.0014	0.0206
regulation of transcription by RNA polymerase II (GO:0006357)	772	54	17.7	+	3.05	1.83e-12	3.77e-10
neuron differentiation (GO:0030182)	273	19	6.26	+	3.04	3.61e-05	0.000897
regulation of developmental process (GO:0050793)	247	17	5.66	+	3	0.000104	0.00203
generation of neurons (GO:0048699)	293	20	6.72	+	2.98	2.93e-05	0.000786
regulation of multicellular organismal development (GO:2000026)	177	12	4.06	+	2.96	0.00119	0.0179
protein modification by small protein conjugation (GO:0032446)	194	13	4.45	+	2.92	0.000836	0.0132
transcription by RNA polymerase II (GO:0006366)	808	54	18.52	+	2.92	9.48e-12	1.15e-09
negative regulation of transcription by RNA polymerase II (GO:0000122)	180	12	4.13	+	2.91	0.00136	0.0201
negative regulation of signal transduction (GO:0009968)	183	12	4.2	+	2.86	0.00155	0.0218
neurogenesis (GO:0022008)	310	20	7.11	+	2.81	6.15e-05	0.00134
negative regulation of response to stimulus (GO:0048585)	218	14	5	+	2.8	0.000792	0.0126
negative regulation of macromolecule biosynthetic process (GO:0010558)	328	21	7.52	+	2.79	4.49e-05	0.00105
negative regulation of cellular macromolecule biosynthetic process (GO:2000113)	328	21	7.52	+	2.79	4.49e-05	0.00104
negative regulation of gene expression (GO:0010629)	399	25	9.15	+	2.73	1.22e-05	0.00035
negative regulation of biosynthetic process (GO:0009890)	336	21	7.7	+	2.73	6.22e-05	0.00134
negative regulation of cellular biosynthetic process (GO:0031327)	336	21	7.7	+	2.73	6.22e-05	0.00132
cell development (GO:0048468)	353	22	8.09	+	2.72	4.35e-05	0.00103
regulation of RNA metabolic process (GO:0051252)	1177	72	26.98	+	2.67	1.34e-13	1.38e-10
nervous system development (GO:0007399)	427	26	9.79	+	2.66	1.31e-05	0.000371
regulation of gene expression (GO:0010468)	1334	81	30.58	+	2.65	4.44e-15	9.16e-12
regulation of cellular macromolecule biosynthetic process (GO:2000112)	1188	72	27.23	+	2.64	2.06e-13	1.42e-10
regulation of macromolecule biosynthetic process (GO:0010556)	1194	72	27.37	+	2.63	4.01e-13	1.65e-10
regulation of transcription, DNA-templated (GO:0006355)	1081	65	24.78	+	2.62	7.48e-12	1.1e-09
regulation of nucleic acid-templated transcription (GO:1903506)	1081	65	24.78	+	2.62	7.48e-12	1.03e-09
regulation of RNA biosynthetic process (GO:2001141)	1081	65	24.78	+	2.62	7.48e-12	9.65e-10
anatomical structure morphogenesis (GO:0009653)	467	28	10.71	+	2.62	8.02e-06	0.000243
regulation of nucleobase-containing compound metabolic process (GO:0019219)	1219	73	27.95	+	2.61	3.14e-13	1.62e-10
regulation of cellular biosynthetic process (GO:0031326)	1205	72	27.62	+	2.61	5.04e-13	1.73e-10
regulation of biosynthetic process (GO:0009889)	1211	72	27.76	+	2.59	5.9e-13	1.74e-10
negative regulation of RNA metabolic process (GO:0051253)	303	18	6.95	+	2.59	0.000366	0.00635
protein modification by small protein conjugation or removal (GO:0070647)	287	17	6.58	+	2.58	0.000545	0.00907
nucleic acid-templated transcription (GO:0097659)	1132	65	25.95	+	2.5	3.33e-11	3.81e-09
transcription, DNA-templated (GO:0006351)	1132	65	25.95	+	2.5	3.33e-11	3.61e-09
negative regulation of nitrogen compound metabolic process (GO:0051172)	455	26	10.43	+	2.49	5.28e-05	0.00118
RNA biosynthetic process (GO:0032774)	1139	65	26.11	+	2.49	6.06e-11	6.26e-09
negative regulation of nucleobase-containing compound metabolic process (GO:0045934)	317	18	7.27	+	2.48	0.000605	0.01
negative regulation of nucleic acid-templated transcription (GO:1903507)	288	16	6.6	+	2.42	0.00148	0.0214
negative regulation of transcription, DNA-templated (GO:0045892)	288	16	6.6	+	2.42	0.00148	0.0212
negative regulation of RNA biosynthetic process (GO:1902679)	288	16	6.6	+	2.42	0.00148	0.0211
multicellular organism development (GO:0007275)	796	44	18.25	+	2.41	2.53e-07	1.04e-05
plasma membrane bounded cell projection organization (GO:0120036)	347	19	7.95	+	2.39	0.000887	0.0139
negative regulation of cellular metabolic process (GO:0031324)	475	26	10.89	+	2.39	8.19e-05	0.00164
positive regulation of cellular metabolic process (GO:0031325)	771	42	17.67	+	2.38	6.3e-07	2.28e-05
positive regulation of nitrogen compound metabolic process (GO:0051173)	773	42	17.72	+	2.37	6.57e-07	2.34e-05
positive regulation of macromolecule metabolic process (GO:0010604)	797	43	18.27	+	2.35	5.31e-07	1.96e-05
positive regulation of metabolic process (GO:0009893)	819	44	18.78	+	2.34	4.16e-07	1.59e-05
negative regulation of macromolecule metabolic process (GO:0010605)	524	28	12.01	+	2.33	5.97e-05	0.00131
cell projection organization (GO:0030030)	356	19	8.16	+	2.33	0.00106	0.0164
phosphorylation (GO:0016310)	592	31	13.57	+	2.28	4.22e-05	0.00101
regulation of nitrogen compound metabolic process (GO:0051171)	1693	88	38.81	+	2.27	1.91e-12	3.59e-10
regulation of cellular component organization (GO:0051128)	406	21	9.31	+	2.26	0.000758	0.0121
anatomical structure development (GO:0048856)	1008	52	23.11	+	2.25	1.64e-07	6.89e-06
regulation of primary metabolic process (GO:0080090)	1713	88	39.27	+	2.24	2.59e-12	4.11e-10
regulation of macromolecule metabolic process (GO:0060255)	1793	92	41.1	+	2.24	7e-13	1.81e-10
negative regulation of metabolic process (GO:0009892)	548	28	12.56	+	2.23	0.000143	0.00271
regulation of cellular metabolic process (GO:0031323)	1743	89	39.96	+	2.23	2.34e-12	4.03e-10
negative regulation of cellular process (GO:0048523)	906	46	20.77	+	2.21	1.47e-06	4.9e-05
regulation of metabolic process (GO:0019222)	1871	94	42.89	+	2.19	1.16e-12	2.66e-10
developmental process (GO:0032502)	1142	57	26.18	+	2.18	9.25e-08	4.06e-06
system development (GO:0048731)	704	35	16.14	+	2.17	3.54e-05	0.000892
negative regulation of biological process (GO:0048519)	1013	50	23.22	+	2.15	1.02e-06	3.52e-05
nucleobase-containing compound biosynthetic process (GO:0034654)	1359	66	31.15	+	2.12	2.41e-08	1.25e-06
heterocycle biosynthetic process (GO:0018130)	1383	66	31.7	+	2.08	3.44e-08	1.69e-06
aromatic compound biosynthetic process (GO:0019438)	1383	66	31.7	+	2.08	3.44e-08	1.65e-06
protein phosphorylation (GO:0006468)	493	23	11.3	+	2.04	0.00211	0.0289
organic cyclic compound biosynthetic process (GO:1901362)	1415	66	32.44	+	2.03	8.11e-08	3.8e-06
cellular developmental process (GO:0048869)	796	37	18.25	+	2.03	9.96e-05	0.00196
cellular macromolecule biosynthetic process (GO:0034645)	1615	75	37.02	+	2.03	9.85e-09	5.65e-07
macromolecule biosynthetic process (GO:0009059)	1623	75	37.21	+	2.02	1.57e-08	8.76e-07
cellular nitrogen compound biosynthetic process (GO:0044271)	1633	75	37.44	+	2	1.77e-08	9.63e-07

## Sheet: KEGG
Enrichment FDR	Genes in list	Total genes	Functional Category	Genes
3.23e-05	17	181	Axon guidance	EFNB2 EPHA5 EPHA7 GNAI3 GSK3B NFATC2 NRAS PIK3CB ENAH MAPK1 DPYSL5 SRGAP1 SEMA6A ROBO2 ROCK1 RYK SEMA6D
3.23e-05	15	147	Breast cancer	CSNK1A1 JAG1 HEY2 GSK3B APC LRP6 NRAS PIK3CB SHC3 MAPK1 PTEN RPS6KB1 SOS1 SP1 FZD4
3.53e-05	11	79	EGFR tyrosine kinase inhibitor resistance	BCL2L11 GAB1 GSK3B HGF NRAS PIK3CB SHC3 MAPK1 PTEN RPS6KB1 SOS1
6.62e-05	15	165	CGMP-PKG signaling pathway	GNA13 CREB1 PLCB1 GNAI3 MEF2A NFATC2 ATP1B1 ATP2B1 ATP2B2 PDE3A PPP1CB PRKG1 MAPK1 ROCK1 SLC8A1
6.62e-05	15	167	Hepatocellular carcinoma	CSNK1A1 ARID2 GAB1 GSK3B HGF APC LRP6 NRAS PIK3CB SHC3 MAPK1 PTEN RPS6KB1 SOS1 FZD4
7.7e-05	14	150	MicroRNAs in cancer	TRIM71 DNMT3A EZH2 SIRT1 FOXP1 APC MARCKS MCL1 NRAS MAPK1 PTEN ROCK1 SOS1 ZEB2
0.00029091	13	148	Gastric cancer	CSNK1A1 GAB1 GSK3B HGF APC LRP6 NRAS PIK3CB SHC3 MAPK1 RPS6KB1 SOS1 FZD4
0.0007431	11	119	Neurotrophin signaling pathway	SH2B3 FRS2 GAB1 GSK3B NRAS PIK3CB SHC3 MAPK1 RAP1A RAP1B SOS1
0.00117993	9	85	ErbB signaling pathway	ERBB4 GAB1 GSK3B NRAS PIK3CB SHC3 MAPK1 RPS6KB1 SOS1
0.0012941	10	108	Insulin resistance	PPARGC1A PPARGC1B CREB1 MLXIP GFPT1 GSK3B PIK3CB PPP1CB PTEN RPS6KB1
0.0012941	8	69	Renal cell carcinoma	GAB1 HGF NRAS PIK3CB MAPK1 RAP1A RAP1B SOS1
0.00131569	8	70	Prolactin signaling pathway	GSK3B SOCS7 NRAS PIK3CB SHC3 MAPK1 SOS1 SOCS6
0.00174705	11	139	Signaling pathways regulating pluripotency of stem cells	ACVR1C GSK3B APC LIFR ZFHX3 NRAS PIK3CB MAPK1 FZD4 ACVR2B KLF4
0.00174705	11	138	Estrogen signaling pathway	NCOA2 CREB1 PLCB1 GNAI3 KCNJ6 NRAS PIK3CB SHC3 MAPK1 SOS1 SP1
0.00205216	7	58	Endometrial cancer	GSK3B APC NRAS PIK3CB MAPK1 PTEN SOS1
0.00246242	10	124	Platelet activation	GNA13 PLCB1 GNAI3 PIK3CB PPP1CB PRKG1 MAPK1 RAP1A RAP1B ROCK1
0.00246242	14	224	Human cytomegalovirus infection	GNA13 CREB1 PLCB1 GNAI3 GSK3B NFATC2 NRAS PIK3CB MAPK1 MAP2K6 ROCK1 RPS6KB1 SOS1 SP1
0.00322745	9	106	Parathyroid hormone synthesis, secretion and action	GNA13 CREB1 PLCB1 GNAI3 LRP6 MEF2A PDE4D MAPK1 SP1
0.00332969	11	155	Cushing syndrome	CREB1 PLCB1 GNAI3 GSK3B APC KMT2A MAPK1 RAP1A RAP1B SP1 FZD4
0.00333918	8	86	Colorectal cancer	BCL2L11 GSK3B APC NRAS PIK3CB MAPK1 RPS6KB1 SOS1
0.00337154	13	212	CAMP signaling pathway	CREB1 GNAI3 ATP1B1 ATP2B1 ATP2B2 PDE3A PDE4D PIK3CB PPP1CB MAPK1 RAP1A RAP1B ROCK1
0.00337154	8	89	Longevity regulating pathway	CAMKK2 PPARGC1A CREB1 SESN3 SIRT1 NRAS PIK3CB RPS6KB1
0.00337154	11	160	Cellular senescence	HIPK3 SIRT1 HIPK2 NFATC2 NRAS PIK3CB PPP1CB MAPK1 MAP2K6 PTEN ZFP36L2
0.00337154	8	88	Gap junction	MAP3K2 PLCB1 GNAI3 GRM5 NRAS PRKG1 MAPK1 SOS1
0.00337154	7	67	Long-term potentiation	PLCB1 GRM5 NRAS PPP1CB MAPK1 RAP1A RAP1B
0.00337714	10	136	Apelin signaling pathway	GNA13 PPARGC1A JAG1 PLCB1 GNAI3 MEF2A NRAS MAPK1 RPS6KB1 SLC8A1
0.00417662	9	116	Thyroid hormone signaling pathway	NCOA2 MED12L PLCB1 GSK3B ATP1B1 NRAS PIK3CB MAPK1 THRB
0.00465887	8	95	Endocrine resistance	JAG1 NRAS PIK3CB SHC3 MAPK1 RPS6KB1 SOS1 SP1
0.00467055	9	119	Sphingolipid signaling pathway	GNA13 SGMS2 PLCB1 GNAI3 NRAS PIK3CB MAPK1 PTEN ROCK1
0.00467055	10	145	Adrenergic signaling in cardiomyocytes	CREB1 PLCB1 GNAI3 ATP1B1 ATP2B1 ATP2B2 PPP1CB MAPK1 SLC8A1 CACNB4

## Sheet: References
miR-101	miR-181	miR-218	miR-26	miR-29	miR-144	miR-153	miR-543
30539341	31423262	31289507	28765902	29399057	30544723	26633009	28627653
27911279	28459461	30314994	29620147	27477273	29028093	30745107	32613482
25230316	24573637	26012781	28800785	29176935	26250785	30655883	28849046
21321380	20204284	2594335	28898169	32275350	25907866	27215075
27792996	30551476	24368849	21264258	32275350	31973536	26124081
29479863	18710654	22766851	26123663	28664184	31087038	27295037
21654684	25047724	26407971		29176935	32139705	30537994
		25042866			26078353	29048682
		26133092			30720179	31715522
		26889813			32563146	23397238
		26572167				24691539
		29220380				21213215
		25789001
		25773834
		26137139
		23243056
		27725858
		23950210
		20933503
		29138857
		25042866
